# Supplementary material for: Comparative analysis of blood whole transcriptome profiles in Yili horses pre- and post-5000-meter racing
Source: Front Genet. 2025 Aug 29;16:1651628. doi: 10.3389/fgene.2025.1651628 (PMC12425706; doi:10.3389/fgene.2025.1651628)
Supplement: Supplementary file 1 [file Table2.xlsx]

## Sheet: AftervsBefore.mRNA.gene_level.d
gene_id	gene_name	gene_description	gene_locus	A1	A2	A3	B1	B2	B3	After	Before	log2FoldChange	pvalue	padj
111767526	LOC111767526	transport and Golgi organization protein 1 homolog%2C transcript variant X3 && - && -	NC_009156.3:25918989-26386621	3262.68130971214	2400.5367617079	2895.4492227224	6.25347670932756	10.9830984589682	1.55709415774094	2852.88909804748	6.26455644201223	8.78559316519405	5.75823909503464e-44	6.30316045472809e-40
XLOC_012295	XLOC_012295	-	NC_009150.3:54609845-54622228	805.466797360626	1899.57385611209	2925.70748863864	0	0	0	1876.91604737045	0	13.9019036376011	6.22319112196247e-38	2.91947676077322e-34
100064296	LOC100064296	probable palmitoyltransferase ZDHHC19 && sp|Q8WVZ1|ZDH19_HUMAN Palmitoyltransferase ZDHHC19 OS=Homo sapiens OX=9606 GN=ZDHHC19 PE=1 SV=2 && -	NC_009150.3:54557378-54740275	658.06249516489	1069.79130542702	2111.6016965567	0	0	0	1279.81849904954	0	13.3495212592924	2.39671873457267e-33	6.05429588651014e-30
106781992	LOC106781992	ral guanine nucleotide dissociation stimulator%2C transcript variant X1 && sp|Q03385|GNDS_MOUSE Ral guanine nucleotide dissociation stimulator OS=Mus musculus OX=10090 GN=Ralgds PE=1 SV=2 && -	NW_019643436.1:952-8856	924.514294151893	526.786803836662	2313.62090239602	0	0	0	1254.97400012819	0	13.3212443103868	4.18490122062177e-29	4.7388955580689e-26
102147459	LOC102147459	ral guanine nucleotide dissociation stimulator%2C transcript variant X1 && sp|Q03386|GNDS_RAT Ral guanine nucleotide dissociation stimulator OS=Rattus norvegicus OX=10116 GN=Ralgds PE=1 SV=1 && PF00618:RasGEF N-terminal motif	NC_009162.3:10649940-10663505	1213.40757861159	973.859644525106	2860.26986716812	0.012307631829936	0	7.66385817461368	1682.51236343494	2.55872193548121	9.3144254442648	2.77665316922363e-25	1.26633432842117e-22
111771939	LOC111771939	thyroid receptor-interacting protein 11-like && - && -	NW_019643303.1:4520-5411	502.423597155368	745.617588203084	2089.35993474997	0.00741923102691544	3.08125260793746	0	1112.46704003614	1.02955727965479	9.85484315411315	1.694890457795e-24	6.25376491500336e-22
106782364	LOC106782364	ral guanine nucleotide dissociation stimulator%2C transcript variant X5 && sp|Q03386|GNDS_RAT Ral guanine nucleotide dissociation stimulator OS=Rattus norvegicus OX=10116 GN=Ralgds PE=1 SV=1 && -	NC_009164.3:48595706-48607331	482.310129903285	325.455536800828	849.033087720824	0	0	0	552.266251474979	0	12.137181003865	1.80136300795189e-24	6.57277331312578e-22
100051595	HSPA6	heat shock protein family A (Hsp70) member 6 && sp|P17066|HSP76_HUMAN Heat shock 70 kDa protein 6 OS=Homo sapiens OX=9606 GN=HSPA6 PE=1 SV=2 && PF00012:Hsp70 protein	NC_009148.3:32671348-32673792	45015.1533254827	69910.4736634823	160140.100241957	473.882681768353	87.0983361814268	121.288572689301	91688.5757436408	227.423196879693	8.65613018462286	1.89153179623233e-24	6.79879446725455e-22
111769297	LOC111769297	heat shock 70 kDa protein 1-like && sp|Q7YQC6|HSP71_CANLF Heat shock 70 kDa protein 1 OS=Canis lupus familiaris OX=9615 GN=HSPA1 PE=2 SV=1 && PF00012:Hsp70 protein	NC_009163.3:32418968-32424370	33573.9168313834	52814.4393900311	159599.278265884	844.756977483551	1050.96040261827	819.915004836108	81995.8781624329	905.210794979309	6.50087168388831	9.42296727115942e-24	2.65260548947457e-21
100062150	HSPH1	heat shock protein family H (Hsp110) member 1%2C transcript variant X1 && sp|Q92598|HS105_HUMAN Heat shock protein 105 kDa OS=Homo sapiens OX=9606 GN=HSPH1 PE=1 SV=1 && PF00012:Hsp70 protein	NC_009160.3:10425395-10451293	40183.0079680725	63765.847881943	116177.138690412	2367.59496521711	2235.27415567636	2316.15240751088	73375.3315134758	2306.34050946812	4.99154820849197	7.96158139675333e-23	1.7314594138277e-20
100050827	HSPA1A	heat shock 70kDa protein 1A && sp|Q7YQC6|HSP71_CANLF Heat shock 70 kDa protein 1 OS=Canis lupus familiaris OX=9615 GN=HSPA1 PE=2 SV=1 && PF00012:Hsp70 protein	NC_009163.3:32428695-32431141	36618.4720863532	58813.9195004768	185718.943561382	915.59332544274	1469.34547271787	1123.79	93717.1117160706	1169.57730982187	6.32397165399378	1.76321953443264e-21	2.65607184822172e-19
100053472	LOC100053472	histone H2B type 1-J && sp|P06899|H2B1J_HUMAN Histone H2B type 1-J OS=Homo sapiens OX=9606 GN=H2BC11 PE=1 SV=3 && PF00125:Core histone H2A/H2B/H3/H4	NC_009163.3:26077573-26086714	0	0	0	1467.64231234988	3021.83301884278	130.342039728704	0	1539.93912364045	-13.6165	2.63558807666983e-19	2.5086978797032e-17
106781190	LOC106781190	uncharacterized LOC106781190 && - && PF06758:Olduvai domain	NW_019643405.1:49-4931	279.566108650238	213.127366649673	1402.50701452748	0	0	0	631.73349660913	0	12.3311431326081	4.24563535724954e-18	3.00479352363615e-16
102147652	MUC6	mucin 6%2C oligomeric mucus/gel-forming && sp|Q6W4X9|MUC6_HUMAN Mucin-6 OS=Homo sapiens OX=9606 GN=MUC6 PE=1 SV=3 && PF08742:C8 domain|PF01826:Trypsin Inhibitor like cysteine rich domain|PF00094:von Willebrand factor type D domain	NC_009155.3:35968105-35990415	241.758722155628	138.201027323376	422.709676959706	0	0	0	267.55647547957	0	11.0919843593889	1.18985709495482e-16	6.18255018057301e-15
100147634	CTTN	cortactin%2C transcript variant X1 && sp|Q14247|SRC8_HUMAN Src substrate cortactin OS=Homo sapiens OX=9606 GN=CTTN PE=1 SV=2 && PF14604:Variant SH3 domain|PF02218:Repeat in HS1/Cortactin	NC_009155.3:33027687-33063770	1557.76444897373	1424.49009188857	8569.26765366156	55.2053118668528	35.960707127605	61.1278430756644	3850.50739817462	50.7646206900407	6.24258811260857	2.3067722370654e-16	1.13231828838551e-14
106783395	LOC106783395	proline-rich protein 23D1-like && - && PF10630:Protein of unknown function (DUF2476)	NC_009150.3:54731611-54737333	115.653813733469	209.526580044561	339.792780447925	0	0	0	221.657724741985	0	10.8206126073726	2.17273292271275e-15	9.00888591527325e-14
100630871	ZFAND2A	zinc finger AN1-type containing 2A%2C transcript variant X1 && sp|Q5R966|ZFN2A_PONAB AN1-type zinc finger protein 2A OS=Pongo abelii OX=9601 GN=ZFAND2A PE=3 SV=1 && PF01428:AN1-like Zinc finger	NC_009156.3:856872-866364	1838.36589921186	2852.28023150528	3748.01690722969	237.492052366629	229.338414960647	246.884877061215	2812.88767931561	237.905114796164	3.56288947869496	3.15813429519842e-15	1.26630002588548e-13
111767628	LOC111767628	mucin-3A-like && sp|Q02505|MUC3A_HUMAN Mucin-3A OS=Homo sapiens OX=9606 GN=MUC3A PE=1 SV=3 && -	NC_009156.3:9157318-9164091	117.995299438013	195.462398003824	245.230520055483	0	0	0	186.22940583244	0	10.5694726593358	7.21148529508365e-15	2.69724334402337e-13
111768863	LOC111768863	leucine-rich repeat extensin-like protein 5%2C transcript variant X1 && - && -	NC_009161.3:3402518-3409848	306.587818301915	66.8342605568112	521.952063285921	0	0	0	298.458047381549	0	11.2496520060114	3.21484472846819e-14	1.07398052938115e-12
100053372	MUC19	mucin 19%2C oligomeric && sp|Q7Z5P9|MUC19_HUMAN Mucin-19 OS=Homo sapiens OX=9606 GN=MUC19 PE=1 SV=3 && PF01826:Trypsin Inhibitor like cysteine rich domain|PF08742:C8 domain|PF00094:von Willebrand factor type D domain	NC_009149.3:60372200-60488507	448.138917011777	455.344780241049	913.278462404229	21.8775973562037	15.7712427490385	28.1113308868618	605.587386552352	21.920056997368	4.78159397000596	1.14491666170996e-13	3.43988273137177e-12
111767603	LOC111767603	predicted GPI-anchored protein 58 && - && -	NC_009156.3:6752971-6789267	222.943702779125	133.537295315193	743.807256509733	0.00768058563527696	0	3.44226302559588	366.762751534684	1.14998120374372	8.20448690320005	7.2331780187051e-13	1.90176407490998e-11
100147602	LOC100147602	uncharacterized LOC100147602 && sp|Q9NPH6|OBP2B_HUMAN Odorant-binding protein 2b OS=Homo sapiens OX=9606 GN=OBP2B PE=2 SV=1 && PF00061:Lipocalin / cytosolic fatty-acid binding protein family	NC_009156.3:6753028-6787752	247.698201192224	183.850769011495	701.797749155377	0.0127906256645383	2.1042718703937	5.90380113838278	377.782239786365	2.67362121148034	7.04917357195458	1.30530975938407e-12	3.31260179199485e-11
106781392	LOC106781392	paraneoplastic antigen Ma6E%2C transcript variant X1 && sp|A0A0J9YXQ4|PMA6E_HUMAN Paraneoplastic antigen Ma6E OS=Homo sapiens OX=9606 GN=PNMA6E PE=4 SV=1 && -	NC_009175.3:125667169-125674028	61.4315731874383	262.070112309288	177.536693627911	0	0	0	167.012793041546	0	10.4125156010881	1.81992228965168e-12	4.50712127223766e-11
100147340	MUC5AC	mucin 5AC%2C oligomeric mucus/gel-forming && sp|P98088|MUC5A_HUMAN Mucin-5AC OS=Homo sapiens OX=9606 GN=MUC5AC PE=1 SV=4 && PF01826:Trypsin Inhibitor like cysteine rich domain|PF08742:C8 domain|PF00094:von Willebrand factor type D domain|PF13330:Mucin-2 protein WxxW repeating region	NC_009155.3:36203028-36238760	158.051128390194	82.0313978962005	324.568406868946	0.00458135474937477	0	1.72556149629147	188.216977718447	0.576714283680281	8.10478242066348	3.48241958235107e-12	8.2095604210213e-11
102147684	LOC102147684	ral guanine nucleotide dissociation stimulator%2C transcript variant X6 && sp|Q03386|GNDS_RAT Ral guanine nucleotide dissociation stimulator OS=Rattus norvegicus OX=10116 GN=Ralgds PE=1 SV=1 && PF00618:RasGEF N-terminal motif	NC_009162.3:10650246-10654574	104.999355073105	83.1768708059418	213.638017358151	0	0	0	133.938081079066	0	10.0943210597566	4.31728888115251e-12	9.94915435566087e-11
111767537	LOC111767537	classical arabinogalactan protein 5-like%2C transcript variant X2 && - && -	NC_009156.3:27914325-27937668	69.6589605223602	140.433139693976	154.137404800549	0.00249394588931034	0.760179336988331	0	121.409835005629	0.25422442762588	8.2576850395108	7.35527956457317e-12	1.63755949573572e-10
102149701	LOC102149701	predicted GPI-anchored protein 58 && sp|Q03386|GNDS_RAT Ral guanine nucleotide dissociation stimulator OS=Rattus norvegicus OX=10116 GN=Ralgds PE=1 SV=1 && -	NW_019643401.1:470-7475	79.0932052621698	90.1953847350888	248.636943932567	0	0	0	139.308511309942	0	10.1510398017477	1.07157003126013e-11	2.32272529746215e-10
100051985	C1H15orf59	chromosome 1 C15orf59 homolog%2C transcript variant X1 && sp|Q2T9L4|INSY1_HUMAN Inhibitory synaptic factor 1 OS=Homo sapiens OX=9606 GN=INSYN1 PE=1 SV=1 && PF15252:Domain of unknown function (DUF4589)	NC_009144.3:120950956-120982923	88.5462711669893	110.110098209258	430.782406379432	0.00446508417012392	1.54352208128381	0	209.812925251893	0.515995721817977	8.3065448337135	1.13714633595297e-11	2.45031158309447e-10
100068625	CCDC187	coiled-coil domain containing 187%2C transcript variant X1 && sp|A0A096LP49|CC187_HUMAN Coiled-coil domain-containing protein 187 OS=Homo sapiens OX=9606 GN=CCDC187 PE=2 SV=1 && -	NC_009168.3:38278865-38333767	73.2015661600886	80.839815381982	253.291394491678	0	0	0	135.77759201125	0	10.1140557441261	3.04882948095825e-11	6.14613329190841e-10
100061962	GALNT9	polypeptide N-acetylgalactosaminyltransferase 9%2C transcript variant X1 && sp|Q9HCQ5|GALT9_HUMAN Polypeptide N-acetylgalactosaminyltransferase 9 OS=Homo sapiens OX=9606 GN=GALNT9 PE=1 SV=3 && -	NC_009151.3:31851141-31955355	79.0815487523084	74.9855814134573	214.773887405556	0	0	0	122.947005857107	0	9.97094132439487	4.00834562710562e-11	7.93430150985663e-10
100056385	SPEG	SPEG complex locus%2C transcript variant X3 && sp|Q15772|SPEG_HUMAN Striated muscle preferentially expressed protein kinase OS=Homo sapiens OX=9606 GN=SPEG PE=1 SV=4 && PF00069:Protein kinase domain|PF07679:Immunoglobulin I-set domain|PF16650:Unstructured region on SPEG complex protein	NC_009149.3:8709042-8763662	62.598105821679	91.3590712998382	242.78607654449	0	0	0	132.247751222002	0	10.0760876783577	4.29837465618873e-11	8.46248952845214e-10
100069798	HMCN2	hemicentin 2 && sp|Q8NDA2|HMCN2_HUMAN Hemicentin-2 OS=Homo sapiens OX=9606 GN=HMCN2 PE=2 SV=3 && PF13927:Immunoglobulin domain|PF07645:Calcium-binding EGF domain|PF12662:Complement Clr-like EGF-like|PF07474:G2F domain|PF07679:Immunoglobulin I-set domain	NC_009168.3:33680436-33826849	47.2867186066112	110.079472556865	295.318401509412	0	0	0	150.894864224296	0	10.2662813382392	6.68669089142387e-11	1.28112159967018e-09
100065086	DNAJB1	DnaJ heat shock protein family (Hsp40) member B1 && sp|Q3MI00|DNJB1_BOVIN DnaJ homolog subfamily B member 1 OS=Bos taurus OX=9913 GN=DNAJB1 PE=2 SV=3 && PF01556:DnaJ C terminal domain|PF00226:DnaJ domain	NC_009150.3:45823329-45825920	8218.75129240833	13797.9215124911	33282.7805423287	2008.22926964469	1710.90559807379	1302.11716793899	18433.1511157427	1673.75067855249	3.46109869715354	7.26425848284553e-11	1.38611844461455e-09
111770195	PLCH2	phospholipase C eta 2%2C transcript variant X6 && sp|A2AP18|PLCH2_MOUSE 1-phosphatidylinositol 4,5-bisphosphate phosphodiesterase eta-2 OS=Mus musculus OX=10090 GN=Plch2 PE=1 SV=2 && -	NC_009145.3:47648532-47734676	67.3071337680853	69.1429277869924	245.102182974825	0	0	0	127.184081509967	0	10.0198335228141	1.21826793832183e-10	2.25136189232135e-09
100146449	OBSCN	obscurin%2C cytoskeletal calmodulin and titin-interacting RhoGEF%2C transcript variant X1 && sp|A2AAJ9|OBSCN_MOUSE Obscurin OS=Mus musculus OX=10090 GN=Obscn PE=1 SV=3 && PF00041:Fibronectin type III domain|PF00069:Protein kinase domain|PF07679:Immunoglobulin I-set domain|PF00621:RhoGEF domain	NC_009157.3:94040224-94193918	62.6194484729587	175.617287318879	455.328627917771	2.07851058455829	2.21309435976417	0	231.18845456987	1.43053498144082	7.24125141114917	1.7540346740451e-10	3.15966783658624e-09
100033837	HSP90AA1	heat shock protein 90 alpha family class A member 1%2C transcript variant X1 && sp|Q9GKX7|HS90A_HORSE Heat shock protein HSP 90-alpha OS=Equus caballus OX=9796 GN=HSP90AA1 PE=2 SV=2 && PF02518:Histidine kinase-, DNA gyrase B-, and HSP90-like ATPase|PF00183:Hsp90 protein	NC_009167.3:44233330-44239087	119491.142322439	196226.024048584	350359.521641019	33460.8588175881	25022.5493738693	25484.4062345425	222025.562670681	27989.2714753333	2.98777959183212	2.06782727399257e-10	3.69855010079749e-09
100069209	GRIK3	glutamate ionotropic receptor kainate type subunit 3 && sp|Q38PU2|GRIK3_MACFA Glutamate receptor ionotropic, kainate 3 OS=Macaca fascicularis OX=9541 GN=GRIK3 PE=2 SV=1 && -	NC_009145.3:20546948-20767338	53.1671208070931	80.8253554172722	217.086612488524	0	0	0	117.026362904296	0	9.89985677168021	2.09269886752127e-10	3.7369297504367e-09
100147627	FLRT1	fibronectin leucine rich transmembrane protein 1 && sp|Q9NZU1|FLRT1_HUMAN Leucine-rich repeat transmembrane protein FLRT1 OS=Homo sapiens OX=9606 GN=FLRT1 PE=1 SV=3 && -	NC_009155.3:27926349-28010278	55.5335904559241	66.812310300191	308.123890932022	0	0	0	143.489930562713	0	10.1937851014607	2.79825740582721e-10	4.90090533066452e-09
111772033	LOC111772033	uncharacterized LOC111772033 && - && -	NW_019643529.1:25-1911	221.718351978695	55.1303063907251	482.206293758487	0.00741923102691544	3.08125260793746	0	253.018317375969	1.02955727965479	7.7458506191273	2.87053339799959e-10	5.01411948175046e-09
100062637	KCNIP3	potassium voltage-gated channel interacting protein 3%2C transcript variant X3 && sp|Q9JM47|CSEN_RAT Calsenilin OS=Rattus norvegicus OX=10116 GN=Kcnip3 PE=1 SV=1 && -	NC_009158.3:12736830-12834232	47.2870660185407	67.9852612249935	343.140944823403	0	0	0	152.804424022312	0	10.2844834050639	4.83308489875482e-10	8.19378807383632e-09
100067697	SNPH	syntaphilin%2C transcript variant X1 && sp|Q80U23|SNPH_MOUSE Syntaphilin OS=Mus musculus OX=10090 GN=Snph PE=1 SV=3 && PF15290:Golgi-localised syntaxin-1-binding clamp	NC_009165.3:21853209-21891999	69.6541977438563	49.2602907316533	226.406028585077	0	0	0	115.106839020195	0	9.87605079971498	5.78412373097106e-10	9.70591922337039e-09
100053747	DNAJA1	DnaJ heat shock protein family (Hsp40) member A1 && sp|P31689|DNJA1_HUMAN DnaJ homolog subfamily A member 1 OS=Homo sapiens OX=9606 GN=DNAJA1 PE=1 SV=2 && PF00684:DnaJ central domain|PF00226:DnaJ domain|PF01556:DnaJ C terminal domain	NC_009166.3:49318632-49330209	9437.94515714158	15272.548575798	14272.7860663334	2896.71773756482	1759.18028515864	1574.60394530435	12994.4265997576	2076.83398934261	2.64553200596724	5.94089214237493e-10	9.92839476149875e-09
102148608	LOC102148608	neuroblastoma breakpoint family member 3 && - && -	NW_019643406.1:264-5408	185.24294852323	178.013808277012	1150.20847727423	0.0124576170092083	7.57013442322389	0	504.488411358156	2.5275306800777	7.56115729505028	8.92386893877588e-10	1.44931222591722e-08
100070000	CACNA1G	calcium voltage-gated channel subunit alpha1 G%2C transcript variant X1 && sp|O43497|CAC1G_HUMAN Voltage-dependent T-type calcium channel subunit alpha-1G OS=Homo sapiens OX=9606 GN=CACNA1G PE=1 SV=3 && PF00520:Ion transport protein	NC_009154.3:26284949-26348924	61.398881846137	51.5903683922645	187.883559687714	0	0	0	100.290936642039	0	9.67745348926981	1.09872175203572e-09	1.76780615458604e-08
102148493	LOC102148493	paraneoplastic antigen Ma6F-like && sp|A0A0J9YXQ4|PMA6E_HUMAN Paraneoplastic antigen Ma6E OS=Homo sapiens OX=9606 GN=PNMA6E PE=4 SV=1 && PF14893:PNMA	NC_009175.3:125600689-125632590	34.311264336321	131.029831204479	123.767152148868	0	0	0	96.3694158965561	0	9.61995033578834	1.18776679131512e-09	1.90454461230455e-08
100054696	LOC100054696	dnaJ homolog subfamily A member 1 && sp|P31689|DNJA1_HUMAN DnaJ homolog subfamily A member 1 OS=Homo sapiens OX=9606 GN=DNAJA1 PE=1 SV=2 && PF00684:DnaJ central domain|PF00226:DnaJ domain|PF01556:DnaJ C terminal domain	NC_009164.3:55172600-55174298	4943.04643822996	8080.43553151402	7922.43861503988	1532.20585720897	1136.01218740844	864.47397584318	6981.97352826128	1177.5640068202	2.56790440573978	1.25050011911986e-09	1.99853018855049e-08
100055333	MGAT3	mannosyl (beta-1%2C4-)-glycoprotein beta-1%2C4-N-acetylglucosaminyltransferase%2C transcript variant X2 && sp|Q09327|MGAT3_HUMAN Beta-1,4-mannosyl-glycoprotein 4-beta-N-acetylglucosaminyltransferase OS=Homo sapiens OX=9606 GN=MGAT3 PE=1 SV=3 && -	NC_009171.3:37393479-37425381	49.6122746126101	67.9344206906155	140.048552003075	0	0	0	85.8650824354334	0	9.45361030558842	1.43213553110256e-09	2.26431866662864e-08
111771863	LOC111771863	ral guanine nucleotide dissociation stimulator-like && sp|Q12967|GNDS_HUMAN Ral guanine nucleotide dissociation stimulator OS=Homo sapiens OX=9606 GN=RALGDS PE=1 SV=2 && -	NW_019642999.1:2755-5215	66.1047236411963	42.2368	183.209184942419	0	0	0	97.1835613812085	0	9.6321131041739	2.05365592180085e-09	3.16917325263243e-08
100147135	SRCIN1	SRC kinase signaling inhibitor 1%2C transcript variant X8 && sp|Q9C0H9|SRCN1_HUMAN SRC kinase signaling inhibitor 1 OS=Homo sapiens OX=9606 GN=SRCIN1 PE=1 SV=4 && -	NC_009154.3:23552431-23621253	35.4916597256579	78.4729887823729	194.887101626863	0	0	0	102.950583378298	0	9.71521971349327	2.06747649635888e-09	3.18900237970545e-08
100056641	RHO	rhodopsin && sp|Q95KU1|OPSD_FELCA Rhodopsin OS=Felis catus OX=9685 GN=RHO PE=3 SV=1 && -	NC_009159.3:5832305-5845540	47.2593450578733	58.590470413243	156.36676700156	0	0	0	87.4055274908921	0	9.47928274730912	2.70590233396215e-09	4.10624430429682e-08
111773427	LOC111773427	uncharacterized LOC111773427 && - && -	NC_009148.3:2286541-2304740	67.2785826038535	38.7282088749877	177.371000717586	0	0	0	94.4592640654759	0	9.59114644688714	3.02321207295254e-09	4.54159475131237e-08
100051991	LDLRAD3	low density lipoprotein receptor class A domain containing 3%2C transcript variant X8 && sp|Q86YD5|LRAD3_HUMAN Low-density lipoprotein receptor class A domain-containing protein 3 OS=Homo sapiens OX=9606 GN=LDLRAD3 PE=2 SV=3 && PF00057:Low-density lipoprotein receptor domain class A	NC_009155.3:2499751-2739156	642.728773548958	155.786359523833	2719.97194355739	34.3718398762876	26.6265056967467	31.3660923566645	1172.82902554339	30.7881459765663	5.24624292983192	3.16653177003404e-09	4.73955044649717e-08
102147792	MUC5B	mucin 5B%2C oligomeric mucus/gel-forming && sp|Q9HC84|MUC5B_HUMAN Mucin-5B OS=Homo sapiens OX=9606 GN=MUC5B PE=1 SV=3 && -	NC_009155.3:36257131-36288363	67.3091291030011	52.7743602195813	271.931604908085	0.00458135474937477	0	1.72556149629147	130.671698076889	0.576714283680281	7.57952594030031	3.70627176474213e-09	5.47997561829658e-08
111774428	LOC111774428	proline-rich receptor-like protein kinase PERK10%2C transcript variant X4 && - && -	NC_009150.3:674039-723974	69.6583630074104	52.7704803112169	239.249803302254	0.00458135474937477	0	1.72556149629147	120.559548873627	0.576714283680281	7.46331979712373	3.80070874938674e-09	5.60950447735331e-08
100629567	LOC100629567	mucin-2 && sp|Q80Z19|MUC2_MOUSE Mucin-2 (Fragments) OS=Mus musculus OX=10090 GN=Muc2 PE=1 SV=2 && PF13330:Mucin-2 protein WxxW repeating region|PF00094:von Willebrand factor type D domain|PF08742:C8 domain|PF01826:Trypsin Inhibitor like cysteine rich domain	NC_009155.3:36126132-36151862	49.6213994519174	44.5743134416809	194.85899090874	0	0	0	96.3515679341126	0	9.61978075525566	4.64354030605688e-09	6.79239287797782e-08
102148282	ADGRB1	adhesion G protein-coupled receptor B1 && sp|Q3UHD1|AGRB1_MOUSE Adhesion G protein-coupled receptor B1 OS=Mus musculus OX=10090 GN=Adgrb1 PE=1 SV=1 && PF16489:GPCR-Autoproteolysis INducing (GAIN) domain|PF02793:Hormone receptor domain|PF01825:GPCR proteolysis site, GPS, motif|PF00090:Thrombospondin type 1 domain|PF00002:7 transmembrane receptor (Secretin family)	NC_009152.3:83422212-83510006	46.0648752884642	58.5670021383464	110.867726605138	0	0	0	71.8332013439828	0	9.19652736190991	5.93207328950562e-09	8.55150811036326e-08
100053875	CYP2W1	cytochrome P450 family 2 subfamily W member 1%2C transcript variant X1 && sp|Q8TAV3|CP2W1_HUMAN Cytochrome P450 2W1 OS=Homo sapiens OX=9606 GN=CYP2W1 PE=1 SV=2 && PF00067:Cytochrome P450	NC_009156.3:677801-697392	116.818133562802	100.745332688854	346.734262397127	0.0131830222591418	5.17470898156634	3.30271302857314	188.099242882928	2.83020167746621	5.95634327332362	6.56106560323606e-09	9.36370418707819e-08
100146688	HGFAC	HGF activator%2C transcript variant X1 && sp|Q6QNF4|HGFA_CANLF Hepatocyte growth factor activator OS=Canis lupus familiaris OX=9615 GN=HGFAC PE=2 SV=1 && -	NC_009146.3:118669491-118682434	80.2107439805638	51.5787839741536	127.233287554344	0.00446508417012392	1.54352208128381	0	86.3409385030205	0.515995721817977	7.0282803496741	7.02099743500183e-09	9.97242797439555e-08
102149743	LOC102149743	uncharacterized LOC102149743%2C transcript variant X5 && - && -	NC_009144.3:94852543-94874303	49.6130337594217	42.2302432150749	168.014036798905	0	0	0	86.6191045911338	0	9.46632364545478	7.47908734802394e-09	1.05727830142815e-07
100061543	CSPG4	chondroitin sulfate proteoglycan 4 && sp|Q6UVK1|CSPG4_HUMAN Chondroitin sulfate proteoglycan 4 OS=Homo sapiens OX=9606 GN=CSPG4 PE=1 SV=2 && -	NC_009144.3:119439081-119475470	57.8530168924437	36.3863297304639	166.850941717252	0	0	0	87.0300961133867	0	9.4731403627948	7.49995904128431e-09	1.05977261168991e-07
100050497	RBFOX3	RNA binding fox-1 homolog 3%2C transcript variant X5 && sp|Q8BIF2|RFOX3_MOUSE RNA binding protein fox-1 homolog 3 OS=Mus musculus OX=10090 GN=Rbfox3 PE=1 SV=2 && -	NC_009154.3:3245835-3686361	34.3068417500331	62.0944079784562	163.353658571622	0	0	0	86.5849694333703	0	9.46576055519629	7.80525842828889e-09	1.10101753233067e-07
102149478	CROCC2	ciliary rootlet coiled-coil%2C rootletin family member 2%2C transcript variant X1 && sp|H7BZ55|CRCC2_HUMAN Ciliary rootlet coiled-coil protein 2 OS=Homo sapiens OX=9606 GN=CROCC2 PE=1 SV=4 && -	NC_009149.3:26262847-26338399	36.6728712254942	46.9208776489642	255.540070589474	0	0	0	113.044606487978	0	9.85013771958669	7.83193771492867e-09	1.10335908460121e-07
100063001	HCN4	hyperpolarization activated cyclic nucleotide gated potassium channel 4 && sp|Q9Y3Q4|HCN4_HUMAN Potassium/sodium hyperpolarization-activated cyclic nucleotide-gated channel 4 OS=Homo sapiens OX=9606 GN=HCN4 PE=1 SV=1 && PF00520:Ion transport protein|PF00027:Cyclic nucleotide-binding domain|PF08412:Ion transport protein N-terminal	NC_009144.3:121273359-121321427	37.8313926496636	57.4060292769461	131.84977168552	0	0	0	75.6957312040432	0	9.27206284422274	1.01975843003125e-08	1.42380302227025e-07
100146958	DUSP8	dual specificity phosphatase 8%2C transcript variant X1 && sp|Q13202|DUS8_HUMAN Dual specificity protein phosphatase 8 OS=Homo sapiens OX=9606 GN=DUSP8 PE=1 SV=2 && -	NC_009155.3:36546673-36561901	42.5348682387011	52.7282141361975	120.18457227295	0	0	0	71.8158848826162	0	9.19622978680313	1.02922557815692e-08	1.433207967467e-07
100069651	GPR20	G protein-coupled receptor 20 && sp|Q99678|GPR20_HUMAN G-protein coupled receptor 20 OS=Homo sapiens OX=9606 GN=GPR20 PE=1 SV=2 && -	NC_009152.3:82491638-82496569	42.5389918970101	50.3975885505623	133.012628121051	0	0	0	75.3164028562078	0	9.26482157986976	1.0322566116379e-08	1.43636757921936e-07
111772192	LOC111772192	putative spermatogenesis-associated protein 31D3 && sp|Q6ZQQ2|S31D1_HUMAN Spermatogenesis-associated protein 31D1 OS=Homo sapiens OX=9606 GN=SPATA31D1 PE=2 SV=1 && -	NW_019645049.1:2040-6150	10.7339361962174	121.791294868659	403.872639300065	0	0	0	178.799290121647	0	10.5110460383877	1.30033922288514e-08	1.78668785524373e-07
106781177	LOC106781177	ral guanine nucleotide dissociation stimulator-like && sp|Q12967|GNDS_HUMAN Ral guanine nucleotide dissociation stimulator OS=Homo sapiens OX=9606 GN=RALGDS PE=1 SV=2 && PF00617:RasGEF domain	NW_019646336.1:7-7854	29.6066522783673	76.1762682097002	389.833952222185	0.00446508417012392	1.54352208128381	0	165.205624236751	0.515995721817977	7.97423978534509	1.41354719924324e-08	1.92852000315532e-07
100061879	GRM4	glutamate metabotropic receptor 4%2C transcript variant X2 && sp|Q1ZZH0|GRM4_MACFA Metabotropic glutamate receptor 4 OS=Macaca fascicularis OX=9541 GN=GRM4 PE=2 SV=1 && PF00003:7 transmembrane sweet-taste receptor of 3 GCPR|PF01094:Receptor family ligand binding region|PF07562:Nine Cysteines Domain of family 3 GPCR	NC_009163.3:35242077-35358181	36.6561943644791	50.4011292159641	147.002922693414	0	0	0	78.0200820912856	0	9.31568943102005	1.53859344171194e-08	2.08580988569166e-07
100050566	KNDC1	kinase non-catalytic C-lobe domain containing 1%2C transcript variant X1 && sp|Q76NI1|KNDC1_HUMAN Kinase non-catalytic C-lobe domain-containing protein 1 OS=Homo sapiens OX=9606 GN=KNDC1 PE=2 SV=2 && PF16474:Kinase non-catalytic C-lobe domain|PF00617:RasGEF domain|PF00618:RasGEF N-terminal motif	NC_009144.3:617122-684237	43.7212545018164	39.888169685388	157.498209338981	0	0	0	80.3692111753953	0	9.35844932852053	1.673315503425e-08	2.25760097851165e-07
100146911	SHANK1	SH3 and multiple ankyrin repeat domains 1%2C transcript variant X1 && sp|D3YZU1|SHAN1_MOUSE SH3 and multiple ankyrin repeat domains protein 1 OS=Mus musculus OX=10090 GN=Shank1 PE=1 SV=1 && PF00536:SAM domain (Sterile alpha motif)|PF17820:PDZ domain|PF12796:Ankyrin repeats (3 copies)|PF07653:Variant SH3 domain	NC_009153.3:20409949-20453868	26.0597506689033	73.7654349365313	142.356776779989	0	0	0	80.7273207951411	0	9.36484633429204	1.68458097814336e-08	2.27093410267856e-07
100065784	BAG3	BCL2 associated athanogene 3%2C transcript variant X2 && sp|O95817|BAG3_HUMAN BAG family molecular chaperone regulator 3 OS=Homo sapiens OX=9606 GN=BAG3 PE=1 SV=3 && PF00397:WW domain|PF02179:BAG domain	NC_009144.3:12964990-12989286	890.263870319528	1041.63173582754	657.632397225607	120.833067690655	131.98667450729	127.147817686084	863.176001124223	126.655853294676	2.76709966933425	1.86371062969473e-08	2.49500176797983e-07
100033876	ACAN	aggrecan%2C transcript variant X2 && sp|P16112|PGCA_HUMAN Aggrecan core protein OS=Homo sapiens OX=9606 GN=ACAN PE=1 SV=3 && PF00084:Sushi repeat (SCR repeat)|PF00193:Extracellular link domain|PF07686:Immunoglobulin V-set domain|PF00059:Lectin C-type domain	NC_009144.3:95255524-95320479	40.1901315253586	39.8884712874042	162.15948714588	0	0	0	80.7460299862142	0	9.36521541228186	2.14655658125268e-08	2.85830254978908e-07
111769076	LOC111769076	mucin-2-like && - && -	NC_009162.3:36212703-36235212	39.021327468145	36.3895903309273	205.332771758549	0	0	0	93.5812298525405	0	9.57784333430884	2.22635980333775e-08	2.95877901990321e-07
100072704	WT1	Wilms tumor 1%2C transcript variant X1 && sp|P19544|WT1_HUMAN Wilms tumor protein OS=Homo sapiens OX=9606 GN=WT1 PE=1 SV=2 && PF02165:Wilm's tumour protein	NC_009150.3:100293420-100347376	34.3092973847073	42.2336002530761	198.331614989763	0	0	0	91.6248375425154	0	9.54739182424628	2.29521970301793e-08	3.0441324647579e-07
106781034	LOC106781034	putative spermatogenesis-associated protein 31D3 && sp|Q6ZQQ2|S31D1_HUMAN Spermatogenesis-associated protein 31D1 OS=Homo sapiens OX=9606 GN=SPATA31D1 PE=2 SV=1 && PF14650:FAM75 family	NW_019642669.1:6150-9600	8.36938806556966	186.173506155696	711.02917056728	0.00446508417012392	1.54352208128381	0	301.857354929515	0.515995721817977	8.85183989680434	2.64616549046083e-08	3.48985656792141e-07
100069687	FIBCD1	fibrinogen C domain containing 1 && sp|Q8N539|FBCD1_HUMAN Fibrinogen C domain-containing protein 1 OS=Homo sapiens OX=9606 GN=FIBCD1 PE=1 SV=2 && PF00147:Fibrinogen beta and gamma chains, C-terminal globular domain	NC_009168.3:34199799-34234875	46.0536185386713	39.8716118868364	108.505038066905	0	0	0	64.8100894974707	0	9.04838597517912	2.66476482723295e-08	3.5101569258525e-07
100068085	PRX	periaxin%2C transcript variant X2 && sp|Q9BXM0|PRAX_HUMAN Periaxin OS=Homo sapiens OX=9606 GN=PRX PE=1 SV=2 && -	NC_009153.3:10957663-10970886	38.9989216492069	44.5461912699711	117.831655865722	0	0	0	67.1255895949668	0	9.09898701006782	2.66661957246064e-08	3.51119166559884e-07
100052745	SPTBN2	spectrin beta%2C non-erythrocytic 2%2C transcript variant X2 && sp|O15020|SPTN2_HUMAN Spectrin beta chain, non-erythrocytic 2 OS=Homo sapiens OX=9606 GN=SPTBN2 PE=1 SV=3 && -	NC_009155.3:30342889-30380396	41.3662843719238	36.3816822398496	160.988352485281	0	0	0	79.5787730323514	0	9.34424847538349	2.75625778417328e-08	3.6234087019402e-07
100070060	MUC4	mucin-4%2C transcript variant X2 && sp|Q99102|MUC4_HUMAN Mucin-4 OS=Homo sapiens OX=9606 GN=MUC4 PE=1 SV=4 && PF00094:von Willebrand factor type D domain|PF06119:Nidogen-like	NC_009162.3:36235429-36266805	42.545561166399	32.8767454030192	170.319654319537	0	0	0	81.9139869629852	0	9.38594592385882	3.23057237166111e-08	4.20820174982067e-07
111774181	PLIN4	perilipin 4%2C transcript variant X1 && sp|Q96Q06|PLIN4_HUMAN Perilipin-4 OS=Homo sapiens OX=9606 GN=PLIN4 PE=1 SV=2 && PF03036:Perilipin family	NC_009150.3:3171051-3182604	42.5301861084351	37.5400396243523	124.824092587566	0	0	0	68.2981061067843	0	9.12396023000401	3.37163863675506e-08	4.37806410408856e-07
100057096	IQSEC3	IQ motif and Sec7 domain 3%2C transcript variant X4 && sp|Q9UPP2|IQEC3_HUMAN IQ motif and SEC7 domain-containing protein 3 OS=Homo sapiens OX=9606 GN=IQSEC3 PE=2 SV=3 && -	NC_009149.3:31464060-31571336	41.3546788980183	37.5408895388288	128.321521573541	0	0	0	69.0723633367962	0	9.14021209982858	3.39798047399726e-08	4.40878233052532e-07
100050856	SRRM4	serine/arginine repetitive matrix 4 && sp|Q8BKA3|SRRM4_MOUSE Serine/arginine repetitive matrix protein 4 OS=Mus musculus OX=10090 GN=Srrm4 PE=1 SV=1 && -	NC_009151.3:17064451-17216161	29.5881846211349	50.3930461800157	136.489898210547	0	0	0	72.1570430038992	0	9.20318605779019	3.80737006842083e-08	4.91808182733318e-07
100146416	SPTBN4	spectrin beta%2C non-erythrocytic 4%2C transcript variant X1 && sp|Q9H254|SPTN4_HUMAN Spectrin beta chain, non-erythrocytic 4 OS=Homo sapiens OX=9606 GN=SPTBN4 PE=1 SV=2 && PF00307:Calponin homology (CH) domain|PF15410:Pleckstrin homology domain|PF00435:Spectrin repeat	NC_009153.3:11005213-11077626	17.8138539711823	65.6121609312666	207.680629712542	0	0	0	97.0355482049968	0	9.63011693360408	4.44178252063138e-08	5.68891170807387e-07
111774202	PRR36	proline rich 36%2C transcript variant X1 && sp|Q9H6K5|PRR36_HUMAN Proline-rich protein 36 OS=Homo sapiens OX=9606 GN=PRR36 PE=1 SV=2 && PF15363:Domain of unknown function (DUF4596)	NC_009150.3:5684480-5691961	60.2286078373181	79.6484049380982	186.749374150737	3.09245789950794	0	0	108.875462308718	1.03081929983598	6.71491009527943	4.80827818506921e-08	6.13915425036889e-07
100068868	ST8SIA5	ST8 alpha-N-acetyl-neuraminide alpha-2%2C8-sialyltransferase 5%2C transcript variant X2 && sp|P61646|SIA8E_PANTR Alpha-2,8-sialyltransferase 8E OS=Pan troglodytes OX=9598 GN=ST8SIA5 PE=2 SV=1 && -	NC_009151.3:69080692-69150394	24.8838155771759	46.9055040009055	190.153083032774	0	0	0	87.3141342036185	0	9.47799966244373	4.85011934765122e-08	6.18776492841951e-07
100055832	SLC22A12	solute carrier family 22 member 12 && sp|Q96S37|S22AC_HUMAN Solute carrier family 22 member 12 OS=Homo sapiens OX=9606 GN=SLC22A12 PE=1 SV=1 && PF07690:Major Facilitator Superfamily	NC_009155.3:28462974-28476537	54.2774315979707	30.5240096081515	99.1732832836883	0	0	0	61.3249081632702	0	8.96878222162095	5.07465608375231e-08	6.45416851798381e-07
111774473	LOC111774473	uncharacterized LOC111774473 && - && -	NC_009150.3:99807371-99900941	34.2986331125018	37.5458617649899	150.475291578278	0	0	0	74.1065954852567	0	9.24163982238644	5.08335754186556e-08	6.46273241646624e-07
100630554	CUX2	cut like homeobox 2%2C transcript variant X1 && sp|O14529|CUX2_HUMAN Homeobox protein cut-like 2 OS=Homo sapiens OX=9606 GN=CUX2 PE=1 SV=4 && -	NC_009151.3:23226354-23467412	22.5229591782816	63.2390519761241	131.833852958834	0	0	0	72.5319547044134	0	9.21067411813796	5.24322852232181e-08	6.65825140930108e-07
100066701	KRT36	keratin 36%2C transcript variant X1 && sp|O76013|KRT36_HUMAN Keratin, type I cuticular Ha6 OS=Homo sapiens OX=9606 GN=KRT36 PE=1 SV=1 && PF00038:Intermediate filament protein	NC_009154.3:21354253-21364620	51.9487490024542	25.8583880676335	139.985877003993	0	0	0	72.5976713580269	0	9.21197310012725	5.44283675874981e-08	6.90372021323233e-07
100147091	TTBK1	tau tubulin kinase 1 && sp|Q5TCY1|TTBK1_HUMAN Tau-tubulin kinase 1 OS=Homo sapiens OX=9606 GN=TTBK1 PE=1 SV=2 && PF00069:Protein kinase domain	NC_009163.3:43144540-43186407	36.6576924846308	63.252795099027	140.023526319017	0.00458135474937477	0	1.72556149629147	79.9780046342249	0.576714283680281	6.8720482369648	6.65363646213562e-08	8.37480903718174e-07
100051580	OMP	olfactory marker protein && sp|P47874|OMP_HUMAN Olfactory marker protein OS=Homo sapiens OX=9606 GN=OMP PE=2 SV=2 && -	NC_009150.3:69412621-69421597	70.815749270126	44.575905858544	182.051757994647	0.00626742170388461	0	2.58706867115143	99.1478043744391	0.864445364285106	6.68694805879138	7.44065410045026e-08	9.31897940521305e-07
106781090	LOC106781090	ral guanine nucleotide dissociation stimulator && sp|Q12967|GNDS_HUMAN Ral guanine nucleotide dissociation stimulator OS=Homo sapiens OX=9606 GN=RALGDS PE=1 SV=2 && PF00617:RasGEF domain	NW_019645309.1:11-5820	30.7660321400765	35.2079815285055	152.797118917749	0	0	0	72.9237108621102	0	9.2185100853343	8.77792901808684e-08	1.09106135891353e-06
100147440	LOC100147440	paraneoplastic antigen Ma6F && sp|A0A0J9YXQ4|PMA6E_HUMAN Paraneoplastic antigen Ma6E OS=Homo sapiens OX=9606 GN=PNMA6E PE=4 SV=1 && -	NC_009175.3:125909813-125914924	47.1944141611646	41.0118466088647	64.204955057211	0	0	0	50.8037386090801	0	8.69762333017633	8.79203597753711e-08	1.0924013222336e-06
100629670	SHISA7	shisa family member 7%2C transcript variant X1 && sp|Q8C3Q5|SHSA7_MOUSE Protein shisa-7 OS=Mus musculus OX=10090 GN=Shisa7 PE=1 SV=3 && -	NC_009153.3:25009975-25021450	36.6482511845744	30.5312918056797	141.131420605687	0	0	0	69.4369878653138	0	9.14790468376232	8.86519459561923e-08	1.0998476188644e-06
100056289	DRAXIN	dorsal inhibitory axon guidance protein && sp|P0C8S2|DRAXI_BOVIN Draxin OS=Bos taurus OX=9913 GN=DRAXIN PE=3 SV=1 && -	NC_009145.3:40117998-40145035	40.1760041999047	28.1928230972828	134.133616453915	0	0	0	67.5008145837009	0	9.10715307185805	9.26007482148084e-08	1.14406168947558e-06
100049965	SSTR4	somatostatin receptor 4 && sp|P31391|SSR4_HUMAN Somatostatin receptor type 4 OS=Homo sapiens OX=9606 GN=SSTR4 PE=2 SV=2 && -	NC_009165.3:2506228-2515482	40.1754789866126	28.1925434711477	132.966947101196	0	0	0	67.1116565196521	0	9.09882283930609	9.35810682723944e-08	1.15573851109333e-06
111774336	TPBGL	trophoblast glycoprotein like && sp|P0DKB5|TPBGL_HUMAN Trophoblast glycoprotein-like OS=Homo sapiens OX=9606 GN=TPBGL PE=3 SV=1 && PF13855:Leucine rich repeat	NC_009150.3:71068897-71085477	76.7448499985324	110.08191923841	275.499730833005	7.27930388060876	3.52631847650608	4.09215445542597	154.108833356649	4.96592560418027	4.93051512174086	9.65994508230288e-08	1.19032996832174e-06
100629257	LOC100629257	mucin-2 && sp|Q80Z19|MUC2_MOUSE Mucin-2 (Fragments) OS=Mus musculus OX=10090 GN=Muc2 PE=1 SV=2 && PF13330:Mucin-2 protein WxxW repeating region|PF08742:C8 domain|PF00094:von Willebrand factor type D domain	NC_009155.3:36062268-36086150	30.7673528600805	32.872393589541	160.960722046381	0	0	0	74.8668228320009	0	9.25642051004686	1.00561069518303e-07	1.23682582843129e-06
100059861	GRIN1	glutamate ionotropic receptor NMDA type subunit 1%2C transcript variant X6 && sp|Q05586|NMDZ1_HUMAN Glutamate receptor ionotropic, NMDA 1 OS=Homo sapiens OX=9606 GN=GRIN1 PE=1 SV=1 && PF10562:Calmodulin-binding domain C0 of NMDA receptor NR1 subunit|PF01094:Receptor family ligand binding region|PF00060:Ligand-gated ion channel|PF10613:Ligated ion channel L-glutamate- and glycine-binding site	NC_009168.3:39326777-39351877	38.9877852256183	31.6901521709357	108.47548596249	0	0	0	59.7178077863481	0	8.93062872461637	1.08079696434936e-07	1.32483357641914e-06
100065418	GSC	goosecoid homeobox && sp|Q02591|GSC_MOUSE Homeobox protein goosecoid OS=Mus musculus OX=10090 GN=Gsc PE=1 SV=1 && -	NC_009167.3:37767077-37775384	23.6957037584993	50.3770421143443	115.480680056151	0	0	0	63.1844753096648	0	9.01194972562674	1.1137843177596e-07	1.36273257381868e-06
100146571	SHISAL1	shisa like 1%2C transcript variant X2 && sp|Q3SXP7|SHSL1_HUMAN Protein shisa-like-1 OS=Homo sapiens OX=9606 GN=SHISAL1 PE=1 SV=2 && -	NC_009171.3:41576538-41627371	29.5856331738572	35.2040597934923	141.12634091133	0	0	0	68.6386779595597	0	9.13127295402517	1.11378977073886e-07	1.36273257381868e-06
100063735	CLSTN2	calsyntenin 2 && sp|Q9H4D0|CSTN2_HUMAN Calsyntenin-2 OS=Homo sapiens OX=9606 GN=CLSTN2 PE=1 SV=2 && -	NC_009159.3:75944912-76505805	14.2760708793035	67.9318041640794	170.331853467187	0	0	0	84.1799095035232	0	9.42535354628468	1.14471164405008e-07	1.39952292177813e-06
102148738	PRAP1	proline rich acidic protein 1 && sp|Q96NZ9|PRAP1_HUMAN Proline-rich acidic protein 1 OS=Homo sapiens OX=9606 GN=PRAP1 PE=1 SV=2 && -	NC_009144.3:432631-451303	21.3451965091999	45.7221692586695	151.632525039729	0	0	0	72.8999636025329	0	9.21807392454344	1.26774929591982e-07	1.53963088493754e-06
111767437	LOC111767437	ral guanine nucleotide dissociation stimulator-like && - && -	NW_019646238.1:4790-7267	34.2846248762052	32.8594170755448	115.466078977223	0	0	0	60.8700403096576	0	8.95819620866263	1.2818377017371e-07	1.55559010670157e-06
100071343	OTOF	otoferlin%2C transcript variant X3 && sp|Q9HC10|OTOF_HUMAN Otoferlin OS=Homo sapiens OX=9606 GN=OTOF PE=2 SV=3 && PF08150:FerB (NUC096) domain|PF00168:C2 domain|PF08151:FerI (NUC094) domain|PF16165:Ferlin C-terminus	NC_009158.3:70597532-70697267	34.2895225280021	30.5273957851207	129.459365716485	0	0	0	64.7587613432025	0	9.04743702879714	1.28616816034361e-07	1.55969262250827e-06
100072757	PITPNM3	PITPNM family member 3 && sp|Q9BZ71|PITM3_HUMAN Membrane-associated phosphatidylinositol transfer protein 3 OS=Homo sapiens OX=9606 GN=PITPNM3 PE=1 SV=2 && -	NC_009154.3:48605277-48695529	37.813561607466	29.3554956799928	115.46613390794	0	0	0	60.8783970651329	0	8.95839626704651	1.35152470923719e-07	1.63390317719918e-06
100071685	TMEM132E	transmembrane protein 132E && sp|Q6IEE7|T132E_HUMAN Transmembrane protein 132E OS=Homo sapiens OX=9606 GN=TMEM132E PE=2 SV=2 && -	NC_009154.3:38547405-38600318	34.2788610354564	35.1893469201931	101.475416891016	0	0	0	56.9812082822218	0	8.86306730882813	1.41175653457471e-07	1.70193365781568e-06
100072730	SSC5D	scavenger receptor cysteine rich family member with 5 domains && sp|A1L4H1|SRCRL_HUMAN Soluble scavenger receptor cysteine-rich domain-containing protein SSC5D OS=Homo sapiens OX=9606 GN=SSC5D PE=1 SV=3 && PF00530:Scavenger receptor cysteine-rich domain	NC_009153.3:25065478-25089061	24.8688101110688	44.5299781635015	104.973933644043	0	0	0	58.1242406395379	0	8.89172172083922	1.72811319948136e-07	2.06136975509511e-06
111775940	LOC111775940	liprin-alpha-1-like%2C transcript variant X2 && sp|Q13136|LIPA1_HUMAN Liprin-alpha-1 OS=Homo sapiens OX=9606 GN=PPFIA1 PE=1 SV=1 && -	NC_009155.3:22996329-23017238	39.0400432715323	214.252759285262	685.371367655101	3.14343326775844	5.71689988018661	10.8192827634336	312.888056737298	6.55987197045954	5.54282148976348	1.80315625560582e-07	2.14154966646797e-06
111772427	FAM43B	family with sequence similarity 43 member B && sp|Q6ZT52|FA43B_HUMAN Protein FAM43B OS=Homo sapiens OX=9606 GN=FAM43B PE=2 SV=1 && -	NC_009145.3:33860178-33866587	28.3965511250347	38.6900315170223	101.470199887385	0	0	0	56.1855941764806	0	8.84285414190812	1.94695119416981e-07	2.30233814423271e-06
100071330	C15H2orf70	chromosome 15 C2orf70 homolog%2C transcript variant X2 && sp|A6NJV1|F166C_HUMAN Protein FAM166C OS=Homo sapiens OX=9606 GN=FAM166C PE=3 SV=1 && -	NC_009158.3:70562629-70595076	16.6300075605733	62.0491638474443	110.824317234124	0	0	0	63.1678295473804	0	9.01162904626974	2.08499498980881e-07	2.45809317188711e-06
100059372	KIF26B	kinesin family member 26B%2C transcript variant X1 && sp|Q2KJY2|KI26B_HUMAN Kinesin-like protein KIF26B OS=Homo sapiens OX=9606 GN=KIF26B PE=2 SV=1 && -	NC_009173.3:4917575-5359838	17.8111326809987	44.5559354380279	160.958068026532	0	0	0	74.4417120485195	0	9.24828559506425	2.0854007664294e-07	2.45809317188711e-06
100071771	SH2D5	SH2 domain containing 5%2C transcript variant X1 && sp|Q6ZV89|SH2D5_HUMAN SH2 domain-containing protein 5 OS=Homo sapiens OX=9606 GN=SH2D5 PE=1 SV=2 && -	NC_009145.3:33717012-33729320	17.8092653985763	46.8815963207991	136.459175779338	0	0	0	67.0500124995713	0	9.09760929830035	2.34934280928297e-07	2.75339288058684e-06
100060785	MMD2	monocyte to macrophage differentiation associated 2%2C transcript variant X2 && sp|Q8R189|PAQRA_MOUSE Monocyte to macrophage differentiation factor 2 OS=Mus musculus OX=10090 GN=Mmd2 PE=2 SV=1 && -	NC_009156.3:4026817-4079996	20.1636064385505	43.3728	127.123301870023	0	0	0	63.5532524100644	0	9.02043726583416	2.39366773251998e-07	2.80234062988319e-06
100146926	ATP8B3	ATPase phospholipid transporting 8B3%2C transcript variant X1 && sp|O60423|AT8B3_HUMAN Phospholipid-transporting ATPase IK OS=Homo sapiens OX=9606 GN=ATP8B3 PE=2 SV=4 && PF00122:E1-E2 ATPase|PF13246:Cation transport ATPase (P-type)|PF16212:Phospholipid-translocating P-type ATPase C-terminal|PF16209:Phospholipid-translocating ATPase N-terminal	NC_009150.3:1075845-1096584	21.3423436087319	38.7051980255976	137.615557601744	0	0	0	65.8876997453578	0	9.07242300691455	2.41989548619568e-07	2.83203663118959e-06
106781265	LOC106781265	ral guanine nucleotide dissociation stimulator%2C transcript variant X1 && sp|Q12967|GNDS_HUMAN Ral guanine nucleotide dissociation stimulator OS=Homo sapiens OX=9606 GN=RALGDS PE=1 SV=2 && -	NW_019643569.1:36159-139803	29.590847668359	23.5218060870614	176.109730404433	0	0	0	76.4074613866178	0	9.28587889474432	2.4613596516554e-07	2.87851102566637e-06
111774149	C2CD4C	C2 calcium dependent domain containing 4C && sp|Q5HZI2|C2C4C_MOUSE C2 calcium-dependent domain-containing protein 4C OS=Mus musculus OX=10090 GN=C2cd4c PE=1 SV=1 && -	NC_009150.3:90337-95694	35.4427573810996	31.6768762736559	85.1459448956138	0	0	0	50.7551928501231	0	8.69643065618862	2.62705033979632e-07	3.06138062840921e-06
100009679	HSPA8	heat shock protein family A (Hsp70) member 8 && sp|A2Q0Z1|HSP7C_HORSE Heat shock cognate 71 kDa protein OS=Equus caballus OX=9796 GN=HSPA8 PE=2 SV=1 && PF00012:Hsp70 protein	NC_009150.3:30897972-30902571	86230.9626776964	137352.443613878	136731.449376716	30726.6246994846	27481.471632409	30073.8226916827	120104.95188943	29427.3063411921	2.02906537311193	2.6830991956621e-07	3.12226415614272e-06
100055100	STIP1	stress induced phosphoprotein 1 && sp|Q3ZBZ8|STIP1_BOVIN Stress-induced-phosphoprotein 1 OS=Bos taurus OX=9913 GN=STIP1 PE=2 SV=1 && PF13414:TPR repeat|PF00515:Tetratricopeptide repeat|PF17830:STI1 domain|PF13424:Tetratricopeptide repeat	NC_009155.3:28053110-28065771	1685.06468169868	2249.53160205963	3016.86381374593	459.361434538551	543.127556762682	561.494902474551	2317.15336583475	521.327964591928	2.15158390027348	2.72385046537861e-07	3.1674407022864e-06
100055835	GRIP2	glutamate receptor interacting protein 2%2C transcript variant X3 && sp|Q9C0E4|GRIP2_HUMAN Glutamate receptor-interacting protein 2 OS=Homo sapiens OX=9606 GN=GRIP2 PE=1 SV=4 && -	NC_009159.3:4791359-4889947	22.5120277882016	46.8555488981145	94.4785080127018	0	0	0	54.6153615663393	0	8.80205449815698	2.78590900964933e-07	3.23388002714296e-06
102148126	C1H10orf71	chromosome 1 C10orf71 homolog%2C transcript variant X4 && sp|Q711Q0|CEFIP_HUMAN Cardiac-enriched FHL2-interacting protein OS=Homo sapiens OX=9606 GN=CEFIP PE=1 SV=2 && -	NC_009144.3:82245866-82273292	24.866557396658	38.6892658002916	103.794606969662	0	0	0	55.783476722204	0	8.83256205844758	2.79753628371678e-07	3.2439369357689e-06
100071095	HIF3A	hypoxia inducible factor 3 alpha subunit%2C transcript variant X4 && sp|Q9Y2N7|HIF3A_HUMAN Hypoxia-inducible factor 3-alpha OS=Homo sapiens OX=9606 GN=HIF3A PE=1 SV=2 && PF14598:PAS domain|PF00989:PAS fold	NC_009153.3:16856631-16884845	17.8092644576122	42.2104394453338	141.115832577612	0	0	0	67.0451788268525	0	9.09754005306282	2.93727891218603e-07	3.39638388018581e-06
100051075	PRMT8	protein arginine methyltransferase 8%2C transcript variant X1 && sp|Q9NR22|ANM8_HUMAN Protein arginine N-methyltransferase 8 OS=Homo sapiens OX=9606 GN=PRMT8 PE=1 SV=2 && -	NC_009149.3:32380913-32489616	6.01496520882242	77.3186373422817	267.213832690626	0	0	0	116.849145080577	0	9.89799361689233	3.03799164017471e-07	3.50051254286657e-06
100069043	LRRC15	leucine rich repeat containing 15%2C transcript variant X2 && sp|Q8TF66|LRC15_HUMAN Leucine-rich repeat-containing protein 15 OS=Homo sapiens OX=9606 GN=LRRC15 PE=2 SV=2 && PF13855:Leucine rich repeat	NC_009162.3:33694888-33708334	46.0330911065151	21.1733548638286	99.1381366135129	0	0	0	55.4481941946189	0	8.82385727331865	3.10663864961505e-07	3.57584670924321e-06
102147897	LOC102147897	uncharacterized protein SPEM2%2C transcript variant X4 && sp|A0A1B0GUW6|SPEM3_HUMAN Uncharacterized protein SPEM3 OS=Homo sapiens OX=9606 GN=SPEM3 PE=3 SV=1 && PF15670:Spermatid maturation protein 1	NC_009154.3:50746484-50754991	35.4372007788039	31.6723890013245	78.1514005959802	0	0	0	48.4203301253695	0	8.62860652383959	3.12646872522923e-07	3.59615083950272e-06
100052410	GRIN2C	glutamate ionotropic receptor NMDA type subunit 2C%2C transcript variant X1 && sp|Q14957|NMDE3_HUMAN Glutamate receptor ionotropic, NMDA 2C OS=Homo sapiens OX=9606 GN=GRIN2C PE=1 SV=3 && PF10565:N-methyl D-aspartate receptor 2B3 C-terminus|PF00060:Ligand-gated ion channel|PF01094:Receptor family ligand binding region|PF10613:Ligated ion channel L-glutamate- and glycine-binding site	NC_009154.3:6981761-6997964	24.8596703766104	45.6754070789214	79.3245572076236	0	0	0	49.9532115543851	0	8.67351436703927	3.17128353948668e-07	3.64514456259024e-06
100054216	LOC100054216	galactoside 2-alpha-L-fucosyltransferase 2%2C transcript variant X2 && sp|Q9TTY3|SEC1_BOVIN Galactoside 2-alpha-L-fucosyltransferase SEC1 OS=Bos taurus OX=9913 GN=SEC1 PE=1 SV=1 && -	NC_009153.3:18955492-18968312	33.1164128177993	21.1804151737733	150.437502617986	0	0	0	68.2447768698529	0	9.12310509293251	3.19430434750958e-07	3.66903674249273e-06
100056010	KCNG4	potassium voltage-gated channel modifier subfamily G member 4 && sp|Q8TDN1|KCNG4_HUMAN Potassium voltage-gated channel subfamily G member 4 OS=Homo sapiens OX=9606 GN=KCNG4 PE=1 SV=1 && -	NC_009146.3:32186628-32206492	35.4609862325018	22.3455387367583	124.776771375457	0	0	0	60.8610987815724	0	8.95810918948451	3.26461383467007e-07	3.74717419492242e-06
100054386	RASD2	RASD family member 2%2C transcript variant X2 && sp|Q96D21|RHES_HUMAN GTP-binding protein Rhes OS=Homo sapiens OX=9606 GN=RASD2 PE=1 SV=1 && -	NC_009171.3:34133324-34146743	23.6858363875985	43.3480673067831	88.6434180987956	0	0	0	51.8924405977257	0	8.72840189780329	3.31733557070488e-07	3.8050290885916e-06
100034182	IGF2	insulin like growth factor 2 && sp|P51459|IGF2_HORSE Insulin-like growth factor II OS=Equus caballus OX=9796 GN=IGF2 PE=2 SV=2 && -	NC_009155.3:34439224-34464997	42.4805672650763	29.3348247833858	67.6717495027591	0	0	0	46.4957138504071	0	8.57015849019801	3.36949019875191e-07	3.86350169821278e-06
100061926	SHC3	SHC adaptor protein 3 && sp|Q92529|SHC3_HUMAN SHC-transforming protein 3 OS=Homo sapiens OX=9606 GN=SHC3 PE=1 SV=1 && PF00017:SH2 domain|PF00640:Phosphotyrosine interaction domain (PTB/PID)	NC_009166.3:52970635-53097202	15.4521957774579	50.3793808497585	127.128399483883	0	0	0	64.3199920370331	0	9.03774917356868	3.44392718906031e-07	3.94472008934606e-06
100060390	SLC6A7	solute carrier family 6 member 7 && sp|Q99884|SC6A7_HUMAN Sodium-dependent proline transporter OS=Homo sapiens OX=9606 GN=SLC6A7 PE=2 SV=2 && -	NC_009157.3:27100131-27121251	29.5626045759137	35.1753257245031	83.9746983538766	0	0	0	49.5708762180978	0	8.66246409348953	3.50829744744282e-07	4.01005847116515e-06
102148940	EPS8L3	EPS8 like 3%2C transcript variant X3 && sp|Q8TE67|ES8L3_HUMAN Epidermal growth factor receptor kinase substrate 8-like protein 3 OS=Homo sapiens OX=9606 GN=EPS8L3 PE=1 SV=2 && -	NC_009148.3:54982643-54998223	27.230093884733	24.6866121971817	149.264896175081	0	0	0	67.0605340856652	0	9.09790872848989	3.51411937000448e-07	4.01391881709833e-06
100052304	EN1	engrailed homeobox 1 && sp|Q05925|HME1_HUMAN Homeobox protein engrailed-1 OS=Homo sapiens OX=9606 GN=EN1 PE=3 SV=3 && -	NC_009161.3:12087024-12096284	22.510930195262	42.185283694527	95.6341150349062	0	0	0	53.4434429748984	0	8.77084845039411	3.58549721917688e-07	4.08691923570114e-06
100052625	LOC100052625	serine/threonine-protein kinase MARK2-like && sp|O08679|MARK2_RAT Serine/threonine-protein kinase MARK2 OS=Rattus norvegicus OX=10116 GN=Mark2 PE=1 SV=1 && PF00069:Protein kinase domain	NC_009161.3:3890654-3892605	24.8704959728473	30.5226446821309	124.770888091816	0	0	0	60.0546762489314	0	8.93892165013608	3.60666606799905e-07	4.10962203355381e-06
111771918	LOC111771918	basic proline-rich protein-like && - && -	NW_019643243.1:352-2107	21.3505810986559	168.412648100211	108.620245456316	0.00626742170388461	0	2.58706867115143	99.4611582183944	0.864445364285106	6.6922180832441	3.64830161360472e-07	4.15562180676952e-06
100146176	AHNAK2	AHNAK nucleoprotein 2 && sp|Q8IVF2|AHNK2_HUMAN Protein AHNAK2 OS=Homo sapiens OX=9606 GN=AHNAK2 PE=1 SV=2 && -	NC_009167.3:46674733-46709172	79.0969886763567	108.906328535209	249.820560287906	7.25455517490721	0	2.44086969276006	145.941292499824	3.23180828922242	5.50542668595169	3.68096271106682e-07	4.19137082069082e-06
100058774	CPLX2	complexin 2%2C transcript variant X1 && sp|P84088|CPLX2_BOVIN Complexin-2 OS=Bos taurus OX=9913 GN=CPLX2 PE=1 SV=1 && PF05835:Synaphin protein	NC_009157.3:5249994-5330429	44.8444443658752	22.3373209769618	85.1460932732348	0	0	0	50.7759528720239	0	8.69706545463831	3.93515518382993e-07	4.46687041416492e-06
111772982	ADRA2C	adrenoceptor alpha 2C && sp|P18825|ADA2C_HUMAN Alpha-2C adrenergic receptor OS=Homo sapiens OX=9606 GN=ADRA2C PE=1 SV=2 && PF00001:7 transmembrane receptor (rhodopsin family)	NC_009146.3:118381697-118387152	29.5758373678423	25.8488765346739	120.104603443126	0	0	0	58.5097724485473	0	8.90137459095669	3.9492193601595e-07	4.48128592150235e-06
100146960	LOC100146960	RIMS-binding protein 3A && sp|Q9UFD9|RIM3A_HUMAN RIMS-binding protein 3A OS=Homo sapiens OX=9606 GN=RIMBP3 PE=1 SV=4 && PF07653:Variant SH3 domain	NC_009151.3:5291652-5297129	18.9811500254825	49.1890310905351	95.6419628748316	0	0	0	54.6040479969497	0	8.80180793151083	4.00540959717781e-07	4.5434765375379e-06
100058166	KCNJ9	potassium voltage-gated channel subfamily J member 9%2C transcript variant X1 && sp|Q92806|KCNJ9_HUMAN G protein-activated inward rectifier potassium channel 3 OS=Homo sapiens OX=9606 GN=KCNJ9 PE=1 SV=2 && PF01007:Inward rectifier potassium channel transmembrane domain|PF17655:Inward rectifier potassium channel C-terminal domain	NC_009148.3:33844135-33853561	23.6902184496965	32.8530962047701	111.941985504789	0	0	0	56.1617667197517	0	8.84237848900024	4.49287267751231e-07	5.07713165371049e-06
100054344	HOXA3	homeobox A3%2C transcript variant X2 && sp|O43365|HXA3_HUMAN Homeobox protein Hox-A3 OS=Homo sapiens OX=9606 GN=HOXA3 PE=1 SV=1 && PF13293:Domain of unknown function (DUF4074)|PF00046:Homeodomain	NC_009147.3:58319228-58364745	14.2735196023045	49.2088084106779	124.790017802331	0	0	0	62.7574486051044	0	9.00235665964935	4.61238042182785e-07	5.20501583066683e-06
111767446	MYH6	myosin heavy chain 6 && sp|P13539|MYH6_MESAU Myosin-6 OS=Mesocricetus auratus OX=10036 GN=MYH6 PE=2 SV=2 && PF02736:Myosin N-terminal SH3-like domain|PF00063:Myosin head (motor domain)|PF01576:Myosin tail	NC_009144.3:163271604-163296474	27.2182256714345	29.3481979688589	107.276520978036	0	0	0	54.6143148727764	0	8.8021215083666	4.67584647948687e-07	5.27301244985815e-06
102147542	MISP	mitotic spindle positioning%2C transcript variant X2 && sp|Q8IVT2|MISP_HUMAN Mitotic interactor and substrate of PLK1 OS=Homo sapiens OX=9606 GN=MISP PE=1 SV=1 && PF15304:A-kinase anchor protein 2 C-terminus	NC_009150.3:302850-312526	28.3761	43.3227394680047	60.6798751195533	0	0	0	44.1262361850193	0	8.49487383729338	4.8060654496126e-07	5.41057193348743e-06
100070344	SORCS2	sortilin related VPS10 domain containing receptor 2 && sp|Q96PQ0|SORC2_HUMAN VPS10 domain-containing receptor SorCS2 OS=Homo sapiens OX=9606 GN=SORCS2 PE=1 SV=3 && -	NC_009146.3:116821036-117304910	28.4047186278086	49.2112396121916	114.321300132027	0.00446508417012392	1.54352208128381	0	63.9790861240092	0.515995721817977	6.60420117117512	4.87315544945861e-07	5.4842204182581e-06
111773870	PRLH	prolactin releasing hormone && sp|P81277|PRRP_HUMAN Prolactin-releasing peptide OS=Homo sapiens OX=9606 GN=PRLH PE=2 SV=1 && PF15172:Prolactin-releasing peptide	NC_009149.3:23594614-23601798	41.3110856865121	23.5017696379855	79.3118669724228	0	0	0	48.0415740989734	0	8.61735691182487	4.94899976621347e-07	5.56576038776316e-06
106781129	LOC106781129	mucin-2 && sp|Q02817|MUC2_HUMAN Mucin-2 OS=Homo sapiens OX=9606 GN=MUC2 PE=1 SV=2 && PF08742:C8 domain|PF13330:Mucin-2 protein WxxW repeating region|PF01826:Trypsin Inhibitor like cysteine rich domain|PF00094:von Willebrand factor type D domain	NC_009155.3:36035429-36050557	24.8550484634068	41.0004053526217	74.651754743875	0	0	0	46.8357361866345	0	8.58075169985945	5.04397541444379e-07	5.66675020988435e-06
106782566	LMX1B	LIM homeobox transcription factor 1 beta && sp|O88609|LMX1B_MOUSE LIM homeobox transcription factor 1-beta OS=Mus musculus OX=10090 GN=Lmx1b PE=1 SV=3 && -	NC_009168.3:30808233-30890747	23.6844587085689	36.3447097611452	92.124834040301	0	0	0	50.7180008366717	0	8.69549700978657	5.06190844343239e-07	5.67912577293735e-06
106783330	LOC106783330	uncharacterized LOC106783330%2C transcript variant X13 && - && -	NC_009149.3:70880178-70902684	22.5155271721685	29.3533915511645	124.761990377089	0	0	0	58.8769697001408	0	8.91044750554971	5.37763637790183e-07	6.01485698276288e-06
102148874	LOC102148874	MAP/microtubule affinity-regulating kinase 3-like%2C transcript variant X1 && sp|P27448|MARK3_HUMAN MAP/microtubule affinity-regulating kinase 3 OS=Homo sapiens OX=9606 GN=MARK3 PE=1 SV=5 && -	NC_009161.3:3418166-3431380	33.1132415011741	17.6717076987416	144.594472548073	0	0	0	65.1264739159963	0	9.05578808305508	5.49655641413368e-07	6.14159292561197e-06
100146570	CD248	CD248 molecule && sp|Q9HCU0|CD248_HUMAN Endosialin OS=Homo sapiens OX=9606 GN=CD248 PE=1 SV=1 && PF14670:Coagulation Factor Xa inhibitory site|PF00059:Lectin C-type domain	NC_009155.3:30031755-30034396	27.1992297203105	42.1539619543776	60.6751045177814	0	0	0	43.3427653974898	0	8.4691064025325	5.84335088063781e-07	6.50473896844966e-06
100051646	PLXNA2	plexin A2%2C transcript variant X2 && sp|O75051|PLXA2_HUMAN Plexin-A2 OS=Homo sapiens OX=9606 GN=PLXNA2 PE=1 SV=4 && -	NC_009148.3:27095463-27308354	10.7379730882351	48.0607936935583	165.618463237077	0	0	0	74.8057433396236	0	9.25541470996757	6.09155237426892e-07	6.76269399657258e-06
100051599	JAKMIP3	Janus kinase and microtubule interacting protein 3%2C transcript variant X2 && sp|Q5DTN8|JKIP3_MOUSE Janus kinase and microtubule-interacting protein 3 OS=Mus musculus OX=10090 GN=Jakmip3 PE=1 SV=2 && PF16034:JAKMIP CC3 domain	NC_009144.3:1678011-1793182	21.3438883602682	56.2270551715426	130.652198671193	0.00446508417012392	1.54352208128381	0	69.4077140676678	0.515995721817977	6.72378046209525	6.12441802863532e-07	6.79688285374637e-06
100629624	FAM71E2	family with sequence similarity 71 member E2 && sp|Q8N5Q1|F71E2_HUMAN Protein FAM71E2 OS=Homo sapiens OX=9606 GN=FAM71E2 PE=2 SV=3 && PF12480:Protein of unknown function (DUF3699)	NC_009153.3:24960694-24968852	47.2274989436662	12.9929945400002	130.615685759137	0	0	0	63.612059747601	0	9.0218553939409	6.15020834148224e-07	6.82319904479511e-06
102149998	NPTXR	neuronal pentraxin receptor && sp|O95502|NPTXR_HUMAN Neuronal pentraxin receptor OS=Homo sapiens OX=9606 GN=NPTXR PE=3 SV=2 && PF00354:Pentaxin family	NC_009171.3:36945043-36966977	17.8029432680672	43.3510919411295	97.9579840597261	0	0	0	53.0373397563076	0	8.75994913712462	6.27102345853138e-07	6.95019032584246e-06
111774391	LOC111774391	translation initiation factor IF-2-like%2C transcript variant X4 && - && -	NC_009150.3:100102002-100263384	10.7372	71.375434684611	99.1684656352586	0	0	0	60.4270354356599	0	8.94783877987262	6.53925539325222e-07	7.23770164674788e-06
100146929	ANKRD24	ankyrin repeat domain 24%2C transcript variant X2 && sp|Q8TF21|ANR24_HUMAN Ankyrin repeat domain-containing protein 24 OS=Homo sapiens OX=9606 GN=ANKRD24 PE=2 SV=2 && PF12796:Ankyrin repeats (3 copies)|PF13857:Ankyrin repeats (many copies)	NC_009150.3:2975294-2990922	24.864	28.1790251564491	107.267404341661	0	0	0	53.4368202008435	0	8.7707850797585	6.63407273215208e-07	7.34017231978242e-06
100146339	BEGAIN	brain enriched guanylate kinase associated%2C transcript variant X1 && sp|Q9BUH8|BEGIN_HUMAN Brain-enriched guanylate kinase-associated protein OS=Homo sapiens OX=9606 GN=BEGAIN PE=1 SV=1 && -	NC_009167.3:42860666-42891110	18.9785645761786	41.012640974913	93.2907829659435	0	0	0	51.093996172345	0	8.70618419591928	6.72820306538553e-07	7.43680445857271e-06
791234	MYH7	myosin heavy chain 7%2C transcript variant X1 && sp|Q8MJU9|MYH7_HORSE Myosin-7 OS=Equus caballus OX=9796 GN=MYH7 PE=2 SV=1 && PF01576:Myosin tail|PF00063:Myosin head (motor domain)|PF02736:Myosin N-terminal SH3-like domain	NC_009144.3:163301710-163323803	37.8061288141429	17.6683091514271	114.272183921907	0	0	0	56.5822072958257	0	8.85316363901918	6.75433648127255e-07	7.45815923700435e-06
100060810	KIF26A	kinesin family member 26A%2C transcript variant X1 && sp|Q9ULI4|KI26A_HUMAN Kinesin-like protein KIF26A OS=Homo sapiens OX=9606 GN=KIF26A PE=1 SV=3 && PF00225:Kinesin motor domain	NC_009167.3:45964262-46007515	63.7640609002718	96.0136077192292	177.434320948897	2.09990355972209	4.29993380114664	6.66104583117744	112.403996522799	4.35362773068206	4.63813626574727	7.11020125380277e-07	7.83529862327615e-06
100146427	LOC100146427	mucin-3B && sp|Q9H195|MUC3B_HUMAN Mucin-3B (Fragments) OS=Homo sapiens OX=9606 GN=MUC3B PE=2 SV=2 && PF01390:SEA domain	NC_009156.3:9265160-9278126	63.7579795189333	49.2553039933857	201.888289766889	0.0113916247911459	2.91761770292917	3.3428876091963	104.967191093069	2.09063231230554	5.53395361758493	7.60465474648896e-07	8.34935664393016e-06
100058057	LAMA5	laminin subunit alpha 5%2C transcript variant X2 && sp|O15230|LAMA5_HUMAN Laminin subunit alpha-5 OS=Homo sapiens OX=9606 GN=LAMA5 PE=1 SV=8 && PF00055:Laminin N-terminal (Domain VI)|PF00052:Laminin B (Domain IV)|PF00053:Laminin EGF domain|PF06008:Laminin Domain I|PF06009:Laminin Domain II|PF02210:Laminin G domain	NC_009165.3:49180642-49232424	46.0961539252515	73.8055402329679	208.899826990472	0.00888230481058416	0	4.29264167613192	109.600507049564	1.43384132698083	6.17314026751646	8.03334158174441e-07	8.80236583926942e-06
111769994	LOC111769994	RNA-binding protein Raly%2C transcript variant X5 && sp|Q64012|RALY_MOUSE RNA-binding protein Raly OS=Mus musculus OX=10090 GN=Raly PE=1 SV=3 && PF00076:RNA recognition motif. (a.k.a. RRM, RBD, or RNP domain)	NC_009165.3:25809633-25823296	0	0	0	0.023743158529129	723.845828883134	279.876500935525	0	334.582024325729	-11.4143	8.22784551389029e-07	9.00031653725072e-06
106781226	LOC106781226	basic proline-rich protein-like && - && -	NW_019643248.1:3362-30521	6624.51007745008	13955.7881066662	8079.00203007048	1554.09812929683	785.329692511674	2757.22085222983	9553.10007139558	1698.88289134611	2.49134936250727	8.27601559267275e-07	9.04713968201665e-06
100067478	C6H2orf54	chromosome 6 C2orf54 homolog%2C transcript variant X6 && sp|Q08AI8|MB214_HUMAN Protein mab-21-like 4 OS=Homo sapiens OX=9606 GN=MAB21L4 PE=2 SV=2 && PF03281:Mab-21 protein	NC_009149.3:26242572-26263040	28.4084443614381	36.3722643990724	141.126322820141	0.00458135474937477	0	1.72556149629147	68.6356771935504	0.576714283680281	6.65243693959111	8.28407584539094e-07	9.05293732734752e-06
100054287	EIF2S2	eukaryotic translation initiation factor 2 subunit beta%2C transcript variant X2 && sp|P41035|IF2B_RABIT Eukaryotic translation initiation factor 2 subunit 2 OS=Oryctolagus cuniculus OX=9986 GN=EIF2S2 PE=1 SV=1 && PF01873:Domain found in IF2B/IF5	NW_019643143.1:48191-65846	0.101945308348945	482.056784985655	325.842655564218	0	0	0	269.333795286074	0	11.1017105608565	8.71228735854769e-07	9.4893135843233e-06
100072764	UNC5B	unc-5 netrin receptor B%2C transcript variant X1 && sp|Q8IZJ1|UNC5B_HUMAN Netrin receptor UNC5B OS=Homo sapiens OX=9606 GN=UNC5B PE=1 SV=2 && PF00791:ZU5 domain|PF17217:UPA domain|PF00090:Thrombospondin type 1 domain|PF07679:Immunoglobulin I-set domain|PF00531:Death domain	NC_009144.3:59672468-59757993	36.6447015091493	48.0480566287687	114.334522528403	2.06087359147156	0	0	66.3424268887737	0.686957863823855	6.51746251146404	9.62171276568971e-07	1.04417523302209e-05
102149387	LRFN2	leucine rich repeat and fibronectin type III domain containing 2%2C transcript variant X5 && sp|Q460M5|LRFN2_RAT Leucine-rich repeat and fibronectin type-III domain-containing protein 2 OS=Rattus norvegicus OX=10116 GN=Lrfn2 PE=1 SV=1 && PF00041:Fibronectin type III domain|PF13855:Leucine rich repeat|PF07679:Immunoglobulin I-set domain	NC_009163.3:40696011-40924384	11.9163638022077	41.0362974896986	135.265191606635	0	0	0	62.7392842995137	0	9.00205741938078	9.72086231961518e-07	1.05389038532137e-05
100057648	CDH4	cadherin 4 && sp|P55283|CADH4_HUMAN Cadherin-4 OS=Homo sapiens OX=9606 GN=CDH4 PE=2 SV=2 && -	NC_009165.3:48293867-48889383	16.6279698400592	31.6876205218459	124.752640660179	0	0	0	57.6894103406949	0	8.88118571960821	9.86976537325744e-07	1.06932769743451e-05
100071673	EPHA8	EPH receptor A8%2C transcript variant X1 && sp|P29322|EPHA8_HUMAN Ephrin type-A receptor 8 OS=Homo sapiens OX=9606 GN=EPHA8 PE=1 SV=2 && PF01404:Ephrin receptor ligand binding domain|PF14575:Ephrin type-A receptor 2 transmembrane domain|PF00041:Fibronectin type III domain|PF00536:SAM domain (Sterile alpha motif)|PF07714:Protein tyrosine kinase	NC_009145.3:32268496-32304190	16.6296153257335	28.1883958377496	141.078414494151	0	0	0	61.9654752192115	0	8.9842149961544	1.00137130264125e-06	1.0842081176207e-05
100630570	VWA5B1	von Willebrand factor A domain containing 5B1%2C transcript variant X1 && sp|Q5TIE3|VW5B1_HUMAN von Willebrand factor A domain-containing protein 5B1 OS=Homo sapiens OX=9606 GN=VWA5B1 PE=1 SV=2 && PF13757:Vault protein inter-alpha-trypsin domain|PF13768:von Willebrand factor type A domain	NC_009145.3:34022285-34089281	30.7564221917839	15.3320318107723	139.914891934141	0	0	0	62.0011153122325	0	8.98502497946426	1.00828797122784e-06	1.09119845047505e-05
100147613	PLPPR3	phospholipid phosphatase related 3 && sp|Q6T4P5|PLPR3_HUMAN Phospholipid phosphatase-related protein type 3 OS=Homo sapiens OX=9606 GN=PLPPR3 PE=2 SV=1 && PF01569:PAP2 superfamily	NC_009150.3:344720-350719	38.9827699076524	31.6866716370494	100.311818123365	0.00458135474937477	0	1.72556149629147	56.9937532226888	0.576714283680281	6.38437159697945	1.00849212740698e-06	1.09119845047505e-05
100071463	PAK6	p21 (RAC1) activated kinase 6%2C transcript variant X1 && sp|Q3ULB5|PAK6_MOUSE Serine/threonine-protein kinase PAK 6 OS=Mus musculus OX=10090 GN=Pak6 PE=2 SV=1 && PF00069:Protein kinase domain|PF00786:P21-Rho-binding domain	NC_009144.3:149705983-149743056	24.8495661401042	32.8278062420468	73.4664462204738	0	0	0	43.7146062008749	0	8.48153348053631	1.0109937008071e-06	1.09318479225566e-05
100069977	SLC16A8	solute carrier family 16 member 8 && sp|O95907|MOT3_HUMAN Monocarboxylate transporter 3 OS=Homo sapiens OX=9606 GN=SLC16A8 PE=2 SV=1 && -	NC_009171.3:36365471-36373337	40.1733138380974	43.3760575962474	113.166080381382	2.06087359147156	0	0	65.5718172719089	0.686957863823855	6.50075651856075	1.01345115215887e-06	1.09548131618647e-05
106782893	STUM	stum%2C mechanosensory transduction mediator homolog%2C transcript variant X1 && sp|Q69YW2|STUM_HUMAN Protein stum homolog OS=Homo sapiens OX=9606 GN=STUM PE=1 SV=1 && -	NC_009173.3:7304700-7365571	24.8734671471213	41.0381587221685	125.961953784979	0.00446508417012392	1.54352208128381	0	63.9578598847562	0.515995721817977	6.60651143396851	1.0368833953967e-06	1.119704499225e-05
111771717	LOC111771717	odorant-binding protein 2b-like && sp|Q9NPH6|OBP2B_HUMAN Odorant-binding protein 2b OS=Homo sapiens OX=9606 GN=OBP2B PE=2 SV=1 && -	NW_019641767.1:3136-6608	15.4508512422276	31.690066460196	131.749866740886	0	0	0	59.6302614811033	0	8.92886914267717	1.03759471225161e-06	1.1201042983442e-05
100051633	COL27A1	collagen type XXVII alpha 1 chain%2C transcript variant X4 && sp|Q8IZC6|CORA1_HUMAN Collagen alpha-1(XXVII) chain OS=Homo sapiens OX=9606 GN=COL27A1 PE=2 SV=1 && PF01410:Fibrillar collagen C-terminal domain|PF01391:Collagen triple helix repeat (20 copies)	NC_009168.3:19367106-19511767	21.3372935370394	23.5114266534235	127.076541907453	0	0	0	57.3084206993054	0	8.87166333533089	1.08712514200562e-06	1.1704951651909e-05
100071701	HSPG2	heparan sulfate proteoglycan 2%2C transcript variant X1 && sp|P98160|PGBM_HUMAN Basement membrane-specific heparan sulfate proteoglycan core protein OS=Homo sapiens OX=9606 GN=HSPG2 PE=1 SV=4 && PF00008:EGF-like domain|PF00053:Laminin EGF domain|PF07679:Immunoglobulin I-set domain|PF00052:Laminin B (Domain IV)|PF00054:Laminin G domain|PF13927:Immunoglobulin domain|PF13895:Immunoglobulin domain	NC_009145.3:32818813-32917816	66.1316300799628	78.4987287000774	249.780000841347	0.0138331901261397	2.83935097784668	6.72727054557461	131.470119873796	3.19348490451581	5.2896094928587	1.12380670700998e-06	1.20919686931522e-05
100067420	GLI2	GLI family zinc finger 2%2C transcript variant X2 && sp|P10070|GLI2_HUMAN Zinc finger protein GLI2 OS=Homo sapiens OX=9606 GN=GLI2 PE=1 SV=4 && -	NC_009161.3:9941781-10193087	24.8897939670177	91.3660516418005	308.117014873522	0.0113916247911459	2.91761770292917	3.3428876091963	141.45762016078	2.09063231230554	5.96878272961361	1.146323031694e-06	1.23278422785256e-05
111771858	LOC111771858	ral guanine nucleotide dissociation stimulator-like && sp|Q12967|GNDS_HUMAN Ral guanine nucleotide dissociation stimulator OS=Homo sapiens OX=9606 GN=RALGDS PE=1 SV=2 && -	NW_019642979.1:8045-9960	23.6819668778534	25.837566437517	96.7613152169147	0	0	0	48.760282844095	0	8.63895258794484	1.16986628935012e-06	1.25546532928002e-05
100146907	SLC17A7	solute carrier family 17 member 7%2C transcript variant X1 && sp|A4FV52|VGLU1_BOVIN Vesicular glutamate transporter 1 OS=Bos taurus OX=9913 GN=SLC17A7 PE=2 SV=1 && PF07690:Major Facilitator Superfamily	NC_009153.3:19526116-19536603	20.1526989251143	30.5053960036863	94.4322613855196	0	0	0	48.3634521047734	0	8.62718770875495	1.20927002911916e-06	1.29521260555264e-05
100069948	ADCYAP1R1	ADCYAP receptor type I%2C transcript variant X3 && sp|P32215|PACR_RAT Pituitary adenylate cyclase-activating polypeptide type I receptor OS=Rattus norvegicus OX=10116 GN=Adcyap1r1 PE=2 SV=2 && -	NC_009147.3:61704931-61763713	21.3372929824011	22.3431095645282	128.240019421902	0	0	0	57.3068073229436	0	8.87164267107705	1.21027457089174e-06	1.29586588306208e-05
100146722	LOC100146722	intestinal mucin-like protein && sp|Q02817|MUC2_HUMAN Mucin-2 OS=Homo sapiens OX=9606 GN=MUC2 PE=1 SV=2 && PF13330:Mucin-2 protein WxxW repeating region|PF08742:C8 domain|PF00007:Cystine-knot domain|PF00094:von Willebrand factor type D domain	NC_009155.3:36090279-36101955	30.7555571107626	14.1623046722486	138.744887127509	0	0	0	61.2209163035066	0	8.96681131738169	1.24982300824801e-06	1.33646817869933e-05
100147216	IRX5	iroquois homeobox 5%2C transcript variant X3 && sp|P78411|IRX5_HUMAN Iroquois-class homeodomain protein IRX-5 OS=Homo sapiens OX=9606 GN=IRX5 PE=1 SV=3 && -	NC_009146.3:7883062-7904614	7.19795278634111	44.5624661978497	190.11316563879	0	0	0	80.6245282076601	0	9.36342493447205	1.30409314984893e-06	1.39178144127036e-05
100063781	GAL3ST1	galactose-3-O-sulfotransferase 1%2C transcript variant X1 && sp|A6QNK1|G3ST1_BOVIN Galactosylceramide sulfotransferase OS=Bos taurus OX=9913 GN=GAL3ST1 PE=2 SV=1 && PF06990:Galactose-3-O-sulfotransferase	NC_009151.3:8675526-8694106	34.258083034745	18.8298062016544	87.4428942785189	0	0	0	46.8435945049728	0	8.58117189016449	1.30675979207588e-06	1.39417429538596e-05
100060919	WSCD1	WSC domain containing 1%2C transcript variant X1 && sp|Q658N2|WSCD1_HUMAN WSC domain-containing protein 1 OS=Homo sapiens OX=9606 GN=WSCD1 PE=2 SV=1 && -	NC_009154.3:48942203-48993650	97.9563322811594	73.8373371385136	325.684213684413	0.012307631829936	0	7.66385817461368	165.825961034695	2.55872193548121	5.97967003780454	1.38037389217789e-06	1.46984754361964e-05
100060185	AJAP1	adherens junctions associated protein 1%2C transcript variant X2 && sp|A2ALI5|AJAP1_MOUSE Adherens junction-associated protein 1 OS=Mus musculus OX=10090 GN=Ajap1 PE=2 SV=1 && -	NC_009145.3:45734635-45871439	4.83572533580731	60.9249945228608	191.308995892615	0	0	0	85.6899052504276	0	9.45117001489892	1.41944274659166e-06	1.50802589308714e-05
100053542	HOXD3	homeobox D3%2C transcript variant X1 && sp|P31249|HXD3_HUMAN Homeobox protein Hox-D3 OS=Homo sapiens OX=9606 GN=HOXD3 PE=1 SV=3 && PF13293:Domain of unknown function (DUF4074)|PF00046:Homeodomain	NC_009161.3:54654561-54667180	14.2720693921642	31.6870952981899	125.912918099438	0	0	0	57.290694263264	0	8.87125314181765	1.42450175935927e-06	1.51291116673994e-05
100069762	GJB4	gap junction protein beta 4%2C transcript variant X1 && sp|Q9NTQ9|CXB4_HUMAN Gap junction beta-4 protein OS=Homo sapiens OX=9606 GN=GJB4 PE=1 SV=1 && -	NC_009145.3:22470327-22479650	11.9164599698047	32.8624661607822	145.74607028533	0	0	0	63.5083321386391	0	9.01968626034717	1.42727057587518e-06	1.51487195996009e-05
100059670	MYO15B	myosin XVB%2C transcript variant X1 && sp|Q96JP2|MY15B_HUMAN Unconventional myosin-XVB OS=Homo sapiens OX=9606 GN=MYO15B PE=1 SV=3 && PF00063:Myosin head (motor domain)|PF07653:Variant SH3 domain|PF00784:MyTH4 domain|PF00373:FERM central domain	NC_009154.3:6384778-6418815	26.0645439401398	45.7441588322942	221.668130087554	0.00748384675871061	2.26213119333157	0.796995408677078	97.8256109533293	1.02220348292245	6.36645278757704	1.43722085656915e-06	1.52494008752421e-05
100064658	CCDC117	coiled-coil domain containing 117 && sp|Q8IWD4|CC117_HUMAN Coiled-coil domain-containing protein 117 OS=Homo sapiens OX=9606 GN=CCDC117 PE=1 SV=1 && PF15810:Coiled-coil domain-containing protein 117	NC_009151.3:10116020-10126367	7505.31	11710.9937481905	8000.74063642662	2206.15033327353	2369.43446468828	2794.27506963743	9072.34749416272	2456.61995586641	1.88470944714657	1.4853350119309e-06	1.57446470163973e-05
100065098	TMEM108	transmembrane protein 108%2C transcript variant X3 && sp|A6QLF8|TM108_BOVIN Transmembrane protein 108 OS=Bos taurus OX=9913 GN=TMEM108 PE=2 SV=1 && PF15759:TMEM108 family	NC_009159.3:70311761-70637378	23.6654717032443	37.4762075363868	57.1618176289075	0	0	0	39.4344989561796	0	8.33316681338383	1.48775633555288e-06	1.5765224363737e-05
100069057	COL5A1	collagen type V alpha 1 chain%2C transcript variant X1 && sp|P20908|CO5A1_HUMAN Collagen alpha-1(V) chain OS=Homo sapiens OX=9606 GN=COL5A1 PE=1 SV=3 && -	NC_009168.3:37215696-37385418	17.8101394189795	46.8864076205855	145.793346356269	0.00458135474937477	0	1.72556149629147	70.1632977986112	0.576714283680281	6.68446385578748	1.51043165714915e-06	1.59951838726607e-05
100629161	RP1L1	RP1 like 1%2C transcript variant X1 && sp|Q8IWN7|RP1L1_HUMAN Retinitis pigmentosa 1-like 1 protein OS=Homo sapiens OX=9606 GN=RP1L1 PE=2 SV=5 && PF03607:Doublecortin	NC_009145.3:59021136-59144653	11.9157113706994	36.3592052781075	127.08594139082	0	0	0	58.4536193465423	0	8.90020074605839	1.53811022065786e-06	1.62777961766625e-05
100147388	COL5A3	collagen type V alpha 3 chain && sp|P25940|CO5A3_HUMAN Collagen alpha-3(V) chain OS=Homo sapiens OX=9606 GN=COL5A3 PE=1 SV=3 && PF01391:Collagen triple helix repeat (20 copies)|PF01410:Fibrillar collagen C-terminal domain	NC_009150.3:51657978-51694544	14.271420417861	31.6843765050456	120.079540851536	0	0	0	55.3451125914808	0	8.82149717730488	1.61677988408127e-06	1.70718439271205e-05
100051245	TRIM67	tripartite motif containing 67%2C transcript variant X1 && sp|Q6ZTA4|TRI67_HUMAN Tripartite motif-containing protein 67 OS=Homo sapiens OX=9606 GN=TRIM67 PE=2 SV=3 && PF00643:B-box zinc finger|PF00041:Fibronectin type III domain|PF00622:SPRY domain	NC_009144.3:80626220-80680785	14.2709914603239	32.8500239734359	115.416455153854	0	0	0	54.1791568625381	0	8.79082014152509	1.62459568683047e-06	1.71433476091985e-05
100064361	CFAP74	cilia and flagella associated protein 74%2C transcript variant X2 && sp|Q9C0B2|CFA74_HUMAN Cilia- and flagella-associated protein 74 OS=Homo sapiens OX=9606 GN=CFAP74 PE=2 SV=3 && -	NC_009145.3:48101248-48175551	16.6270782650892	25.846195826307	124.736324562942	0	0	0	55.7365328847795	0	8.83167	1.67513620342653e-06	1.76483149773256e-05
106780833	SP7	Sp7 transcription factor%2C transcript variant X2 && sp|Q8TDD2|SP7_HUMAN Transcription factor Sp7 OS=Homo sapiens OX=9606 GN=SP7 PE=1 SV=1 && -	NC_009149.3:71197451-71210663	64.9436888303191	49.2602844470992	231.068956879725	2.08888361395497	0	5.07098126730443	115.090976719048	2.38662162708647	5.56328494657564	1.69885894142849e-06	1.78867678030042e-05
100061386	KRT80	keratin 80 && sp|Q6IMF1|K2C80_RAT Keratin, type II cytoskeletal 80 OS=Rattus norvegicus OX=10116 GN=Krt80 PE=3 SV=1 && -	NC_009149.3:70178012-70200581	38.9398226315447	18.824078047059	67.639604138721	0	0	0	41.8011682724415	0	8.41713815080083	1.74455217573947e-06	1.83267270950442e-05
100070531	KCNN1	potassium calcium-activated channel subfamily N member 1%2C transcript variant X7 && sp|Q92952|KCNN1_HUMAN Small conductance calcium-activated potassium channel protein 1 OS=Homo sapiens OX=9606 GN=KCNN1 PE=2 SV=2 && -	NC_009164.3:3373820-3404765	26.016892560218	28.1538014168524	66.4648004258819	0	0	0	40.2118314676508	0	8.36133159927475	1.75227235134558e-06	1.84019417159698e-05
100054980	SOX10	SRY-box 10 && sp|P56693|SOX10_HUMAN Transcription factor SOX-10 OS=Homo sapiens OX=9606 GN=SOX10 PE=1 SV=1 && PF12444:Sox developmental protein N terminal|PF00505:HMG (high mobility group) box	NC_009171.3:36274968-36287111	26.017860563375	26.9886927817411	68.7921996441352	0	0	0	40.5995843297504	0	8.37516654338612	1.82670273589086e-06	1.91529665210472e-05
102148969	LOC102148969	uncharacterized LOC102148969%2C transcript variant X5 && - && -	NC_009150.3:25274339-25292664	44.854583943275	23.5087472829427	94.4763005292883	0.00446508417012392	1.54352208128381	0	54.2798772518353	0.515995721817977	6.36952694899509	1.86463089967614e-06	1.9531934326783e-05
100063749	LRRC32	leucine rich repeat containing 32 && sp|Q5RF01|LRC32_PONAB Transforming growth factor beta activator LRRC32 OS=Pongo abelii OX=9601 GN=LRRC32 PE=2 SV=1 && -	NC_009150.3:69811863-69825402	17.7940332926661	37.4894233661187	73.4601737407753	0	0	0	42.9145	0	8.45505151899174	1.86887345942292e-06	1.95701325044609e-05
100068349	LOC100068349	transcription factor CP2-like protein 1%2C transcript variant X1 && sp|Q9NZI6|TF2L1_HUMAN Transcription factor CP2-like protein 1 OS=Homo sapiens OX=9606 GN=TFCP2L1 PE=1 SV=1 && -	NC_009154.3:23104133-23116808	28.3713640552338	22.3258172765652	75.7784772975035	0	0	0	42.1585528764342	0	8.42946015448384	1.94282573626226e-06	2.02992218749973e-05
100147049	PCSK9	proprotein convertase subtilisin/kexin type 9 && sp|A8T6A1|PCSK9_ATEGE Proprotein convertase subtilisin/kexin type 9 OS=Ateles geoffroyi OX=9509 GN=PCSK9 PE=2 SV=1 && PF18464:Proprotein convertase subtilisin-like/kexin type 9 C-terminal domain|PF18459:Proprotein convertase subtilisin-like/kexin type 9 C-terminal domain|PF00082:Subtilase family|PF18463:Proprotein convertase subtilisin-like/kexin t…	NC_009145.3:4644781-4666200	33.1167954829673	42.2126147273528	130.647827881302	0.00626742170388461	0	2.58706867115143	68.6590793638742	0.864445364285106	6.15827032173295	2.06004690118848e-06	2.14625254403961e-05
100629521	LOC100629521	putative spermatogenesis-associated protein 31D4%2C transcript variant X1 && sp|Q6ZQQ2|S31D1_HUMAN Spermatogenesis-associated protein 31D1 OS=Homo sapiens OX=9606 GN=SPATA31D1 PE=2 SV=1 && PF14650:FAM75 family|PF15371:Domain of unknown function (DUF4599)	NC_009146.3:118148312-118181542	17.8103442798969	162.766928997315	624.605033649188	3.14188988805788	7.99081114564908	6.6061218288128	268.394	5.91294095417325	5.46737669367794	2.10350135938452e-06	2.18944155755399e-05
100063727	ZNF488	zinc finger protein 488%2C transcript variant X2 && sp|Q96MN9|ZN488_HUMAN Zinc finger protein 488 OS=Homo sapiens OX=9606 GN=ZNF488 PE=1 SV=1 && -	NC_009144.3:83783625-83808849	17.8036642543954	22.3405871500863	122.395989185278	0	0	0	54.1800801965866	0	8.79091826024353	2.11879215496764e-06	2.20395994858987e-05
100062728	TENM4	teneurin transmembrane protein 4%2C transcript variant X3 && sp|Q6N022|TEN4_HUMAN Teneurin-4 OS=Homo sapiens OX=9606 GN=TENM4 PE=1 SV=2 && -	NC_009150.3:67374510-68105229	4.83640661725889	57.4064986843089	165.625846149958	0	0	0	75.9562504838418	0	9.27748914782671	2.11951914137374e-06	2.2040180203791e-05
100049010	MRGPRF	MAS related GPR family member F%2C transcript variant X3 && sp|Q96AM1|MRGRF_HUMAN Mas-related G-protein coupled receptor member F OS=Homo sapiens OX=9606 GN=MRGPRF PE=2 SV=1 && -	NC_009155.3:31902994-31911487	16.6169534023438	39.8179926611074	69.9668827525776	0	0	0	42.1339429386763	0	8.42863614504302	2.12578758927722e-06	2.20983661425371e-05
100070014	CRMP1	collapsin response mediator protein 1%2C transcript variant X2 && sp|Q14194|DPYL1_HUMAN Dihydropyrimidinase-related protein 1 OS=Homo sapiens OX=9606 GN=CRMP1 PE=1 SV=1 && PF01979:Amidohydrolase family	NC_009146.3:115623912-115695638	14.2682947217616	32.8390839270311	97.9205635574319	0	0	0	48.3426474020749	0	8.62669226187863	2.24262040798207e-06	2.32466576949883e-05
100066071	GLIS2	GLIS family zinc finger 2%2C transcript variant X1 && sp|Q9BZE0|GLIS2_HUMAN Zinc finger protein GLIS2 OS=Homo sapiens OX=9606 GN=GLIS2 PE=1 SV=2 && -	NC_009156.3:39850743-39871962	58.9865296504314	51.5454531005949	80.5561225634799	0.00768058563527696	0	3.44226302559588	63.6960351048354	1.14998120374372	5.68234751568876	2.30638395618205e-06	2.38774724896161e-05
100065937	TOP1MT	DNA topoisomerase I mitochondrial%2C transcript variant X1 && sp|Q969P6|TOP1M_HUMAN DNA topoisomerase I, mitochondrial OS=Homo sapiens OX=9606 GN=TOP1MT PE=1 SV=1 && PF02919:Eukaryotic DNA topoisomerase I, DNA binding fragment|PF01028:Eukaryotic DNA topoisomerase I, catalytic core	NC_009152.3:84162918-84195591	24.8487970011726	21.1606127747151	83.924600427181	0	0	0	43.3113367343562	0	8.46839529802844	2.44277779943613e-06	2.52497262057548e-05
100058016	HRH3	histamine receptor H3 && sp|Q9JI35|HRH3_CAVPO Histamine H3 receptor OS=Cavia porcellus OX=10141 GN=HRH3 PE=2 SV=2 && -	NC_009165.3:49094458-49099447	27.1823447258703	26.9790541314368	57.1441844755819	0	0	0	37.101861110963	0	8.24546085485842	2.44436731024078e-06	2.5258205821585e-05
100034092	CACNA1S	calcium voltage-gated channel subunit alpha1 S && sp|P07293|CAC1S_RABIT Voltage-dependent L-type calcium channel subunit alpha-1S OS=Oryctolagus cuniculus OX=9986 GN=CACNA1S PE=1 SV=1 && PF16905:Voltage-dependent L-type calcium channel, IQ-associated|PF08763:Voltage gated calcium channel IQ domain|PF00520:Ion transport protein	NC_009173.3:29479285-29544420	28.3847912603241	15.3264212350106	101.409167278484	0	0	0	48.3734599246062	0	8.62762852671255	2.47939518309945e-06	2.56040435276109e-05
100629869	AQP6	aquaporin 6%2C transcript variant X1 && sp|Q13520|AQP6_HUMAN Aquaporin-6 OS=Homo sapiens OX=9606 GN=AQP6 PE=1 SV=2 && -	NC_009149.3:68502825-68511734	21.3312051038588	18.8328530095624	110.729666082684	0	0	0	50.2979080653683	0	8.68385010876076	2.52795580353587e-06	2.60809112888201e-05
111774246	LOC111774246	nuclear envelope pore membrane protein POM 121C-like && sp|A6NNC1|P12LL_HUMAN Putative POM121-like protein 1-like OS=Homo sapiens OX=9606 PE=5 SV=3 && PF15229:POM121 family	NC_009150.3:35773191-35778603	10.734349447199	53.8238262875138	74.6488538436099	0	0	0	46.4023431927742	0	8.56765336989669	2.53919574422792e-06	2.61886460567527e-05
100065437	CCR3	C-C motif chemokine receptor 3 && sp|Q64H34|CCR3_CANLF C-C chemokine receptor type 3 OS=Canis lupus familiaris OX=9615 GN=CCR3 PE=2 SV=1 && PF00001:7 transmembrane receptor (rhodopsin family)	NC_009159.3:42072653-42087381	116.696594972995	105.323429736595	53.8091419690526	216.685549930073	990.368226544342	1372.46911125964	91.9430555595477	859.840962578017	-3.22403	2.55076171299009e-06	2.62996746916426e-05
100071529	EFR3B	EFR3 homolog B%2C transcript variant X1 && sp|Q6ZQ18|EFR3B_MOUSE Protein EFR3 homolog B OS=Mus musculus OX=10090 GN=Efr3b PE=1 SV=2 && -	NC_009158.3:71786871-71873778	17.7973608020491	25.8332333490666	94.4114354318642	0	0	0	46.0140098609933	0	8.5556202412636	2.56359414789892e-06	2.64236874522451e-05
100146202	LRRC4B	leucine rich repeat containing 4B%2C transcript variant X1 && sp|Q9NT99|LRC4B_HUMAN Leucine-rich repeat-containing protein 4B OS=Homo sapiens OX=9606 GN=LRRC4B PE=2 SV=3 && -	NC_009153.3:20308667-20347601	13.0900318546243	36.3351114707646	90.9305634138071	0	0	0	46.785235579732	0	8.57953734510652	2.62820347859217e-06	2.70726392827755e-05
100055958	ALX4	ALX homeobox 4 && sp|Q4LAL6|ALX4_BOVIN Homeobox protein aristaless-like 4 OS=Bos taurus OX=9913 GN=ALX4 PE=2 SV=1 && -	NC_009155.3:9155018-9194532	16.6264934012339	21.1726949113255	125.889178104886	0	0	0	54.562788805815	0	8.80110439063384	2.667876772912e-06	2.74468688426244e-05
102149147	DSCAML1	DS cell adhesion molecule like 1%2C transcript variant X1 && sp|Q8TD84|DSCL1_HUMAN Down syndrome cell adhesion molecule-like protein 1 OS=Homo sapiens OX=9606 GN=DSCAML1 PE=1 SV=2 && PF00041:Fibronectin type III domain|PF07679:Immunoglobulin I-set domain|PF13927:Immunoglobulin domain	NC_009150.3:25911396-26288125	11.9146133672072	30.5139954286392	117.736112955828	0	0	0	53.3882405838916	0	8.76974308044203	2.78356920180991e-06	2.85923143629139e-05
100054739	ERBB2	erb-b2 receptor tyrosine kinase 2%2C transcript variant X1 && sp|O18735|ERBB2_CANLF Receptor tyrosine-protein kinase erbB-2 OS=Canis lupus familiaris OX=9615 GN=ERBB2 PE=2 SV=1 && PF01030:Receptor L domain|PF14843:Growth factor receptor domain IV|PF00757:Furin-like cysteine rich region|PF07714:Protein tyrosine kinase	NC_009154.3:22757485-22780506	16.6204044031506	26.9994882625325	93.2452521968225	0	0	0	45.6217149541685	0	8.54330516954608	2.7926168486426e-06	2.86762803916743e-05
111769050	LOC111769050	endogenous retrovirus group K member 5 Gag polyprotein-like && sp|P31622|GAG_JSRV Gag polyprotein OS=Sheep pulmonary adenomatosis virus OX=11746 GN=gag PE=1 SV=1 && PF00098:Zinc knuckle|PF00607:gag gene protein p24 (core nucleocapsid protein)|PF14787:GAG-polyprotein viral zinc-finger	NC_009162.3:2362652-2364322	8.37828888581547	48.0188985778481	103.777257155811	0	0	0	53.3914815398248	0	8.76976697874242	2.83365094030645e-06	2.90703727674863e-05
100629940	CEACAM19	carcinoembryonic antigen related cell adhesion molecule 19%2C transcript variant X3 && sp|Q7Z692|CEA19_HUMAN Carcinoembryonic antigen-related cell adhesion molecule 19 OS=Homo sapiens OX=9606 GN=CEACAM19 PE=2 SV=2 && PF07686:Immunoglobulin V-set domain	NC_009153.3:15534378-15549071	22.4972648448321	22.3270780694467	83.9209092160727	0	0	0	42.9150840434505	0	8.45518898043104	2.85483679589464e-06	2.92511655352213e-05
100051696	DMBX1	diencephalon/mesencephalon homeobox 1 && sp|Q8NFW5|DMBX1_HUMAN Diencephalon/mesencephalon homeobox protein 1 OS=Homo sapiens OX=9606 GN=DMBX1 PE=1 SV=1 && PF00046:Homeodomain	NC_009145.3:12064374-12072800	15.4442174543943	28.1678243783607	95.5775691336674	0	0	0	46.3965369888075	0	8.56756682236785	2.88237893043796e-06	2.95149490790933e-05
100146356	UNC13A	unc-13 homolog A%2C transcript variant X6 && sp|Q62768|UN13A_RAT Protein unc-13 homolog A OS=Rattus norvegicus OX=10116 GN=Unc13a PE=1 SV=1 && -	NC_009164.3:3127579-3189789	23.7052032372281	59.7567944900311	173.834918117666	0.00973359560132769	2.18689257427317	2.50814854964266	85.7656386149749	1.56825823983905	5.62883152493074	2.93129698876724e-06	2.99971523259979e-05
100053637	ABCC6	ATP binding cassette subfamily C member 6 && sp|O95255|MRP6_HUMAN ATP-binding cassette sub-family C member 6 OS=Homo sapiens OX=9606 GN=ABCC6 PE=1 SV=2 && PF00005:ABC transporter|PF00664:ABC transporter transmembrane region	NC_009156.3:30778220-30835165	23.6887175805636	14.1604216894836	125.889330811477	0	0	0	54.5794900271747	0	8.80155201638308	2.96284389347711e-06	3.02916658212624e-05
100070961	OLFML2A	olfactomedin like 2A%2C transcript variant X2 && sp|A2BD09|OLM2A_PIG Olfactomedin-like protein 2A OS=Sus scrofa OX=9823 GN=OLFML2A PE=3 SV=3 && -	NC_009168.3:29333108-29362173	26.0552100628728	21.1814308240325	165.59192587516	0.00446508417012392	1.54352208128381	0	70.9428555873552	0.515995721817977	6.76186931066495	3.01042137323183e-06	3.07685115081109e-05
100054745	RSPO1	R-spondin 1 && sp|Q2MKA7|RSPO1_HUMAN R-spondin-1 OS=Homo sapiens OX=9606 GN=RSPO1 PE=1 SV=1 && PF15913:Furin-like repeat, cysteine-rich	NC_009145.3:20053099-20074129	29.5684399106096	11.8211613380513	117.732999154031	0	0	0	53.0408668008974	0	8.76034	3.0158148676565e-06	3.08065212760301e-05
100061836	ANO1	anoctamin 1%2C transcript variant X1 && sp|Q5XXA6|ANO1_HUMAN Anoctamin-1 OS=Homo sapiens OX=9606 GN=ANO1 PE=1 SV=1 && PF04547:Calcium-activated chloride channel|PF16178:Dimerisation domain of Ca+-activated chloride-channel, anoctamin	NC_009155.3:32694030-32861051	15.4442168962505	27.000897588177	96.7401228219817	0	0	0	46.3950791021364	0	8.56754177833529	3.10427983274412e-06	3.16883572979435e-05
100060541	LOC100060541	filaggrin && sp|P20930|FILA_HUMAN Filaggrin OS=Homo sapiens OX=9606 GN=FLG PE=1 SV=3 && PF03516:Filaggrin	NC_009148.3:41751881-41760954	31.9372828087765	81.8971758143516	84.0581765503824	3.09245789950794	0	0	65.9642117245035	1.03081929983598	5.98380534009307	3.25552537338804e-06	3.31292834634923e-05
100059858	PTGES3	prostaglandin E synthase 3 && sp|Q3ZBF7|TEBP_BOVIN Prostaglandin E synthase 3 OS=Bos taurus OX=9913 GN=PTGES3 PE=1 SV=1 && PF04969:CS domain	NC_009149.3:75098568-75126055	4345.24659123041	13796.5598793637	6092.27311507648	1995.73230203158	1343.69121351921	1866.97041215907	8078.02652855687	1735.46464256995	2.21867940301862	3.28600492002822e-06	3.34187412724704e-05
100052069	TMEM63C	transmembrane protein 63C%2C transcript variant X5 && sp|Q9P1W3|CSC1_HUMAN Calcium permeable stress-gated cation channel 1 OS=Homo sapiens OX=9606 GN=TMEM63C PE=2 SV=1 && PF13967:Late exocytosis, associated with Golgi transport|PF14703:Cytosolic domain of 10TM putative phosphate transporter|PF02714:Calcium-dependent channel, 7TM region, putative phosphate	NC_009167.3:22448540-22526864	16.6204030623686	24.6655272910231	95.5701883976039	0	0	0	45.6187062503319	0	8.54325413444193	3.28835817947764e-06	3.34323202030545e-05
100052070	SLC5A3	solute carrier family 5 member 3 && sp|P31637|SC5A3_CANLF Sodium/myo-inositol cotransporter OS=Canis lupus familiaris OX=9615 GN=SLC5A3 PE=2 SV=1 && PF00474:Sodium:solute symporter family	NC_009169.3:31869233-31904230	2230.98668116879	4521.1247916006	1105.01937889549	521.849473406291	344.674624250455	586.293587945873	2619.04361722163	484.27256186754	2.43503302795157	3.33074533318035e-06	3.38423100236106e-05
100050170	MPPED1	metallophosphoesterase domain containing 1 && sp|Q91ZG2|MPPD1_MOUSE Metallophosphoesterase domain-containing protein 1 OS=Mus musculus OX=10090 GN=Mpped1 PE=2 SV=1 && -	NC_009171.3:40903900-40981848	23.6586094824899	25.8122364917791	60.6257388240447	0	0	0	36.6988615994379	0	8.22983696932597	3.35396205085023e-06	3.4067664642088e-05
100146209	SHC2	SHC adaptor protein 2 && sp|O70142|SHC2_RAT SHC-transforming protein 2 OS=Rattus norvegicus OX=10116 GN=Shc2 PE=2 SV=2 && PF00640:Phosphotyrosine interaction domain (PTB/PID)|PF00017:SH2 domain	NC_009150.3:97773-122098	15.4390068847544	35.1497543518525	71.1161322892353	0	0	0	40.5682978419474	0	8.37421368510535	3.41758903133982e-06	3.4692490324627e-05
100066601	IGLON5	IgLON family member 5 && sp|Q8HW98|IGLO5_MOUSE IgLON family member 5 OS=Mus musculus OX=10090 GN=Iglon5 PE=2 SV=2 && PF13927:Immunoglobulin domain|PF00047:Immunoglobulin domain	NC_009153.3:21175925-21192827	22.4929465512704	22.3230172047685	76.9262374154111	0	0	0	40.5807337238167	0	8.37467173781374	3.43684391528654e-06	3.48556261068853e-05
100071797	OTOG	otogelin && sp|Q6ZRI0|OTOG_HUMAN Otogelin OS=Homo sapiens OX=9606 GN=OTOG PE=2 SV=3 && PF00094:von Willebrand factor type D domain|PF08742:C8 domain|PF01826:Trypsin Inhibitor like cysteine rich domain|PF05270:Alpha-L-arabinofuranosidase B (ABFB) domain	NC_009150.3:88019419-88114410	15.4494115203267	18.8365802460582	132.879562626222	0	0	0	55.7218514642023	0	8.83144908385842	3.48141066467344e-06	3.52749289778497e-05
100147102	APC2	APC2%2C WNT signaling pathway regulator%2C transcript variant X3 && sp|O95996|APCL_HUMAN Adenomatous polyposis coli protein 2 OS=Homo sapiens OX=9606 GN=APC2 PE=1 SV=1 && PF00514:Armadillo/beta-catenin-like repeat|PF05923:APC repeat|PF05924:SAMP Motif|PF16689:Coiled-coil N-terminus of APC, dimerisation domain|PF05956:APC basic domain|PF11414:Adenomatous polyposis coli tumour suppressor protein|PF…	NC_009150.3:812205-835978	84.9839189687413	122.930203085971	215.987825418389	3.14514744638159	4.21164414051024	15.0156801719998	141.301	7.4574905862972	4.21633181951197	3.50497358688893e-06	3.55027228932281e-05
100051762	OPRL1	opioid related nociceptin receptor 1%2C transcript variant X1 && sp|P41146|OPRX_HUMAN Nociceptin receptor OS=Homo sapiens OX=9606 GN=OPRL1 PE=1 SV=1 && PF00001:7 transmembrane receptor (rhodopsin family)	NC_009165.3:50756128-50767440	59.0093716814289	18.8434958273762	143.486154333341	0.00626742170388461	0	2.58706867115143	73.779673947382	0.864445364285106	6.26242474453918	3.62048132374059e-06	3.65824572893284e-05
111768051	POLR1A	RNA polymerase I subunit A%2C transcript variant X1 && sp|O95602|RPA1_HUMAN DNA-directed RNA polymerase I subunit RPA1 OS=Homo sapiens OX=9606 GN=POLR1A PE=1 SV=2 && PF04983:RNA polymerase Rpb1, domain 3|PF04997:RNA polymerase Rpb1, domain 1|PF05000:RNA polymerase Rpb1, domain 4|PF00623:RNA polymerase Rpb1, domain 2|PF04998:RNA polymerase Rpb1, domain 5	NC_009158.3:19118683-19194681	0	0	0	0.0235968488241411	236.668229243046	296.560261868224	0	177.750695986698	-10.5023	3.62752211551499e-06	3.66423250542592e-05
100060337	DIRAS1	DIRAS family GTPase 1 && sp|O95057|DIRA1_HUMAN GTP-binding protein Di-Ras1 OS=Homo sapiens OX=9606 GN=DIRAS1 PE=1 SV=1 && -	NC_009150.3:1771381-1777763	23.6748	17.6592538309356	90.9056791317447	0	0	0	44.0799131442868	0	8.49383462013051	3.65662233304903e-06	3.69022190519352e-05
100062584	TMEM132C	transmembrane protein 132C && sp|Q8N3T6|T132C_HUMAN Transmembrane protein 132C OS=Homo sapiens OX=9606 GN=TMEM132C PE=2 SV=3 && PF15705:Mature oligodendrocyte transmembrane protein, TMEM132D, N-term|PF16070:Transmembrane protein family 132|PF15706:Mature oligodendrocyte transmembrane protein, TMEM132D, C-term	NC_009151.3:28711156-29060158	26.0070240266383	22.3148069696508	61.7873266758694	0	0	0	36.7030525573862	0	8.23002397767049	3.67267637152376e-06	3.70528477310196e-05
100070005	EVC	EvC ciliary complex subunit 1%2C transcript variant X3 && sp|P57679|EVC_HUMAN Ellis-van Creveld syndrome protein OS=Homo sapiens OX=9606 GN=EVC PE=2 SV=1 && -	NC_009146.3:115548605-115625791	60.2207801816551	35.2227045629506	203.030678058325	0.00888230481058416	0	4.29264167613192	99.491387600977	1.43384132698083	6.03450425653349	3.89699563539126e-06	3.92315878818557e-05
100146865	ARC	activity regulated cytoskeleton associated protein && sp|Q9WV31|ARC_MOUSE Activity-regulated cytoskeleton-associated protein OS=Mus musculus OX=10090 GN=Arc PE=1 SV=1 && PF18162:Arc C-lobe	NC_009152.3:83594374-83597864	13.0869025592059	37.4852259043856	74.6125882069131	0	0	0	41.7282388901682	0	8.41485	3.92981904004245e-06	3.95014776418592e-05
100066586	KRT42	keratin%2C type I cytoskeletal 42 && sp|Q6IFX2|K1C42_MOUSE Keratin, type I cytoskeletal 42 OS=Mus musculus OX=10090 GN=Krt42 PE=1 SV=1 && PF00038:Intermediate filament protein	NC_009154.3:21221540-21230729	21.3251345211549	17.6604049244911	96.7288864967707	0	0	0	45.2381419808056	0	8.53122980568396	4.02635161461944e-06	4.04099513057725e-05
100056293	APCDD1L	APC down-regulated 1 like && sp|Q8NCL9|APCDL_HUMAN Protein APCDD1-like OS=Homo sapiens OX=9606 GN=APCDD1L PE=1 SV=1 && PF14921:Adenomatosis polyposis coli down-regulated 1	NC_009165.3:45837101-45853857	18.9868460015375	56.2197674394846	122.481712061655	2.06087359147156	0	0	65.8961085008923	0.686957863823855	6.49980043190675	4.04926835480201e-06	4.06275354425124e-05
100060213	SEMA3G	semaphorin 3G%2C transcript variant X1 && sp|Q9NS98|SEM3G_HUMAN Semaphorin-3G OS=Homo sapiens OX=9606 GN=SEMA3G PE=1 SV=1 && -	NC_009159.3:36791660-36803503	20.1573249315528	14.1599968219519	125.878280191983	0	0	0	53.3985339818292	0	8.77012591099893	4.10988511226174e-06	4.11979600737373e-05
100063623	HSPA4L	heat shock protein family A (Hsp70) member 4 like%2C transcript variant X1 && sp|O95757|HS74L_HUMAN Heat shock 70 kDa protein 4L OS=Homo sapiens OX=9606 GN=HSPA4L PE=1 SV=3 && PF00012:Hsp70 protein	NC_009145.3:101435907-101496406	824.293487611536	813.497901273248	1903.70822168314	291.644387619257	227.898500874578	183.257037132637	1180.49987018931	234.266641875491	2.33305314407442	4.12691355121674e-06	4.13560311591109e-05
100033877	COL1A1	collagen type I alpha 1 chain && sp|Q9XSJ7|CO1A1_CANLF Collagen alpha-1(I) chain OS=Canis lupus familiaris OX=9615 GN=COL1A1 PE=2 SV=1 && PF01391:Collagen triple helix repeat (20 copies)|PF00093:von Willebrand factor type C domain|PF01410:Fibrillar collagen C-terminal domain	NC_009154.3:25987230-26004612	16.6210713677202	21.1647173132454	101.390231696703	0	0	0	46.3920067925561	0	8.5675289937476	4.16121751886324e-06	4.16616530798628e-05
100061666	GRID2IP	Grid2 interacting protein && sp|A4D2P6|GRD2I_HUMAN Delphilin OS=Homo sapiens OX=9606 GN=GRID2IP PE=3 SV=2 && PF02181:Formin Homology 2 Domain|PF00595:PDZ domain	NC_009156.3:4931487-4964911	11.9111368871853	35.1611420588053	85.0937822339703	0	0	0	44.0553537266536	0	8.49304175764185	4.18423633076467e-06	4.18665864917675e-05
100071581	GAS2L2	growth arrest specific 2 like 2 && sp|Q8NHY3|GA2L2_HUMAN GAS2-like protein 2 OS=Homo sapiens OX=9606 GN=GAS2L2 PE=1 SV=1 && PF02187:Growth-Arrest-Specific Protein 2 Domain|PF00307:Calponin homology (CH) domain	NC_009154.3:37732930-37740985	47.1683576330226	24.6630560837634	60.6801373632404	0.00458135474937477	0	1.72556149629147	44.1705170266754	0.576714283680281	6.01741142513182	4.22642726334843e-06	4.22629856580691e-05
100063730	WNT9B	Wnt family member 9B && sp|O14905|WNT9B_HUMAN Protein Wnt-9b OS=Homo sapiens OX=9606 GN=WNT9B PE=1 SV=3 && -	NC_009154.3:18205804-18215204	14.2678485805785	23.5011443648725	104.889472707835	0	0	0	47.5528218844287	0	8.60313111586585	4.26962913206757e-06	4.2669005194147e-05
100063688	LOC100063688	WD repeat-containing protein 87-like%2C transcript variant X1 && sp|Q6ZQQ6|WDR87_HUMAN WD repeat-containing protein 87 OS=Homo sapiens OX=9606 GN=WDR87 PE=1 SV=3 && -	NC_009153.3:9202705-9218425	18.9791690762311	15.3283163731712	121.210965445585	0	0	0	51.8394836316623	0	8.72745802481994	4.27237644817324e-06	4.26834713056164e-05
100067353	SOX8	SRY-box 8 && sp|Q04886|SOX8_MOUSE Transcription factor SOX-8 OS=Mus musculus OX=10090 GN=Sox8 PE=2 SV=2 && PF00505:HMG (high mobility group) box|PF12444:Sox developmental protein N terminal	NC_009156.3:42906031-42911181	15.4336254659946	42.1200803737647	51.3292352202426	0	0	0	36.2943136866673	0	8.21393597226645	4.38233505763689e-06	4.37553970683301e-05
100072948	PXDN	peroxidasin%2C transcript variant X1 && sp|Q92626|PXDN_HUMAN Peroxidasin homolog OS=Homo sapiens OX=9606 GN=PXDN PE=1 SV=2 && -	NC_009158.3:91363130-91450146	8.37825741960227	35.1824298069464	115.406269568294	0	0	0	52.9889855982808	0	8.75899539409384	4.3911123803995e-06	4.38297080425347e-05
100063963	GABBR2	gamma-aminobutyric acid type B receptor subunit 2 && sp|O75899|GABR2_HUMAN Gamma-aminobutyric acid type B receptor subunit 2 OS=Homo sapiens OX=9606 GN=GABBR2 PE=1 SV=1 && PF01094:Receptor family ligand binding region|PF18455:Gamma-aminobutyric acid type B receptor subunit 2 coiled-coil domain|PF00003:7 transmembrane sweet-taste receptor of 3 GCPR	NC_009168.3:5207711-5538010	23.6704508256521	17.6566671091891	83.9095853475433	0	0	0	41.7455677607948	0	8.41550472464838	4.44278554649015e-06	4.43185402676762e-05
100070061	KIAA1755	KIAA1755%2C transcript variant X1 && sp|Q5JYT7|K1755_HUMAN Uncharacterized protein KIAA1755 OS=Homo sapiens OX=9606 GN=KIAA1755 PE=2 SV=2 && -	NC_009165.3:29342312-29382208	18.9742105637385	17.6614766613829	102.553	0	0	0	46.3961544388071	0	8.56767878152949	4.51406838348743e-06	4.49886165843228e-05
100057619	TEAD4	TEA domain transcription factor 4 && sp|Q15561|TEAD4_HUMAN Transcriptional enhancer factor TEF-3 OS=Homo sapiens OX=9606 GN=TEAD4 PE=1 SV=3 && -	NC_009149.3:31958346-31996432	9.5576937544104	25.8461737960819	131.716134826093	0	0	0	55.7066674588617	0	8.83109882731781	4.83429723207896e-06	4.80052878150109e-05
100060942	LOC100060942	5-hydroxytryptamine receptor 5B-like && sp|P31387|5HT5B_MOUSE 5-hydroxytryptamine receptor 5B OS=Mus musculus OX=10090 GN=Htr5b PE=2 SV=1 && PF00001:7 transmembrane receptor (rhodopsin family)	NC_009161.3:12994990-13010379	7.19855499541455	48.0065451958792	93.2786546554844	0	0	0	49.4945849489261	0	8.66070169430464	4.88530099647022e-06	4.84970977699775e-05
111773296	LOC111773296	uncharacterized LOC111773296%2C transcript variant X4 && - && -	NC_009147.3:106935987-107059737	4.83747849754468	48.0365065207311	128.264663144175	0	0	0	60.3795493874837	0	8.94701234251438	4.95559997975692e-06	4.91355518524268e-05
100066559	HAP1	huntingtin associated protein 1%2C transcript variant X1 && sp|P54257|HAP1_HUMAN Huntingtin-associated protein 1 OS=Homo sapiens OX=9606 GN=HAP1 PE=1 SV=3 && PF04849:HAP1 N-terminal conserved region	NC_009154.3:21136494-21145703	16.6114755856791	29.3125586527135	67.6058457809815	0	0	0	37.8432933397914	0	8.27417375666062	5.00594995172107e-06	4.9604825125096e-05
100064346	FAM181A	family with sequence similarity 181 member A%2C transcript variant X2 && sp|Q8N9Y4|F181A_HUMAN Protein FAM181A OS=Homo sapiens OX=9606 GN=FAM181A PE=1 SV=3 && -	NC_009167.3:36987523-37005443	26.008222853005	18.8167981116765	66.4370176812293	0	0	0	37.0873462153036	0	8.2451084435929	5.01616695562005e-06	4.96910728976189e-05
100053078	RBP5	retinol binding protein 5%2C transcript variant X2 && sp|Q5RBM7|RET5_PONAB Retinol-binding protein 5 OS=Pongo abelii OX=9601 GN=RBP5 PE=2 SV=3 && -	NC_009149.3:35602060-35611180	14.2643395627245	26.9931614854679	86.2412700313453	0	0	0	42.4995903598459	0	8.44132758651582	5.03265133666564e-06	4.98393357191685e-05
111770847	LOC111770847	uncharacterized LOC111770847%2C transcript variant X2 && - && -	NC_009169.3:41975916-41984704	13.0884819578305	26.9964484826493	92.0677159082191	0	0	0	44.050882116233	0	8.49297833340674	5.21496959808722e-06	5.15515914002366e-05
111770327	CCDC177	coiled-coil domain containing 177 && sp|Q9NQR7|CC177_HUMAN Coiled-coil domain-containing protein 177 OS=Homo sapiens OX=9606 GN=CCDC177 PE=2 SV=3 && PF15558:Domain of unknown function (DUF4659)	NC_009167.3:15536450-15545928	3.65567188046055	66.7122648118919	114.306735979748	0	0	0	61.5582242240336	0	8.9747986892279	5.24929457070847e-06	5.18596824330612e-05
100056901	ELAVL3	ELAV like RNA binding protein 3%2C transcript variant X1 && sp|Q14576|ELAV3_HUMAN ELAV-like protein 3 OS=Homo sapiens OX=9606 GN=ELAVL3 PE=2 SV=3 && PF00076:RNA recognition motif. (a.k.a. RRM, RBD, or RNP domain)	NC_009150.3:50660059-50676909	27.2033499279334	31.6654587278701	76.9661843033375	0.00458135474937477	0	1.72556149629147	45.2783309863803	0.576714283680281	6.05332657487799	5.33620878158414e-06	5.26391589601807e-05
111774578	GSC2	goosecoid homeobox 2%2C transcript variant X1 && sp|O15499|GSC2_HUMAN Homeobox protein goosecoid-2 OS=Homo sapiens OX=9606 GN=GSC2 PE=1 SV=1 && PF00046:Homeodomain	NC_009151.3:1142145-1149692	17.7888045843929	23.4862829783079	75.7489184119099	0	0	0	39.0080019915369	0	8.31788108338417	5.48100405058063e-06	5.39378759415695e-05
100059978	AMZ1	archaelysin family metallopeptidase 1 && sp|Q400G9|AMZ1_HUMAN Archaemetzincin-1 OS=Homo sapiens OX=9606 GN=AMZ1 PE=2 SV=1 && -	NC_009156.3:2214015-2233973	49.6326044950659	49.2604317472593	247.390516170629	0.0115537817822993	0.613940805718766	5.9524558103794	115.427850804318	2.19265013262682	5.63299284839444	5.51945006381759e-06	5.42674313310496e-05
100066750	ACP7	acid phosphatase 7%2C tartrate resistant (putative)%2C transcript variant X2 && sp|Q6ZNF0|ACP7_HUMAN Acid phosphatase type 7 OS=Homo sapiens OX=9606 GN=ACP7 PE=2 SV=2 && PF14008:Iron/zinc purple acid phosphatase-like protein C|PF00149:Calcineurin-like phosphoesterase|PF16656:Purple acid Phosphatase, N-terminal domain	NC_009153.3:10128649-10144972	15.4385745783093	25.8214611625153	79.2460072600337	0	0	0	40.1686810002861	0	8.36011403946868	5.60456864490599e-06	5.50384060197571e-05
100062342	MMP17	matrix metallopeptidase 17 && sp|Q9ULZ9|MMP17_HUMAN Matrix metalloproteinase-17 OS=Homo sapiens OX=9606 GN=MMP17 PE=1 SV=4 && -	NC_009151.3:31552276-31581491	54.3472911024283	65.6322374360881	245.083151186858	2.09832216692454	1.31449809122545	8.39906264648157	121.687559908458	3.93729430154385	4.9063708285037	5.78634472950666e-06	5.67047969478571e-05
102148632	LOC102148632	ral guanine nucleotide dissociation stimulator-like%2C transcript variant X2 && sp|Q03386|GNDS_RAT Ral guanine nucleotide dissociation stimulator OS=Rattus norvegicus OX=10116 GN=Ralgds PE=1 SV=1 && -	NW_019644905.1:7906-15780	26.0057780057344	17.6488482932193	65.267940312196	0	0	0	36.3075222037166	0	8.21455980050342	5.86492406724724e-06	5.74405730522912e-05
100146724	CDH22	cadherin 22 && sp|Q9UJ99|CAD22_HUMAN Cadherin-22 OS=Homo sapiens OX=9606 GN=CDH22 PE=2 SV=2 && -	NC_009165.3:35977612-36103405	36.6401365156703	38.7010321907916	113.150429009279	2.07454302524335	0	1.6649950508477	62.8305325719135	1.24651269203035	5.59486549798577	5.97065718843856e-06	5.8389044494084e-05
100054796	BDKRB2	bradykinin receptor B2 && sp|P30411|BKRB2_HUMAN B2 bradykinin receptor OS=Homo sapiens OX=9606 GN=BDKRB2 PE=1 SV=2 && PF00001:7 transmembrane receptor (rhodopsin family)	NC_009167.3:39098362-39127330	10.7324191426271	36.3195130942697	78.0989662304435	0	0	0	41.7169661557801	0	8.41457013146124	6.02020274884504e-06	5.8856039913463e-05
100067284	CCDC13	coiled-coil domain containing 13%2C transcript variant X15 && sp|Q8IYE1|CCD13_HUMAN Coiled-coil domain-containing protein 13 OS=Homo sapiens OX=9606 GN=CCDC13 PE=1 SV=2 && -	NC_009159.3:44935595-44999725	46.0765934717078	51.5736244458136	147.020252666704	4.15867889727008	1.33965602474785	3.30299256736368	81.5568235280751	2.93377582979387	4.75080057804794	6.03248818861776e-06	5.89585951267913e-05
100065720	MAP1B	microtubule associated protein 1B%2C transcript variant X1 && sp|P46821|MAP1B_HUMAN Microtubule-associated protein 1B OS=Homo sapiens OX=9606 GN=MAP1B PE=1 SV=2 && -	NC_009157.3:92550310-92639438	13.0966851171506	58.5787989632502	164.478	0.00607430084783195	2.31661840769126	0	78.717753543967	0.774230902846364	6.43504564381936	6.12327864464116e-06	5.97747762816204e-05
100069281	ADAMTS13	ADAM metallopeptidase with thrombospondin type 1 motif 13 && sp|Q76LX8|ATS13_HUMAN A disintegrin and metalloproteinase with thrombospondin motifs 13 OS=Homo sapiens OX=9606 GN=ADAMTS13 PE=1 SV=1 && PF17771:ADAM cysteine-rich domain|PF01421:Reprolysin (M12B) family zinc metalloprotease|PF00090:Thrombospondin type 1 domain	NC_009168.3:36212797-36241651	17.7965796710465	16.4924468601138	101.378239882374	0	0	0	45.2224221378449	0	8.53085659267433	6.29396386154311e-06	6.1368016404161e-05
100058974	CFAP65	cilia and flagella associated protein 65%2C transcript variant X3 && sp|Q6ZU64|CFA65_HUMAN Cilia- and flagella-associated protein 65 OS=Homo sapiens OX=9606 GN=CFAP65 PE=1 SV=2 && -	NC_009149.3:8344328-8378366	11.9085385120196	33.9813509777023	73.4328965104772	0	0	0	39.7742620000664	0	8.34591210507981	6.32854777875853e-06	6.16685995568699e-05
100146218	DLX3	distal-less homeobox 3 && sp|O60479|DLX3_HUMAN Homeobox protein DLX-3 OS=Homo sapiens OX=9606 GN=DLX3 PE=1 SV=1 && PF12413:Homeobox protein distal-less-like N terminal|PF00046:Homeodomain	NC_009154.3:25826132-25831505	17.7856419818321	23.4816805515689	69.9211791333722	0	0	0	37.0628338889244	0	8.24425820375573	6.57282329150274e-06	6.39351137647093e-05
100063686	RBP3	retinol binding protein 3 && sp|P12661|RET3_BOVIN Retinol-binding protein 3 OS=Bos taurus OX=9913 GN=RBP3 PE=1 SV=1 && -	NC_009144.3:83765119-83778182	15.4352478286267	26.9801285745817	69.9251058510338	0	0	0	37.4468274180807	0	8.25910114485001	6.58624479067736e-06	6.40277361400396e-05
100064739	ADAMTS15	ADAM metallopeptidase with thrombospondin type 1 motif 15 && sp|Q8TE58|ATS15_HUMAN A disintegrin and metalloproteinase with thrombospondin motifs 15 OS=Homo sapiens OX=9606 GN=ADAMTS15 PE=2 SV=1 && PF17771:ADAM cysteine-rich domain|PF05986:ADAM-TS Spacer 1|PF01562:Reprolysin family propeptide|PF00090:Thrombospondin type 1 domain|PF01421:Reprolysin (M12B) family zinc metalloprotease	NC_009150.3:39920636-39948536	4.83725008432775	34.0309081532063	152.732319341756	0	0	0	63.8668258597634	0	9.02799490767606	6.62813636456512e-06	6.43968550520574e-05
100065981	GBX2	gastrulation brain homeobox 2%2C transcript variant X2 && sp|P52951|GBX2_HUMAN Homeobox protein GBX-2 OS=Homo sapiens OX=9606 GN=GBX2 PE=2 SV=3 && PF00046:Homeodomain	NC_009149.3:22401546-22404448	17.7778662174277	32.787986640367	48.9816581737227	0	0	0	33.1825036771725	0	8.08495021205573	6.66329005853735e-06	6.47179568261354e-05
100068836	LOXHD1	lipoxygenase homology domains 1%2C transcript variant X1 && sp|C8YR32|LOXH1_MOUSE Lipoxygenase homology domain-containing protein 1 OS=Mus musculus OX=10090 GN=Loxhd1 PE=2 SV=1 && -	NC_009151.3:68898395-68987114	10.7357627763082	21.1700466609866	122.369862225158	0	0	0	51.4252238874842	0	8.7160067159126	6.68983263608524e-06	6.49386384677515e-05
111770098	LOC111770098	putative spermatogenesis-associated protein 31D4 && sp|Q6ZQQ2|S31D1_HUMAN Spermatogenesis-associated protein 31D1 OS=Homo sapiens OX=9606 GN=SPATA31D1 PE=2 SV=1 && PF15371:Domain of unknown function (DUF4599)|PF14650:FAM75 family	NC_009166.3:8740675-8746017	8.37133995169785	156.903979331136	528.840156154674	7.26715948418965	2.06050612499387	2.42168750681956	231.371825145836	3.91645103866769	5.84754717197671	6.75612017501409e-06	6.55239900848458e-05
100055108	EPB41L1	erythrocyte membrane protein band 4.1 like 1%2C transcript variant X12 && sp|Q9H4G0|E41L1_HUMAN Band 4.1-like protein 1 OS=Homo sapiens OX=9606 GN=EPB41L1 PE=1 SV=2 && -	NC_009165.3:27597108-27715259	9.55671169921191	25.8380710734365	111.880909889062	0	0	0	49.0918975539034	0	8.6491106830025	6.89782433095092e-06	6.67438126988311e-05
100059870	FADS3	fatty acid desaturase 3 && sp|A4IFP3|FADS3_BOVIN Fatty acid desaturase 3 OS=Bos taurus OX=9913 GN=FADS3 PE=2 SV=1 && -	NC_009155.3:25437737-25450455	29.5257759028596	15.3146945098354	62.9415019814907	0	0	0	35.9273241313953	0	8.19941988034535	6.89815464234089e-06	6.67438126988311e-05
100063615	GDF10	growth differentiation factor 10 && sp|Q08DX6|GDF10_BOVIN Growth/differentiation factor 10 OS=Bos taurus OX=9913 GN=GDF10 PE=2 SV=1 && -	NC_009144.3:83719516-83733798	11.909074185648	30.486718057451	79.2498315863252	0	0	0	40.5485412764748	0	8.37371351768056	6.95400435202387e-06	6.7235644863213e-05
100059208	PRPH	peripherin%2C transcript variant X1 && sp|P41219|PERI_HUMAN Peripherin OS=Homo sapiens OX=9606 GN=PRPH PE=1 SV=2 && -	NC_009149.3:67940497-67949068	44.8922336815847	30.5350264148555	149.315422522847	0.00768058563527696	0	3.44226302559588	74.9142275397624	1.14998120374372	5.91748741202399	6.95512913305322e-06	6.7235644863213e-05
791246	NOS2	nitric oxide synthase 2%2C transcript variant X2 && sp|Q27995|NOS2_BOVIN Nitric oxide synthase, inducible OS=Bos taurus OX=9913 GN=NOS2 PE=2 SV=3 && PF02898:Nitric oxide synthase, oxygenase domain|PF00258:Flavodoxin|PF00667:FAD binding domain|PF00175:Oxidoreductase NAD-binding domain	NC_009154.3:42217303-42253897	16.6108883467166	23.482639190509	72.2480637020032	0	0	0	37.4471970797429	0	8.25914800275985	7.1450693969668e-06	6.90311662038813e-05
106781263	LOC106781263	mucin-2 && sp|Q80Z19|MUC2_MOUSE Mucin-2 (Fragments) OS=Mus musculus OX=10090 GN=Muc2 PE=1 SV=2 && PF01826:Trypsin Inhibitor like cysteine rich domain|PF13330:Mucin-2 protein WxxW repeating region|PF08742:C8 domain|PF00094:von Willebrand factor type D domain	NW_019643504.1:2154-31052	28.3861714674718	8.31063524509799	110.718599856055	0	0	0	49.1384688562082	0	8.6504599720983	7.61630298174342e-06	7.33250582285172e-05
100146220	KCNH4	potassium voltage-gated channel subfamily H member 4 && sp|Q9UQ05|KCNH4_HUMAN Potassium voltage-gated channel subfamily H member 4 OS=Homo sapiens OX=9606 GN=KCNH4 PE=2 SV=1 && PF13426:PAS domain|PF00520:Ion transport protein	NC_009154.3:20816167-20834478	22.5021755081952	29.3339126199865	86.2735075795059	0.00446508417012392	1.54352208128381	0	46.0365319025625	0.515995721817977	6.13551283319157	7.70729114568211e-06	7.41141241385226e-05
102150857	RTL1	retrotransposon Gag like 1 && sp|A6NKG5|RTL1_HUMAN Retrotransposon-like protein 1 OS=Homo sapiens OX=9606 GN=RTL1 PE=3 SV=3 && PF16297:Domain of unknown function (DUF4939)|PF17919:RNase H-like domain found in reverse transcriptase	NC_009167.3:43182999-43192234	14.2649572063766	19.993333175095	95.5462280965448	0	0	0	43.2681728260055	0	8.46728320603992	7.80968135905353e-06	7.50767348214165e-05
100147043	PRRT4	proline rich transmembrane protein 4%2C transcript variant X1 && sp|D4A9R4|PRRT4_RAT Proline-rich transmembrane protein 4 OS=Rattus norvegicus OX=10116 GN=Prrt4 PE=3 SV=1 && -	NC_009147.3:83601200-83611991	16.6016394807396	35.1118833062644	45.4918521183795	0	0	0	32.4017916351279	0	8.05071694603144	7.84017008622399e-06	7.53477744985396e-05
102149802	C6H12orf80	chromosome 6 C12orf80 homolog && - && -	NC_009149.3:70212370-70215085	18.9737894207076	12.987790287329	106.036022485538	0	0	0	45.9992007311915	0	8.55545156877512	7.89943062622782e-06	7.58728874918677e-05
100066420	PERM1	PPARGC1 and ESRR induced regulator%2C muscle 1%2C transcript variant X2 && sp|A5D7L8|PERM1_BOVIN PGC-1 and ERR-induced regulator in muscle protein 1 OS=Bos taurus OX=9913 GN=PERM1 PE=2 SV=1 && -	NC_009145.3:48887688-48893510	16.6169375405921	17.6571010111714	92.0474555908753	0	0	0	42.1071647142129	0	8.42811641310246	7.99103914481475e-06	7.66630833995243e-05
100067398	SSTR5	somatostatin receptor 5 && sp|F1MV99|SSR5_BOVIN Somatostatin receptor type 5 OS=Bos taurus OX=9913 GN=SSTR5 PE=3 SV=2 && PF00001:7 transmembrane receptor (rhodopsin family)	NC_009156.3:42824397-42826987	15.4324397789255	26.9739184959964	64.0985693211471	0	0	0	35.501642532023	0	8.18233356654697	8.06403801197267e-06	7.73408131644773e-05
100051607	MPP2	membrane palmitoylated protein 2%2C transcript variant X1 && sp|D3ZAA9|MPP2_RAT MAGUK p55 subfamily member 2 OS=Rattus norvegicus OX=10116 GN=Mpp2 PE=1 SV=2 && PF00595:PDZ domain|PF07653:Variant SH3 domain|PF02828:L27 domain|PF00625:Guanylate kinase	NC_009154.3:19576938-19615178	25.9827370555388	24.6251083695856	40.8324668692964	0	0	0	30.4801040981402	0	7.96264736529182	8.07757358230236e-06	7.74480113486795e-05
100070213	LBX1	ladybird homeobox 1 && sp|P52955|LBX1_MOUSE Transcription factor LBX1 OS=Mus musculus OX=10090 GN=Lbx1 PE=1 SV=2 && -	NC_009144.3:28890802-28894937	16.607727110254	24.6431273968849	65.2597929691737	0	0	0	35.5035491587709	0	8.18241521862088	8.08016258706583e-06	7.74502215985565e-05
100060762	GGT6	gamma-glutamyltransferase 6 && sp|A7YWM1|GGT6_BOVIN Glutathione hydrolase 6 OS=Bos taurus OX=9913 GN=GGT6 PE=2 SV=1 && PF01019:Gamma-glutamyltranspeptidase	NC_009154.3:48308001-48312164	25.9990941106919	16.4789130826387	60.6035179853906	0	0	0	34.3605083929071	0	8.13528106095556	8.38294899664185e-06	8.02587936153708e-05
100066792	KRT37	keratin 37 && sp|O76015|KRT38_HUMAN Keratin, type I cuticular Ha8 OS=Homo sapiens OX=9606 GN=KRT38 PE=1 SV=3 && PF00038:Intermediate filament protein	NC_009154.3:21391288-21400732	10.7318122710211	30.4867077800484	80.4116890757689	0	0	0	40.5434030422795	0	8.37358353724478	8.42660816472232e-06	8.06532747074662e-05
111774191	LOC111774191	galactoside 3(4)-L-fucosyltransferase-like%2C transcript variant X2 && sp|O19058|FUT3_PANTR 3-galactosyl-N-acetylglucosaminide 4-alpha-L-fucosyltransferase FUT3 OS=Pan troglodytes OX=9598 GN=FUT3 PE=3 SV=1 && PF00852:Glycosyltransferase family 10 (fucosyltransferase) C-term|PF17039:Fucosyltransferase, N-terminal	NC_009150.3:4029829-4044992	31.8727751174092	12.9802425102301	62.9415546271043	0	0	0	35.9315240849145	0	8.19964171593493	8.50985878914591e-06	8.14026369871141e-05
100146986	KCNQ2	potassium voltage-gated channel subfamily Q member 2%2C transcript variant X1 && sp|O43526|KCNQ2_HUMAN Potassium voltage-gated channel subfamily KQT member 2 OS=Homo sapiens OX=9606 GN=KCNQ2 PE=1 SV=2 && -	NC_009165.3:50150481-50214119	69.6498532252081	46.9195741721369	213.564141287099	6.2256610814043	3.6063405028148	0	110.044522894815	3.27733386140637	5.04442129395474	8.614510107394e-06	8.2379702218029e-05
100066123	HOXD10	homeobox D10 && sp|P28358|HXD10_HUMAN Homeobox protein Hox-D10 OS=Homo sapiens OX=9606 GN=HOXD10 PE=1 SV=2 && PF00046:Homeodomain	NC_009161.3:54605134-54615749	7.19876770590192	20.0074570658177	151.530760260665	0	0	0	59.578995010795	0	8.92804292370838	9.21154929569063e-06	8.7756909579688e-05
100051613	SLC6A1	solute carrier family 6 member 1%2C transcript variant X2 && sp|P30531|SC6A1_HUMAN Sodium- and chloride-dependent GABA transporter 1 OS=Homo sapiens OX=9606 GN=SLC6A1 PE=1 SV=2 && -	NC_009159.3:7451060-7493413	14.2593542166971	23.4826221666294	74.5708416188912	0	0	0	37.4376060007392	0	8.25886990553532	9.39180244640321e-06	8.93963479818652e-05
100061498	ATCAY	ATCAY%2C caytaxin && sp|Q86WG3|ATCAY_HUMAN Caytaxin OS=Homo sapiens OX=9606 GN=ATCAY PE=1 SV=2 && -	NC_009150.3:2752177-2779255	10.7298896396941	33.9723624487383	67.6019729075026	0	0	0	37.4347416653117	0	8.25872546177134	9.51055484900294e-06	9.04480482729243e-05
100071515	FAT2	FAT atypical cadherin 2 && sp|Q9NYQ8|FAT2_HUMAN Protocadherin Fat 2 OS=Homo sapiens OX=9606 GN=FAT2 PE=1 SV=2 && PF00008:EGF-like domain|PF00028:Cadherin domain|PF02210:Laminin G domain	NC_009157.3:25770826-25848514	14.2574157759721	25.8097918634548	67.5862274664508	0	0	0	35.8844783686259	0	8.19784088685042	9.52465824134438e-06	9.05297400832151e-05
111774155	ELANE	elastase%2C neutrophil expressed && sp|Q3UP87|ELNE_MOUSE Neutrophil elastase OS=Mus musculus OX=10090 GN=Elane PE=1 SV=1 && PF00089:Trypsin	NC_009150.3:363799-369048	50.7296911420513	22.3403321418564	88.6564016712926	0.00626742170388461	0	2.58706867115143	53.9088083184001	0.864445364285106	5.81016128803138	9.55388308069724e-06	9.07812403029562e-05
100147042	KCNJ12	potassium voltage-gated channel subfamily J member 12%2C transcript variant X4 && sp|Q14500|KCJ12_HUMAN ATP-sensitive inward rectifier potassium channel 12 OS=Homo sapiens OX=9606 GN=KCNJ12 PE=1 SV=2 && -	NC_009154.3:61565724-61605793	43.732622642307	44.5733574547488	196.016908757665	0.0121563463999677	2.11971719583402	5.05866101522848	94.7742962849068	2.39684485248749	5.21276638037202	9.86702212416278e-06	9.35401673023619e-05
100068679	FGFR4	fibroblast growth factor receptor 4%2C transcript variant X1 && sp|P22455|FGFR4_HUMAN Fibroblast growth factor receptor 4 OS=Homo sapiens OX=9606 GN=FGFR4 PE=1 SV=2 && PF07679:Immunoglobulin I-set domain|PF13927:Immunoglobulin domain|PF07714:Protein tyrosine kinase	NC_009157.3:4311931-4324168	34.2248210763046	10.6453999082561	66.4372019010594	0	0	0	37.1024742952067	0	8.24586152549595	9.97273573118013e-06	9.44877866925055e-05
100061441	LINGO1	leucine rich repeat and Ig domain containing 1%2C transcript variant X2 && sp|Q96FE5|LIGO1_HUMAN Leucine-rich repeat and immunoglobulin-like domain-containing nogo receptor-interacting protein 1 OS=Homo sapiens OX=9606 GN=LINGO1 PE=1 SV=2 && PF13855:Leucine rich repeat|PF07679:Immunoglobulin I-set domain	NC_009144.3:119175583-119254821	13.0856799009054	21.1555683714992	86.2165757198636	0	0	0	40.1526079974227	0	8.35973758783641	1.03803290033292e-05	9.82079009335433e-05
100067731	GRM6	glutamate metabotropic receptor 6 && sp|Q863I4|GRM6_RABIT Metabotropic glutamate receptor 6 OS=Oryctolagus cuniculus OX=9986 GN=GRM6 PE=2 SV=1 && PF07562:Nine Cysteines Domain of family 3 GPCR|PF01094:Receptor family ligand binding region|PF00003:7 transmembrane sweet-taste receptor of 3 GCPR	NC_009157.3:2652585-2667335	9.55609686355696	21.1646917264615	108.364803024886	0	0	0	46.3618638716348	0	8.56684527880905	1.09413382962227e-05	0.000103307247932622
100060249	OTOP3	otopetrin 3 && sp|Q7RTS5|OTOP3_HUMAN Proton channel OTOP3 OS=Homo sapiens OX=9606 GN=OTOP3 PE=1 SV=1 && PF03189:Otopetrin	NC_009154.3:6905835-6914946	17.7842460583035	17.6488065614086	73.3965800448899	0	0	0	36.276544221534	0	8.21356455929751	1.10050198440867e-05	0.000103848806511484
100071630	HTR1D	5-hydroxytryptamine receptor 1D%2C transcript variant X2 && sp|P28221|5HT1D_HUMAN 5-hydroxytryptamine receptor 1D OS=Homo sapiens OX=9606 GN=HTR1D PE=1 SV=1 && PF00001:7 transmembrane receptor (rhodopsin family)	NC_009145.3:31761094-31778164	22.4701753568577	18.8058038935081	54.7750672205185	0	0	0	32.0170154902948	0	8.03364534818525	1.10237597017545e-05	0.000103995761231231
100059805	MYRF	myelin regulatory factor%2C transcript variant X1 && sp|Q9Y2G1|MYRF_HUMAN Myelin regulatory factor OS=Homo sapiens OX=9606 GN=MYRF PE=1 SV=3 && PF13887:Myelin gene regulatory factor -C-terminal domain 1|PF05224:NDT80 / PhoG like DNA-binding family|PF13888:Myelin gene regulatory factor C-terminal domain 2|PF13884:Chaperone of endosialidase	NC_009155.3:25254264-25288307	31.947486984381	37.5500286231046	167.974434595532	2.09031553945784	3.66525852411586	1.60490699086283	79.1573167343392	2.45349368481218	4.9309672428328	1.12755270574471e-05	0.000106218311256312
100060143	DNAJA4	DnaJ heat shock protein family (Hsp40) member A4 && sp|Q8WW22|DNJA4_HUMAN DnaJ homolog subfamily A member 4 OS=Homo sapiens OX=9606 GN=DNAJA4 PE=1 SV=1 && PF00684:DnaJ central domain|PF01556:DnaJ C terminal domain|PF00226:DnaJ domain	NC_009144.3:117029037-117045671	1242.93362832876	2336.18129343918	5840.93504237488	488.530406945356	683.802680530178	674.623325848674	3140.01665471428	615.652137774736	2.35014292925924	1.13088305481213e-05	0.000106501487344352
100146912	TBX1	T-box 1%2C transcript variant X1 && sp|P70323|TBX1_MOUSE T-box transcription factor TBX1 OS=Mus musculus OX=10090 GN=Tbx1 PE=1 SV=2 && PF00907:T-box	NC_009151.3:593083-603262	15.4442219186037	37.5004069766471	86.2766166422292	0.00458135474937477	0	1.72556149629147	46.4070818458267	0.576714283680281	6.08937145192309	1.14350469534011e-05	0.000107628405532456
100072914	B3GAT1	beta-1%2C3-glucuronyltransferase 1%2C transcript variant X1 && sp|Q9P2W7|B3GA1_HUMAN Galactosylgalactosylxylosylprotein 3-beta-glucuronosyltransferase 1 OS=Homo sapiens OX=9606 GN=B3GAT1 PE=1 SV=2 && PF03360:Glycosyltransferase family 43	NC_009150.3:43701213-43731984	14.2527725163438	29.2929008920921	54.7828489312427	0	0	0	32.7761741132262	0	8.06740612718586	1.14511129004199e-05	0.000107738967597808
102150044	CCDC188	coiled-coil domain containing 188%2C transcript variant X1 && sp|H7C350|CC188_HUMAN Coiled-coil domain-containing protein 188 OS=Homo sapiens OX=9606 GN=CCDC188 PE=3 SV=2 && PF14992:TMCO5 family	NC_009151.3:211906-216413	28.3355909982405	15.3083028907745	52.4539	0	0	0	32.0325905905117	0	8.03433616540644	1.14533553361536e-05	0.000107738967597808
102150352	PSAPL1	prosaposin like 1 && sp|Q6NUJ1|SAPL1_HUMAN Proactivator polypeptide-like 1 OS=Homo sapiens OX=9606 GN=PSAPL1 PE=2 SV=2 && -	NC_009146.3:117032996-117036413	11.9073573735806	24.6505549131256	78.0636604037314	0	0	0	38.2071908968125	0	8.28822874018068	1.14664563496055e-05	0.000107831317315205
100050642	ADGRA1	adhesion G protein-coupled receptor A1 && sp|Q8C4G9|AGRA1_MOUSE Adhesion G protein-coupled receptor A1 OS=Mus musculus OX=10090 GN=Adgra1 PE=2 SV=1 && -	NC_009144.3:696881-739643	7.19830670266537	28.1677776675461	103.71497009714	0	0	0	46.3603514891171	0	8.56676596116635	1.15362975417143e-05	0.000108394985685939
100056164	HCRTR1	hypocretin receptor 1 && sp|O43613|OX1R_HUMAN Orexin receptor type 1 OS=Homo sapiens OX=9606 GN=HCRTR1 PE=1 SV=2 && -	NC_009145.3:25041324-25052630	28.3760610359257	21.1617328566862	82.7693512465318	0.00458135474937477	0	1.72556149629147	44.1023817130479	0.576714283680281	6.01590128332119	1.1645112295237e-05	0.000109323568514376
100059609	CYP26B1	cytochrome P450 family 26 subfamily B member 1 && sp|E1BHJ4|CP26B_BOVIN Cytochrome P450 26B1 OS=Bos taurus OX=9913 GN=CYP26B1 PE=3 SV=1 && -	NC_009158.3:31695380-31715089	11.9063763843724	25.8132719682012	73.4051546112535	0	0	0	37.0416009879424	0	8.24361736372984	1.16599800185365e-05	0.000109431861625813
100067146	ANGPTL2	angiopoietin like 2 && sp|Q9UKU9|ANGL2_HUMAN Angiopoietin-related protein 2 OS=Homo sapiens OX=9606 GN=ANGPTL2 PE=1 SV=1 && PF00147:Fibrinogen beta and gamma chains, C-terminal globular domain	NC_009168.3:31192827-31228188	22.4777440386591	15.3123333970042	65.2473375039918	0	0	0	34.3458049798851	0	8.13479922633312	1.17991354246305e-05	0.000110643006341931
100053027	WNT7B	Wnt family member 7B%2C transcript variant X2 && sp|P28047|WNT7B_MOUSE Protein Wnt-7b OS=Mus musculus OX=10090 GN=Wnt7b PE=1 SV=1 && PF00110:wnt family	NC_009171.3:42973291-43024154	40.1775507885809	46.8841737313928	119.004363896922	3.11699952357237	0	3.34951959542179	68.6886961389652	2.15550637299805	4.97073050051934	1.21035144801843e-05	0.000113400089019907
100068971	WISP1	WNT1 inducible signaling pathway protein 1%2C transcript variant X1 && sp|O95388|CCN4_HUMAN CCN family member 4 OS=Homo sapiens OX=9606 GN=CCN4 PE=1 SV=1 && -	NC_009152.3:75984374-76021228	11.9073567700078	23.4844699544645	79.2251349309113	0	0	0	38.2056538851279	0	8.28819842268384	1.23304288640359e-05	0.000115394401101759
100057994	NKD2	naked cuticle homolog 2%2C transcript variant X4 && sp|Q969F2|NKD2_HUMAN Protein naked cuticle homolog 2 OS=Homo sapiens OX=9606 GN=NKD2 PE=1 SV=1 && -	NC_009164.3:58232120-58264001	11.9041182074043	29.3012039405512	62.9293072172886	0	0	0	34.711543121748	0	8.15006109507288	1.2406206950606e-05	0.000116037433794062
100065126	GATA4	GATA binding protein 4%2C transcript variant X1 && sp|Q0Q0E4|GATA4_CANLF Transcription factor GATA-4 OS=Canis lupus familiaris OX=9615 GN=GATA4 PE=2 SV=1 && -	NC_009145.3:60157404-60234872	2.47302733966006	53.869191327755	121.273589744759	0	0	0	59.2052694707247	0	8.91880680181626	1.25662545744851e-05	0.000117456219664104
111771856	LOC111771856	ral guanine nucleotide dissociation stimulator-like && sp|Q12967|GNDS_HUMAN Ral guanine nucleotide dissociation stimulator OS=Homo sapiens OX=9606 GN=RALGDS PE=1 SV=2 && -	NW_019642977.1:1500-3383	29.544	8.30920664712733	86.2296768704462	0	0	0	41.3609481793678	0	8.40242419988969	1.26049838966617e-05	0.000117762465485767
100058190	RBBP8NL	RBBP8 N-terminal like%2C transcript variant X1 && sp|Q8NC74|RB8NL_HUMAN RBBP8 N-terminal-like protein OS=Homo sapiens OX=9606 GN=RBBP8NL PE=1 SV=3 && PF10482:Tumour-suppressor protein CtIP N-terminal domain	NC_009165.3:49270462-49288952	21.2979123089427	17.6410747792299	58.2610846779094	0	0	0	32.4000239220273	0	8.05082917648426	1.27199613490963e-05	0.000118710857928809
100146197	LHX3	LIM homeobox 3%2C transcript variant X2 && sp|O97581|LHX3_PIG LIM/homeobox protein Lhx3 (Fragment) OS=Sus scrofa OX=9823 GN=LHX3 PE=2 SV=1 && PF00046:Homeodomain|PF00412:LIM domain	NC_009168.3:38376419-38385554	26.0116854838897	29.3139106145391	59.477155589518	0.00446508417012392	1.54352208128381	0	38.2675838959823	0.515995721817977	5.86791476362091	1.27827312122656e-05	0.000119253440420338
100062674	PROM2	prominin 2%2C transcript variant X1 && sp|Q8N271|PROM2_HUMAN Prominin-2 OS=Homo sapiens OX=9606 GN=PROM2 PE=1 SV=1 && PF05478:Prominin	NC_009158.3:12835572-12851042	11.9036979956506	29.2996231396391	61.7642022251385	0	0	0	34.3225077868094	0	8.13384436980077	1.27905402169896e-05	0.000119292402779245
100065813	CCDC8	coiled-coil domain containing 8 && sp|Q9H0W5|CCDC8_HUMAN Coiled-coil domain-containing protein 8 OS=Homo sapiens OX=9606 GN=CCDC8 PE=1 SV=2 && PF14893:PNMA	NC_009153.3:16927901-16930824	11.9076639049238	22.3190900712715	81.5525084709757	0	0	0	38.5930874823904	0	8.3027477387435	1.28500290257465e-05	0.000119813203627623
100147302	ACP4	acid phosphatase 4 && sp|Q9BZG2|PPAT_HUMAN Testicular acid phosphatase OS=Homo sapiens OX=9606 GN=ACP4 PE=1 SV=1 && PF00328:Histidine phosphatase superfamily (branch 2)	NC_009153.3:20497898-20505873	31.924793017112	25.8462434842467	109.612246937108	0.00626742170388461	0	2.58706867115143	55.7944278128224	0.864445364285106	5.8600945385302	1.30672092403834e-05	0.000121734491984383
100058408	RIPK4	receptor interacting serine/threonine kinase 4%2C transcript variant X1 && sp|Q9ERK0|RIPK4_MOUSE Receptor-interacting serine/threonine-protein kinase 4 OS=Mus musculus OX=10090 GN=Ripk4 PE=1 SV=2 && PF12796:Ankyrin repeats (3 copies)|PF00069:Protein kinase domain|PF13637:Ankyrin repeats (many copies)	NC_009169.3:38608873-38639663	24.8100706045609	17.636283764053	48.9564667727636	0	0	0	30.4676070471258	0	7.96226160865264	1.36373028876314e-05	0.000126937468686771
100060175	LOC100060175	mas-related G-protein coupled receptor member D-like && sp|Q6L786|MRGRD_MACFA Mas-related G-protein coupled receptor member D OS=Macaca fascicularis OX=9541 GN=MRGPRD PE=2 SV=1 && PF00001:7 transmembrane receptor (rhodopsin family)	NC_009155.3:31885180-31894627	10.7331373390045	18.8259370431942	100.194461792983	0	0	0	43.2511787250605	0	8.46689014164199	1.37782449512278e-05	0.000128213030873724
106782087	ISLR2	immunoglobulin superfamily containing leucine rich repeat 2%2C transcript variant X3 && sp|Q6UXK2|ISLR2_HUMAN Immunoglobulin superfamily containing leucine-rich repeat protein 2 OS=Homo sapiens OX=9606 GN=ISLR2 PE=1 SV=1 && PF13855:Leucine rich repeat	NC_009144.3:120676089-120684520	8.37595040683925	29.3196385276572	82.7312301225297	0	0	0	40.1422730190087	0	8.35941364811868	1.3896913111149e-05	0.000129244046915044
100059303	FAM189A1	family with sequence similarity 189 member A1 && sp|O60320|F1891_HUMAN Protein FAM189A1 OS=Homo sapiens OX=9606 GN=FAM189A1 PE=2 SV=4 && PF04103:CD20-like family	NC_009144.3:108246795-108668124	8.37681082984245	24.6614447732348	96.7081804734643	0	0	0	43.2488120255138	0	8.46678003950977	1.39139864799377e-05	0.000129366195360893
100056444	FGF17	fibroblast growth factor 17%2C transcript variant X1 && sp|O60258|FGF17_HUMAN Fibroblast growth factor 17 OS=Homo sapiens OX=9606 GN=FGF17 PE=1 SV=1 && -	NC_009145.3:51195180-51203595	13.0801196472883	23.4752832149551	67.573350378217	0	0	0	34.7095844134868	0	8.15004675666463	1.4153850108525e-05	0.000131484663002504
100054170	NTN5	netrin 5 && sp|Q8WTR8|NET5_HUMAN Netrin-5 OS=Homo sapiens OX=9606 GN=NTN5 PE=2 SV=2 && PF00053:Laminin EGF domain|PF01759:UNC-6/NTR/C345C module	NC_009153.3:18951826-18959300	13.0780492151026	26.9653050723328	59.4300556641387	0	0	0	33.1578033171914	0	8.08415850717155	1.42162366700269e-05	0.000132026865386599
100054499	FUT1	fucosyltransferase 1 (H blood group)%2C transcript variant X1 && sp|Q29043|FUT1_PIG Galactoside alpha-(1,2)-fucosyltransferase 1 OS=Sus scrofa OX=9823 GN=FUT1 PE=2 SV=2 && PF01531:Glycosyl transferase family 11	NC_009153.3:19026359-19030558	17.7750392991618	19.9712002592905	58.2566472904817	0	0	0	32.000962282978	0	8.03304034634165	1.43785541451361e-05	0.000133421118839255
100056538	ADAMTS17	ADAM metallopeptidase with thrombospondin type 1 motif 17%2C transcript variant X1 && sp|Q8TE56|ATS17_HUMAN A disintegrin and metalloproteinase with thrombospondin motifs 17 OS=Homo sapiens OX=9606 GN=ADAMTS17 PE=2 SV=2 && -	NC_009144.3:106146049-106484463	62.588859543597	50.4298829359468	234.569151907001	7.2641719020196	0	4.12949561380952	115.862631462182	3.79788917194304	4.92942081941975	1.456029003231e-05	0.000134860828185447
100072389	LOC100072389	IK cytokine && sp|Q66HG8|RED_RAT Protein Red OS=Rattus norvegicus OX=10116 GN=Ik PE=1 SV=1 && PF07808:RED-like protein N-terminal region|PF07807:RED-like protein C-terminal region	NW_019644119.1:3412-15941	5.7131933111564	0.0421624955498757	0.0416024119138617	818.683847698035	718.521403843595	0.72433593648211	1.93231940620671	512.643195826038	-7.94257	1.45624561267273e-05	0.000134860828185447
100054186	TNS4	tensin 4%2C transcript variant X2 && sp|Q32PJ7|TENS4_BOVIN Tensin-4 OS=Bos taurus OX=9913 GN=TNS4 PE=2 SV=2 && PF08416:Phosphotyrosine-binding domain|PF00017:SH2 domain	NC_009154.3:22172289-22193609	23.6477599885182	14.1438234778907	61.7518205351693	0	0	0	33.1811346671927	0	8.08517711744926	1.46761904546971e-05	0.000135760962913183
100072672	LOC100072672	calcium homeostasis modulator protein 6 && sp|Q5R3K3|CAHM6_HUMAN Calcium homeostasis modulator protein 6 OS=Homo sapiens OX=9606 GN=CALHM6 PE=1 SV=1 && PF14798:Calcium homeostasis modulator	NC_009153.3:66151927-66154345	450.366429277545	208.406805626809	309.538245942389	748.945816109675	2435.99534516834	1465.64154428613	322.770493615581	1550.19423518805	-2.26376	1.47931943913788e-05	0.000136804762213035
100052352	USH1G	USH1 protein network component sans%2C transcript variant X1 && sp|Q495M9|USH1G_HUMAN Usher syndrome type-1G protein OS=Homo sapiens OX=9606 GN=USH1G PE=1 SV=1 && PF00536:SAM domain (Sterile alpha motif)|PF12796:Ankyrin repeats (3 copies)	NC_009154.3:6926122-6933361	11.905297887136	23.4785792577312	72.2308121654856	0	0	0	35.8715631034509	0	8.19748598662592	1.49132641402278e-05	0.000137876317877517
100057088	RPS6KL1	ribosomal protein S6 kinase like 1%2C transcript variant X1 && sp|Q5RA67|RPKL1_PONAB Ribosomal protein S6 kinase-like 1 OS=Pongo abelii OX=9601 GN=RPS6KL1 PE=2 SV=1 && PF00069:Protein kinase domain|PF04212:MIT (microtubule interacting and transport) domain	NC_009167.3:20297762-20314729	15.4298742969631	19.9763261301829	66.4035580222239	0	0	0	33.9366	0	8.11763295271146	1.49219142305619e-05	0.000137917461699246
100064142	PLCD3	phospholipase C delta 3%2C transcript variant X1 && sp|Q8K2J0|PLCD3_MOUSE 1-phosphatidylinositol 4,5-bisphosphate phosphodiesterase delta-3 OS=Mus musculus OX=10090 GN=Plcd3 PE=1 SV=2 && PF00388:Phosphatidylinositol-specific phospholipase C, X domain|PF00387:Phosphatidylinositol-specific phospholipase C, Y domain|PF14788:EF hand|PF00168:C2 domain	NC_009154.3:18652623-18671297	22.4937138609782	25.8233	74.6058746075352	0.00446508417012392	1.54352208128381	0	40.9743016365978	0.515995721817977	5.96873948107916	1.50218295019663e-05	0.000138762829540104
100072453	PSD2	pleckstrin and Sec7 domain containing 2%2C transcript variant X6 && sp|Q9BQI7|PSD2_HUMAN PH and SEC7 domain-containing protein 2 OS=Homo sapiens OX=9606 GN=PSD2 PE=2 SV=3 && -	NC_009157.3:36243228-36295187	14.2636769207574	14.1534	96.690585130664	0	0	0	41.7025636755138	0	8.41441907937575	1.50854918444894e-05	0.000139311717289422
100054532	HOXA7	homeobox A7%2C transcript variant X2 && sp|P31268|HXA7_HUMAN Homeobox protein Hox-A7 OS=Homo sapiens OX=9606 GN=HOXA7 PE=1 SV=3 && PF00046:Homeodomain	NC_009147.3:58366622-58372806	9.5522079468371	28.1431	72.239511394281	0	0	0	36.6449549662494	0	8.2282007553825	1.52633926134508e-05	0.000140914970490051
100054213	NFATC4	nuclear factor of activated T cells 4%2C transcript variant X1 && sp|Q14934|NFAC4_HUMAN Nuclear factor of activated T-cells, cytoplasmic 4 OS=Homo sapiens OX=9606 GN=NFATC4 PE=1 SV=2 && PF00554:Rel homology DNA-binding domain|PF16179:Rel homology dimerisation domain	NC_009144.3:164052917-164064654	13.0750623991254	31.6133181316715	48.9639226037306	0	0	0	31.2174343781758	0	7.99733277000647	1.54985733909715e-05	0.000142925484859902
100057981	ZNF704	zinc finger protein 704 && sp|Q9ERQ3|ZN704_MOUSE Zinc finger protein 704 OS=Mus musculus OX=10090 GN=Znf704 PE=1 SV=1 && -	NC_009152.3:7040722-7246975	8.3766192187429	23.4932319817123	95.5375	0	0	0	42.469115000425	0	8.44062354788169	1.56493491878353e-05	0.000144194438265804
100068854	IGSF21	immunoglobin superfamily member 21%2C transcript variant X1 && sp|Q96ID5|IGS21_HUMAN Immunoglobulin superfamily member 21 OS=Homo sapiens OX=9606 GN=IGSF21 PE=2 SV=1 && PF07686:Immunoglobulin V-set domain	NC_009145.3:35647086-35888269	7.19808633831892	24.6635269036105	101.369589125361	0	0	0	44.4104007890966	0	8.50498690912754	1.57390499489097e-05	0.000144939613368549
100064117	CHRM1	cholinergic receptor muscarinic 1%2C transcript variant X1 && sp|P11229|ACM1_HUMAN Muscarinic acetylcholine receptor M1 OS=Homo sapiens OX=9606 GN=CHRM1 PE=1 SV=2 && PF00001:7 transmembrane receptor (rhodopsin family)	NC_009155.3:26662292-26674913	20.1166572304553	19.9652690842299	50.1125955115902	0	0	0	30.0648406087585	0	7.94317156684648	1.58727220554652e-05	0.000146047721933153
111768747	HOXD11	homeobox D11 && sp|P31277|HXD11_HUMAN Homeobox protein Hox-D11 OS=Homo sapiens OX=9606 GN=HOXD11 PE=3 SV=3 && PF12045:Protein of unknown function (DUF3528)|PF00046:Homeodomain	NC_009161.3:54601436-54605493	10.7266631357857	31.6254406951972	58.2732435678299	0	0	0	33.5417824662709	0	8.10076496923607	1.60216605514795e-05	0.000147294319946818
106781185	LOC106781185	ral guanine nucleotide dissociation stimulator-like%2C transcript variant X3 && sp|Q12967|GNDS_HUMAN Ral guanine nucleotide dissociation stimulator OS=Homo sapiens OX=9606 GN=RALGDS PE=1 SV=2 && -	NW_019646064.1:2185-5598	16.6161	11.8165446440866	95.5242091755603	0	0	0	41.3189350809956	0	8.40112631974138	1.61213767621758e-05	0.000148128117373557
106781261	LOC106781261	ral guanine nucleotide dissociation stimulator-like && sp|Q03385|GNDS_MOUSE Ral guanine nucleotide dissociation stimulator OS=Mus musculus OX=10090 GN=Ralgds PE=1 SV=2 && -	NW_019645309.1:6353-10399	18.9511918825253	16.4759285185204	62.9078686801629	0	0	0	32.7783296937362	0	8.06765292385169	1.62638148559329e-05	0.000149353304265655
100063620	CELSR3	cadherin EGF LAG seven-pass G-type receptor 3%2C transcript variant X5 && sp|Q9NYQ7|CELR3_HUMAN Cadherin EGF LAG seven-pass G-type receptor 3 OS=Homo sapiens OX=9606 GN=CELSR3 PE=1 SV=2 && PF00053:Laminin EGF domain|PF00008:EGF-like domain|PF00028:Cadherin domain|PF01825:GPCR proteolysis site, GPS, motif|PF02793:Hormone receptor domain|PF02210:Laminin G domain|PF00002:7 transmembrane receptor (Se…	NC_009159.3:39871581-39897646	63.7779249336092	93.7003063580352	250.960260745732	10.4098403502977	2.73197560611822	11.6116420230141	136.146164012459	8.25115265981002	4.03132441851451	1.64228322116325e-05	0.000150560967894416
100052406	LDB3	LIM domain binding 3%2C transcript variant X1 && sp|O75112|LDB3_HUMAN LIM domain-binding protein 3 OS=Homo sapiens OX=9606 GN=LDB3 PE=1 SV=2 && -	NC_009144.3:84575976-84636160	14.2540338806294	21.1409564197381	65.2382099303841	0	0	0	33.5444000769172	0	8.10092482928053	1.6448279223744e-05	0.000150710112005728
100055451	XIRP1	xin actin binding repeat containing 1%2C transcript variant X1 && sp|Q702N8|XIRP1_HUMAN Xin actin-binding repeat-containing protein 1 OS=Homo sapiens OX=9606 GN=XIRP1 PE=1 SV=1 && PF08043:Xin repeat	NC_009159.3:47772584-47781952	18.9592418091877	12.9806120756651	76.8800390963376	0	0	0	36.2732976603968	0	8.21357801415022	1.64674799132708e-05	0.000150843953381283
102147817	SYNPO	synaptopodin%2C transcript variant X1 && sp|Q8N3V7|SYNPO_HUMAN Synaptopodin OS=Homo sapiens OX=9606 GN=SYNPO PE=1 SV=2 && -	NC_009157.3:26719213-26755853	60.2049034879146	64.4293756667433	131.891112312402	4.16553173493397	6.64874554191314	0	85.5084638223533	3.60475909228237	4.53269106540182	1.66929139550631e-05	0.00015286631382329
102150584	MROH5	maestro heat like repeat family member 5%2C transcript variant X5 && sp|Q6ZUA9|MROH5_HUMAN Maestro heat-like repeat family member 5 OS=Homo sapiens OX=9606 GN=MROH5 PE=2 SV=2 && -	NC_009152.3:82569140-82634712	15.4341616180553	15.3157059384061	79.2069414049432	0	0	0	36.6522696538015	0	8.22856667581835	1.67362317885027e-05	0.000153220272010772
100070154	WFDC1	WAP four-disulfide core domain 1%2C transcript variant X5 && sp|Q9HC57|WFDC1_HUMAN WAP four-disulfide core domain protein 1 OS=Homo sapiens OX=9606 GN=WFDC1 PE=2 SV=2 && PF00095:WAP-type (Whey Acidic Protein) 'four-disulfide core'	NC_009146.3:32248173-32286798	11.9082498813172	17.6536105392339	88.5307573212941	0	0	0	39.3642059139484	0	8.33135303212281	1.69048085201436e-05	0.000154677349398996
100052496	ADORA1	adenosine A1 receptor%2C transcript variant X1 && sp|P30542|AA1R_HUMAN Adenosine receptor A1 OS=Homo sapiens OX=9606 GN=ADORA1 PE=1 SV=1 && PF00001:7 transmembrane receptor (rhodopsin family)	NC_009173.3:31228974-31259296	24.8182826859225	12.9759027856581	59.4217751284829	0	0	0	32.4053202000212	0	8.05116190298082	1.71061105598402e-05	0.000156301492675179
791247	DBH	dopamine beta-hydroxylase && sp|Q9XTA0|DOPO_HORSE Dopamine beta-hydroxylase OS=Equus caballus OX=9796 GN=DBH PE=2 SV=1 && -	NC_009168.3:36406968-36430222	10.7293208904931	22.3146991055043	76.8844725608513	0	0	0	36.6428308522829	0	8.22818721018986	1.71265054861347e-05	0.000156444315343304
100034150	HSP90AB1	heat shock protein 90 alpha family class B member 1 && sp|Q9GKX8|HS90B_HORSE Heat shock protein HSP 90-beta OS=Equus caballus OX=9796 GN=HSP90AB1 PE=2 SV=3 && PF02518:Histidine kinase-, DNA gyrase B-, and HSP90-like ATPase|PF00183:Hsp90 protein	NC_009163.3:44015470-44021393	5589.2123980467	9550.4378262633	7490.31062913367	2409.25969016181	2549.07511646258	2096.48758377055	7543.32028448123	2351.60746346498	1.68148621877845	1.71768917652733e-05	0.000156817333522327
100053644	EPHA2	EPH receptor A2%2C transcript variant X1 && sp|P29317|EPHA2_HUMAN Ephrin type-A receptor 2 OS=Homo sapiens OX=9606 GN=EPHA2 PE=1 SV=2 && PF14575:Ephrin type-A receptor 2 transmembrane domain|PF01404:Ephrin receptor ligand binding domain|PF07714:Protein tyrosine kinase|PF00041:Fibronectin type III domain|PF00536:SAM domain (Sterile alpha motif)	NC_009145.3:37113974-37146992	44.8813091444593	21.1799506681479	135.295409716441	3.09245789950794	0	0	67.118889843016	1.03081929983598	5.99588467095655	1.75464050349239e-05	0.000160057331928296
100058181	TMEM151A	transmembrane protein 151A && sp|Q8N4L1|T151A_HUMAN Transmembrane protein 151A OS=Homo sapiens OX=9606 GN=TMEM151A PE=2 SV=1 && -	NC_009155.3:30013006-30017940	10.7298838535073	21.1503040754793	80.3774532149948	0	0	0	37.4192137146605	0	8.25838799145705	1.77789985941369e-05	0.00016204400078625
100070913	RBPJL	recombination signal binding protein for immunoglobulin kappa J region like && sp|Q9UBG7|RBPJL_HUMAN Recombining binding protein suppressor of hairless-like protein OS=Homo sapiens OX=9606 GN=RBPJL PE=1 SV=3 && -	NC_009165.3:35280309-35292407	16.6024590104425	17.6419237898139	64.0683764815225	0	0	0	32.770919760593	0	8.06737352241091	1.79845226875609e-05	0.000163871737107883
100050449	PNPLA5	patatin like phospholipase domain containing 5%2C transcript variant X1 && sp|Q7Z6Z6|PLPL5_HUMAN Patatin-like phospholipase domain-containing protein 5 OS=Homo sapiens OX=9606 GN=PNPLA5 PE=1 SV=1 && -	NC_009171.3:41283706-41297153	7.19798148408429	23.4952543118988	100.198781258313	0	0	0	43.6306723514321	0	8.47951986528606	1.7998507467115e-05	0.000163953671764935
100147013	NPHS1	NPHS1%2C nephrin && sp|O60500|NPHN_HUMAN Nephrin OS=Homo sapiens OX=9606 GN=NPHS1 PE=1 SV=1 && PF08205:CD80-like C2-set immunoglobulin domain|PF07679:Immunoglobulin I-set domain|PF00041:Fibronectin type III domain|PF13927:Immunoglobulin domain	NC_009153.3:7137393-7154773	8.37607	23.489522716724	89.7060489159248	0	0	0	40.5238811054869	0	8.37315111155461	1.81815953067345e-05	0.000165483760609162
100052322	LGR6	leucine rich repeat containing G protein-coupled receptor 6%2C transcript variant X4 && sp|Q3UVD5|LGR6_MOUSE Leucine-rich repeat-containing G-protein coupled receptor 6 OS=Mus musculus OX=10090 GN=Lgr6 PE=2 SV=1 && PF13855:Leucine rich repeat	NC_009173.3:30396855-30507597	29.5580804434203	29.3362815975408	82.794766451121	0.00607430084783195	2.31661840769126	0	47.2297094973607	0.774230902846364	5.69407786327644	1.84371777878588e-05	0.000167655318914891
100068952	ZSCAN10	zinc finger and SCAN domain containing 10 && sp|Q3URR7|ZSC10_MOUSE Zinc finger and SCAN domain-containing protein 10 OS=Mus musculus OX=10090 GN=Zscan10 PE=1 SV=2 && PF02023:SCAN domain	NC_009156.3:40897782-40907718	18.9407300441681	19.9626121844558	48.9439385393266	0	0	0	29.2824269226502	0	7.90528148589097	1.84808331466843e-05	0.000167974558456675
100065261	SEZ6L	seizure related 6 homolog like%2C transcript variant X1 && sp|Q9BYH1|SE6L1_HUMAN Seizure 6-like protein OS=Homo sapiens OX=9606 GN=SEZ6L PE=1 SV=1 && PF00431:CUB domain|PF00084:Sushi repeat (SCR repeat)	NC_009151.3:12146690-12330111	4.83810299878523	29.3368856524475	108.377030329723	0	0	0	47.5173396603186	0	8.60235512503375	1.85179481664461e-05	0.000168265329230195
100066729	DZIP1L	DAZ interacting zinc finger protein 1 like%2C transcript variant X14 && sp|Q8IYY4|DZI1L_HUMAN Zinc finger protein DZIP1L OS=Homo sapiens OX=9606 GN=DZIP1L PE=1 SV=2 && PF13815:Iguana/Dzip1-like DAZ-interacting protein N-terminal	NC_009159.3:74350543-74428409	7.19752655801439	26.9895088498535	88.548645961356	0	0	0	40.9118937897413	0	8.38685526475171	1.86538830886988e-05	0.000169266335106322
100034090	RYR1	ryanodine receptor 1%2C transcript variant X1 && sp|P11716|RYR1_RABIT Ryanodine receptor 1 OS=Oryctolagus cuniculus OX=9986 GN=RYR1 PE=1 SV=1 && PF01365:RIH domain|PF02815:MIR domain|PF02026:RyR domain|PF13833:EF-hand domain pair|PF08709:Inositol 1,4,5-trisphosphate/ryanodine receptor|PF06459:Ryanodine Receptor TM 4-6|PF00520:Ion transport protein|PF00622:SPRY domain|PF08454:RyR and IP3R Homology…	NC_009153.3:9633620-9739087	69.6829574663047	119.451483235553	342.042982059736	6.26801986911721	5.63545060420417	21.621260536619	177.059140920531	11.1749103366468	3.96944330434652	1.86658225631519e-05	0.00016932788595341
100065654	SGSM1	small G protein signaling modulator 1%2C transcript variant X1 && sp|Q2NKQ1|SGSM1_HUMAN Small G protein signaling modulator 1 OS=Homo sapiens OX=9606 GN=SGSM1 PE=1 SV=2 && PF02759:RUN domain|PF12068:Rab-binding domain (RBD)|PF00566:Rab-GTPase-TBC domain	NC_009151.3:13089679-13173743	7.1980350379695	22.3288363921648	102.527430121077	0	0	0	44.0181005170704	0	8.49226961897219	1.87552771971626e-05	0.000170092391018399
100058005	CATSPER1	cation channel sperm associated 1%2C transcript variant X1 && sp|Q8NEC5|CTSR1_HUMAN Cation channel sperm-associated protein 1 OS=Homo sapiens OX=9606 GN=CATSPER1 PE=1 SV=3 && -	NC_009155.3:29782241-29801069	18.9863901681002	27.0222883776611	148.08318619455	0.0075489508672183	1.45341347469652	1.67074641823641	64.6972882467703	1.04390294793338	5.75167694624823	1.89166316799311e-05	0.000171508356636459
100065017	CHRDL2	chordin like 2%2C transcript variant X3 && sp|Q6WN34|CRDL2_HUMAN Chordin-like protein 2 OS=Homo sapiens OX=9606 GN=CHRDL2 PE=1 SV=1 && PF00093:von Willebrand factor type C domain	NC_009150.3:71442497-71472247	11.904112650842	21.1440196183509	71.0560468971285	0	0	0	34.7013930554404	0	8.14982997958933	1.91815687841715e-05	0.000173718570684889
100060049	SH2D7	SH2 domain containing 7 && sp|A6NKC9|SH2D7_HUMAN SH2 domain-containing protein 7 OS=Homo sapiens OX=9606 GN=SH2D7 PE=4 SV=2 && PF00017:SH2 domain	NC_009144.3:116872403-116884503	10.7298833273023	19.9839386322776	81.5387324326515	0	0	0	37.4175181307438	0	8.25835681368359	1.92840072561855e-05	0.000174598156682072
100072346	DOC2B	double C2 domain beta && sp|Q14184|DOC2B_HUMAN Double C2-like domain-containing protein beta OS=Homo sapiens OX=9606 GN=DOC2B PE=1 SV=2 && -	NC_009154.3:45333666-45361037	6.01822289977705	32.8195718145209	83.901214402971	0	0	0	40.9130030390896	0	8.3868649563055	1.95193371254e-05	0.000176631444436762
100051792	PTH2	parathyroid hormone 2 && sp|P0C171|TIP39_BOVIN Tuberoinfundibular peptide of 39 residues OS=Bos taurus OX=9913 GN=PTH2 PE=1 SV=1 && PF14980:TIP39 peptide	NC_009153.3:19520156-19523192	13.0780439390899	21.1398614125001	65.2335556965809	0	0	0	33.150487016057	0	8.08398617814953	1.96665362441203e-05	0.000177816460275514
111770435	TMEM121	transmembrane protein 121%2C transcript variant X1 && sp|Q80XA0|TM121_MOUSE Transmembrane protein 121 OS=Mus musculus OX=10090 GN=Tmem121 PE=2 SV=1 && PF14997:CECR6/TMEM121 family	NC_009167.3:47150399-47157232	6.01808966104982	35.1467944855888	78.0800316781591	0	0	0	39.7483052749326	0	8.34527392357906	1.97368038472256e-05	0.000178344262620588
100147581	ANKRD65	ankyrin repeat domain 65%2C transcript variant X1 && sp|A6QPE7|ANR65_BOVIN Ankyrin repeat domain-containing protein 65 OS=Bos taurus OX=9913 GN=ANKRD65 PE=2 SV=1 && -	NC_009145.3:48502589-48507148	16.6024574214422	16.4759147214171	65.2289181281879	0	0	0	32.7690967570157	0	8.06733817301944	1.99538253575394e-05	0.000180017492009955
100056452	SYT13	synaptotagmin 13 && sp|Q7L8C5|SYT13_HUMAN Synaptotagmin-13 OS=Homo sapiens OX=9606 GN=SYT13 PE=1 SV=1 && -	NC_009155.3:9967843-10011352	3.65679257240086	47.988415109015	82.7755642996704	0	0	0	44.8069239936954	0	8.51769045596003	2.07137256017936e-05	0.000186667956925713
100059959	ADAMTS7	ADAM metallopeptidase with thrombospondin type 1 motif 7%2C transcript variant X1 && sp|Q9UKP4|ATS7_HUMAN A disintegrin and metalloproteinase with thrombospondin motifs 7 OS=Homo sapiens OX=9606 GN=ADAMTS7 PE=1 SV=2 && PF01421:Reprolysin (M12B) family zinc metalloprotease|PF17771:ADAM cysteine-rich domain|PF01562:Reprolysin family propeptide|PF05986:ADAM-TS Spacer 1|PF00090:Thrombospondin type 1 …	NC_009144.3:116725513-116771944	17.8063380743478	30.5217364646951	129.41950548999	0.00607430084783195	2.31661840769126	0	59.2491933430111	0.774230902846364	6.0264666276575	2.08341317358585e-05	0.000187701523202704
106782603	LOC106782603	minor allergen Can f 2 && - && PF00061:Lipocalin / cytosolic fatty-acid binding protein family	NC_009168.3:38859168-38866717	9.55286461252913	21.1511054026271	82.7047178426759	0	0	0	37.8028959526107	0	8.27313035625998	2.10578372781634e-05	0.000189560942537721
111775555	LOC111775555	uncharacterized LOC111775555%2C transcript variant X1 && - && -	NC_009154.3:50300-67481	53.1682400089156	48.0926760283683	256.732403174517	7.2641719020196	0	4.12949561380952	119.331106403934	3.79788917194304	4.97007279018301	2.13967180364543e-05	0.000192453252149856
100061486	CACYBP	calcyclin binding protein%2C transcript variant X1 && sp|Q9HB71|CYBP_HUMAN Calcyclin-binding protein OS=Homo sapiens OX=9606 GN=CACYBP PE=1 SV=2 && PF05002:SGS domain|PF04969:CS domain|PF09032:Siah interacting protein, N terminal	NC_009148.3:10460547-10470810	4708.42119219899	10813.3002784819	10035.3170229554	2021.7873150103	2628.41625577731	2662.97533699591	8519.01283121211	2437.72630259451	1.80502806536927	2.15355266703377e-05	0.000193648729552908
102150068	LOC102150068	translation initiation factor IF-2%2C transcript variant X16 && - && -	NC_009144.3:111404819-111460776	459.91990975842	619.14254452241	647.055225418999	84.3865751363886	102.360709528458	168.51859999998	575.372559899943	118.421961554942	2.27842243793703	2.18214733717721e-05	0.000195898131234451
100056059	TBX5	T-box 5%2C transcript variant X5 && sp|Q99593|TBX5_HUMAN T-box transcription factor TBX5 OS=Homo sapiens OX=9606 GN=TBX5 PE=1 SV=2 && PF00907:T-box	NC_009151.3:20832561-20898059	7.19619854749693	33.9655862592793	66.4248	0	0	0	35.8622058736487	0	8.19718528295952	2.2093748407364e-05	0.000198179897282007
111772236	LOC111772236	uncharacterized protein C12orf40-like%2C transcript variant X2 && sp|Q86WS4|CL040_HUMAN Uncharacterized protein C12orf40 OS=Homo sapiens OX=9606 GN=C12orf40 PE=1 SV=3 && -	NW_019645413.1:265-5751	0.04410291953998	5.6794125409068	0.0415284087037976	69.7964384982848	121.334252291247	42.8480315224527	1.92168128971686	77.9929074373282	-5.23478	2.21413154181001e-05	0.000198552336705349
100066385	MLPH	melanophilin%2C transcript variant X1 && sp|Q9BV36|MELPH_HUMAN Melanophilin OS=Homo sapiens OX=9606 GN=MLPH PE=1 SV=1 && PF04698:Rab effector MyRIP/melanophilin C-terminus|PF02318:FYVE-type zinc finger	NC_009149.3:23538147-23589657	16.6077140767676	12.9797713753596	76.8703367333042	0	0	0	35.4859407284771	0	8.18208776618309	2.21903300697643e-05	0.000198883255775379
100056408	EPN3	epsin 3%2C transcript variant X1 && sp|Q9H201|EPN3_HUMAN Epsin-3 OS=Homo sapiens OX=9606 GN=EPN3 PE=2 SV=1 && -	NC_009154.3:26257141-26269310	41.3234	34.0140173565835	81.6658893835626	0.00768058563527696	0	3.44226302559588	52.3344433884287	1.14998120374372	5.40048111831028	2.28065899328322e-05	0.000204239325553389
100061523	SYPL2	synaptophysin like 2 && sp|Q5VXT5|SYPL2_HUMAN Synaptophysin-like protein 2 OS=Homo sapiens OX=9606 GN=SYPL2 PE=1 SV=1 && -	NC_009148.3:55221084-55234850	23.6420215373988	11.8079	59.4127331322364	0	0	0	31.6208871315918	0	8.01600102314493	2.29066080825642e-05	0.000204967330469571
100629890	HOXC6	homeobox C6%2C transcript variant X3 && sp|P09630|HXC6_HUMAN Homeobox protein Hox-C6 OS=Homo sapiens OX=9606 GN=HOXC6 PE=2 SV=3 && -	NC_009149.3:71784129-71797988	35.3380681681059	14.1333699906457	33.8474157086193	0	0	0	27.7729512891237	0	7.82909805241215	2.33330884755111e-05	0.000208556149277983
100061645	CACNA2D2	calcium voltage-gated channel auxiliary subunit alpha2delta 2%2C transcript variant X1 && sp|Q9NY47|CA2D2_HUMAN Voltage-dependent calcium channel subunit alpha-2/delta-2 OS=Homo sapiens OX=9606 GN=CACNA2D2 PE=1 SV=2 && PF08473:Neuronal voltage-dependent calcium channel alpha 2acd|PF00092:von Willebrand factor type A domain|PF08399:VWA N-terminal	NC_009159.3:38326698-38467626	27.2226668516239	23.5123674143886	124.759041989537	0.00761453383886179	0.663600947416768	2.55425872490732	58.4980254185165	1.07515806872098	5.58368366511031	2.34217406341376e-05	0.000209291575696448
100147065	SLC39A4	solute carrier family 39 member 4 && sp|Q1KZG0|S39A4_BOVIN Zinc transporter ZIP4 OS=Bos taurus OX=9913 GN=SLC39A4 PE=2 SV=1 && PF18292:Zinc transporter ZIP4 domain|PF02535:ZIP Zinc transporter	NC_009152.3:85164985-85169919	22.4753479787242	10.6426176380759	67.5598311593048	0	0	0	33.559265592035	0	8.10169027437591	2.41894343691616e-05	0.000215916508629763
100630525	MYH14	myosin heavy chain 14%2C transcript variant X1 && sp|Q7Z406|MYH14_HUMAN Myosin-14 OS=Homo sapiens OX=9606 GN=MYH14 PE=1 SV=2 && PF01576:Myosin tail|PF00063:Myosin head (motor domain)	NC_009153.3:20074448-20160526	15.4509765778726	27.0184252720316	137.571307448493	0.00458135474937477	0	1.72556149629147	60.0135697661325	0.576714283680281	6.46011525859982	2.47702590006522e-05	0.000220920840663339
100068804	RNF165	ring finger protein 165%2C transcript variant X1 && sp|E9QAU8|RN165_MOUSE E3 ubiquitin-protein ligase RNF165 OS=Mus musculus OX=10090 GN=Rnf165 PE=1 SV=1 && -	NC_009151.3:68787971-68894383	6.01833330711162	24.659197116245	95.5330138275273	0	0	0	42.0701814169613	0	8.42715244954582	2.47897809685051e-05	0.000221034921863899
100058656	HTR6	5-hydroxytryptamine receptor 6 && sp|Q5IS65|5HT6R_PANTR 5-hydroxytryptamine receptor 6 OS=Pan troglodytes OX=9598 GN=HTR6 PE=2 SV=1 && PF00001:7 transmembrane receptor (rhodopsin family)	NC_009145.3:34564144-34575796	26.0439938040104	39.8580026745533	103.799975933974	3.09245789950794	0	0	56.5673241375125	1.03081929983598	5.75237631849679	2.5050643388754e-05	0.000223239641314326
100056797	LGI3	leucine rich repeat LGI family member 3 && sp|Q1EGL0|LGI3_PANTR Leucine-rich repeat LGI family member 3 OS=Pan troglodytes OX=9598 GN=LGI3 PE=2 SV=1 && PF13855:Leucine rich repeat|PF03736:EPTP domain	NC_009145.3:51285252-51293372	14.2527587494344	16.4759009174477	67.5498472555725	0	0	0	32.7595023074849	0	8.06702216033639	2.51954760875219e-05	0.000224469408366286
100067769	RSPO4	R-spondin 4 && sp|Q8BJ73|RSPO4_MOUSE R-spondin-4 OS=Mus musculus OX=10090 GN=Rspo4 PE=1 SV=2 && PF15913:Furin-like repeat, cysteine-rich	NC_009165.3:22109129-22147549	14.2459367926841	22.2914636227695	51.2637970924153	0	0	0	29.2670658359563	0	7.90465911982953	2.56104020386513e-05	0.000228042297328435
100065776	TUBB4A	tubulin beta 4A class IVa && sp|Q3ZBU7|TBB4A_BOVIN Tubulin beta-4A chain OS=Bos taurus OX=9913 GN=TUBB4A PE=2 SV=1 && PF03953:Tubulin C-terminal domain|PF00091:Tubulin/FtsZ family, GTPase domain	NC_009150.3:4492410-4497646	20.1108491401169	16.4656944582926	48.9351170285993	0	0	0	28.5038868756696	0	7.86660764625212	2.60755120207732e-05	0.000231995052628061
100147004	SYNGAP1	synaptic Ras GTPase activating protein 1%2C transcript variant X11 && sp|F6SEU4|SYGP1_MOUSE Ras/Rap GTPase-activating protein SynGAP OS=Mus musculus OX=10090 GN=Syngap1 PE=1 SV=2 && -	NC_009163.3:34721534-34755174	33.1050189693659	27.0170036235381	115.450038948688	0.00741923102691544	3.08125260793746	0	58.5240205138642	1.02955727965479	5.65163128704832	2.74313130093593e-05	0.000243727512963839
100147101	GDF7	growth differentiation factor 7 && sp|Q7Z4P5|GDF7_HUMAN Growth/differentiation factor 7 OS=Homo sapiens OX=9606 GN=GDF7 PE=2 SV=2 && PF00688:TGF-beta propeptide|PF00019:Transforming growth factor beta like domain	NC_009158.3:75809909-75824855	40.1937963709565	63.2610864105221	152.862878350491	3.12951756252938	6.68467345963502	0	85.4392537106566	3.27139700738813	4.66474120010527	2.79133617113739e-05	0.000247943436635057
100057380	SLC6A5	solute carrier family 6 member 5%2C transcript variant X1 && sp|Q9Y345|SC6A5_HUMAN Sodium- and chloride-dependent glycine transporter 2 OS=Homo sapiens OX=9606 GN=SLC6A5 PE=1 SV=3 && -	NC_009150.3:90434244-90490172	3.65659934180468	27.0041331983398	114.198120839408	0	0	0	48.2862844598507	0	8.6255740896311	2.81649909632419e-05	0.000250110908123824
100065064	PRSS50	protease%2C serine 50%2C transcript variant X3 && sp|Q9UI38|TSP50_HUMAN Probable threonine protease PRSS50 OS=Homo sapiens OX=9606 GN=PRSS50 PE=1 SV=1 && PF00089:Trypsin	NC_009159.3:41643647-41665248	8.37321307710599	25.8032617287057	67.5641431263064	0	0	0	33.913539310706	0	8.11687901815866	2.84363590171358e-05	0.000252384214530736
100034099	PRKAG3	protein kinase AMP-activated non-catalytic subunit gamma 3%2C transcript variant X5 && sp|Q9MYP4|AAKG3_PIG 5'-AMP-activated protein kinase subunit gamma-3 OS=Sus scrofa OX=9823 GN=PRKAG3 PE=2 SV=2 && PF00571:CBS domain	NC_009149.3:8191951-8203098	11.896758225737	25.7836279559054	50.1037709644393	0	0	0	29.2613857153606	0	7.90442261739852	2.88032592482661e-05	0.000255364533059884
100034081	ATP2B2	ATPase plasma membrane Ca2+ transporting 2%2C transcript variant X1 && sp|Q01814|AT2B2_HUMAN Plasma membrane calcium-transporting ATPase 2 OS=Homo sapiens OX=9606 GN=ATP2B2 PE=1 SV=2 && -	NC_009159.3:7772224-8123695	20.1628343514436	32.8607493712722	132.931812357364	2.07454302524335	0	1.6649950508477	61.9851320266933	1.24651269203035	5.56981992747714	2.8888192303183e-05	0.000256048406759575
100146590	CNTFR	ciliary neurotrophic factor receptor%2C transcript variant X2 && sp|Q71DR4|CNTFR_CANLF Ciliary neurotrophic factor receptor subunit alpha OS=Canis lupus familiaris OX=9615 GN=CNTFR PE=2 SV=1 && PF00041:Fibronectin type III domain	NC_009166.3:50295520-50335337	36.617220445811	17.6646088474298	96.7744	0.00626742170388461	0	2.58706867115143	50.3520829776836	0.864445364285106	5.71266043017589	2.98548042166595e-05	0.000263976734478776
102150328	SPHAR	S-phase response (cyclin related) && - && -	NC_009144.3:69059620-69059990	3.52271538566415	2.36838976472478	2.36333212810434	31.2700816749635	78.708188326854	64.4119663068833	2.75147909283109	58.1300787695669	-4.34982	2.9855037968701e-05	0.000263976734478776
100058362	KIF17	kinesin family member 17%2C transcript variant X1 && sp|Q9P2E2|KIF17_HUMAN Kinesin-like protein KIF17 OS=Homo sapiens OX=9606 GN=KIF17 PE=2 SV=3 && PF00225:Kinesin motor domain	NC_009145.3:33730576-33777958	9.54910241776615	23.4677784293438	64.0634270503783	0	0	0	32.3601026324961	0	8.0494091160729	3.00651400722818e-05	0.000265619890996412
100068526	PRSS27	protease%2C serine 27 && sp|Q6BEA2|PRS27_RAT Serine protease 27 OS=Rattus norvegicus OX=10116 GN=Prss27 PE=2 SV=1 && -	NC_009156.3:41370951-41381143	20.1357505370177	23.4816979885517	67.5983614646018	0.00446508417012392	1.54352208128381	0	37.0719366633904	0.515995721817977	5.82622867907398	3.01901105285895e-05	0.000266580543062207
100066752	KRT32	keratin 32 && sp|Q14532|K1H2_HUMAN Keratin, type I cuticular Ha2 OS=Homo sapiens OX=9606 GN=KRT32 PE=1 SV=3 && PF00038:Intermediate filament protein	NC_009154.3:21368979-21380649	14.239	35.0686486663138	30.357206700521	0	0	0	26.5549618759283	0	7.76467731879444	3.01992251612206e-05	0.000266589342760571
111772820	ZNF469	zinc finger protein 469 && sp|Q96JG9|ZN469_HUMAN Zinc finger protein 469 OS=Homo sapiens OX=9606 GN=ZNF469 PE=2 SV=3 && -	NC_009146.3:35651074-35671147	96.7963662174577	149.877482856393	392.285797237143	3.14903267057734	27.1038933234013	2.37100540705485	212.986548770331	10.8746438003445	4.26966564875702	3.06379048181138e-05	0.00027017136313696
100629546	ADM2	adrenomedullin 2%2C transcript variant X1 && sp|Q7Z4H4|ADM2_HUMAN Protein ADM2 OS=Homo sapiens OX=9606 GN=ADM2 PE=1 SV=1 && -	NC_009171.3:47101362-47110025	67.2606080195715	49.2378732396437	130.714153472203	0.0145115524884631	7.41056508170078	3.27607270414156	82.4042115771395	3.5670497794436	4.45724424843928	3.08309549257844e-05	0.000271772006269023
100070025	ABCC3	ATP binding cassette subfamily C member 3%2C transcript variant X1 && sp|O15438|MRP3_HUMAN ATP-binding cassette sub-family C member 3 OS=Homo sapiens OX=9606 GN=ABCC3 PE=1 SV=3 && PF00005:ABC transporter|PF00664:ABC transporter transmembrane region	NC_009154.3:26355632-26403274	6.01851749990247	17.659983364815	110.671585977651	0	0	0	44.7833622807894	0	8.51726312785098	3.08359723304114e-05	0.000271772006269023
100050904	LOC100050904	heat shock 70 kDa protein 1-like%2C transcript variant X1 && sp|P0CB32|HS71L_BOVIN Heat shock 70 kDa protein 1-like OS=Bos taurus OX=9913 GN=HSPA1L PE=3 SV=1 && PF00012:Hsp70 protein	NC_009163.3:32414750-32418982	108.584088451565	253.966660337077	310.623925844198	12.5194150296086	42.8129159744381	12.3003752374167	224.391558210947	22.5442354138211	3.30210877098093	3.08513491967079e-05	0.00027183457372436
100058083	LOXL2	lysyl oxidase like 2%2C transcript variant X2 && sp|A6H737|LOXL2_BOVIN Lysyl oxidase homolog 2 OS=Bos taurus OX=9913 GN=LOXL2 PE=2 SV=1 && PF00530:Scavenger receptor cysteine-rich domain|PF01186:Lysyl oxidase	NC_009145.3:52269989-52359324	9.5494365982986	22.3039874430337	66.389228391069	0	0	0	32.7475508108004	0	8.06656229081863	3.08753479478316e-05	0.000271973055595183
100063487	ADAMTS14	ADAM metallopeptidase with thrombospondin type 1 motif 14%2C transcript variant X2 && sp|Q8WXS8|ATS14_HUMAN A disintegrin and metalloproteinase with thrombospondin motifs 14 OS=Homo sapiens OX=9606 GN=ADAMTS14 PE=2 SV=2 && -	NC_009144.3:59156867-59240058	46.052902834647	37.5353833336249	109.66713967615	0.0114997764082687	1.36784321058066	5.08126074285749	64.4184752814741	2.15353457661547	4.80547801320431	3.09338398072492e-05	0.000272415222695161
100058251	ATP1A2	ATPase Na+/K+ transporting subunit alpha 2 && sp|P50993|AT1A2_HUMAN Sodium/potassium-transporting ATPase subunit alpha-2 OS=Homo sapiens OX=9606 GN=ATP1A2 PE=1 SV=1 && PF00689:Cation transporting ATPase, C-terminus|PF13246:Cation transport ATPase (P-type)|PF00122:E1-E2 ATPase|PF00690:Cation transporter/ATPase, N-terminus	NC_009148.3:33796236-33820889	13.0780386615648	15.3103463815825	71.0363399514602	0	0	0	33.1415749982025	0	8.08381092254874	3.11125418310648e-05	0.000273915485573816
100069293	MAMLD1	mastermind like domain containing 1%2C transcript variant X1 && sp|Q13495|MAMD1_HUMAN Mastermind-like domain-containing protein 1 OS=Homo sapiens OX=9606 GN=MAMLD1 PE=1 SV=2 && -	NC_009175.3:123396878-123521456	14.2431692831388	21.1224494339937	48.930340304965	0	0	0	28.0986530073658	0	7.84609710734207	3.16455599646055e-05	0.000278235219190811
100064766	NTM	neurotrimin%2C transcript variant X2 && sp|Q9P121|NTRI_HUMAN Neurotrimin OS=Homo sapiens OX=9606 GN=NTM PE=1 SV=1 && -	NC_009150.3:40744435-41656237	7.19528834967377	30.4608798545882	62.9165236093509	0	0	0	33.5242306045376	0	8.10026104199188	3.17674141865403e-05	0.000279082427627554
100056262	LOC100056262	zona pellucida sperm-binding protein 3 receptor-like && sp|O08569|ZP3R_CAVPO Zona pellucida sperm-binding protein 3 receptor OS=Cavia porcellus OX=10141 GN=ZP3R PE=1 SV=1 && PF00084:Sushi repeat (SCR repeat)	NC_009148.3:3432643-3468343	129.648231866928	9.48166990610568	147.074845802294	3.12786255650484	4.38671713727934	1.59117613278107	95.401582525109	3.03525194218842	4.91256092450064	3.20184894426095e-05	0.000281062596847328
102150125	KCNK3	potassium two pore domain channel subfamily K member 3 && sp|O14649|KCNK3_HUMAN Potassium channel subfamily K member 3 OS=Homo sapiens OX=9606 GN=KCNK3 PE=1 SV=1 && PF07885:Ion channel	NC_009158.3:70442548-70480399	21.2991147488869	9.47400636778941	67.5500540310007	0	0	0	32.7743917158924	0	8.06775313953977	3.29108556946562e-05	0.000288510301696961
100052469	NPAS4	neuronal PAS domain protein 4 && sp|Q8IUM7|NPAS4_HUMAN Neuronal PAS domain-containing protein 4 OS=Homo sapiens OX=9606 GN=NPAS4 PE=1 SV=1 && PF08447:PAS fold	NC_009155.3:30113808-30130038	15.4517889644634	50.3761693482482	122.462124062735	0.00741923102691544	3.08125260793746	0	62.7633607918156	1.02955727965479	5.75518692906192	3.31328698787443e-05	0.000290301577894366
100052797	MAT1A	methionine adenosyltransferase 1A && sp|Q2KJC6|METK1_BOVIN S-adenosylmethionine synthase isoform type-1 OS=Bos taurus OX=9913 GN=MAT1A PE=2 SV=1 && PF00438:S-adenosylmethionine synthetase, N-terminal domain|PF02772:S-adenosylmethionine synthetase, central domain|PF02773:S-adenosylmethionine synthetase, C-terminal domain	NC_009144.3:89736444-89753694	15.4362657419572	28.1481568673341	71.0944461654823	0.00446508417012392	1.54352208128381	0	38.2262895915912	0.515995721817977	5.87146176846682	3.31479372798915e-05	0.000290356124922474
100050571	LGI4	leucine rich repeat LGI family member 4 && sp|Q8N135|LGI4_HUMAN Leucine-rich repeat LGI family member 4 OS=Homo sapiens OX=9606 GN=LGI4 PE=2 SV=1 && -	NC_009153.3:6413964-6422717	21.2800777163194	14.1332716342876	47.7662367745301	0	0	0	27.726528708379	0	7.82690870690891	3.32739173050544e-05	0.000291381912101515
100060620	ADAMTSL5	ADAMTS like 5%2C transcript variant X1 && sp|Q6ZMM2|ATL5_HUMAN ADAMTS-like protein 5 OS=Homo sapiens OX=9606 GN=ADAMTSL5 PE=1 SV=3 && -	NC_009150.3:856788-865180	44.8745954073095	31.6940849211475	113.152862940523	0.00888230481058416	0	4.29264167613192	63.2405144229935	1.43384132698083	5.38182765975322	3.34842311538877e-05	0.000293067341914318
100055915	CNIH3	cornichon family AMPA receptor auxiliary protein 3%2C transcript variant X1 && sp|Q8TBE1|CNIH3_HUMAN Protein cornichon homolog 3 OS=Homo sapiens OX=9606 GN=CNIH3 PE=1 SV=1 && -	NC_009173.3:8939030-9049053	7.19577021308397	24.6406500582001	72.2167729868406	0	0	0	34.6843977527082	0	8.14932	3.43896915529856e-05	0.000300511729885176
102149368	LOC102149368	cilia- and flagella-associated protein 221%2C transcript variant X5 && sp|Q4G0U5|PCDP1_HUMAN Cilia- and flagella-associated protein 221 OS=Homo sapiens OX=9606 GN=CFAP221 PE=1 SV=2 && -	NC_009161.3:11145283-11267494	9.54723447343374	25.7891627673627	55.9176579642209	0	0	0	30.4180184016724	0	7.96032866384196	3.50293349356239e-05	0.000305857040667629
100070365	CACNA1I	calcium voltage-gated channel subunit alpha1 I%2C transcript variant X1 && sp|Q9Z0Y8|CAC1I_RAT Voltage-dependent T-type calcium channel subunit alpha-1I OS=Rattus norvegicus OX=10116 GN=Cacna1i PE=1 SV=3 && -	NC_009171.3:37490790-37605354	50.7966736848813	38.7277982534682	191.350450097657	0.0108171526551508	0	5.98302240779713	93.6249740120022	1.99794652015076	5.49839974375541	3.54599243027303e-05	0.000309534410998767
100147429	CELF5	CUGBP Elav-like family member 5%2C transcript variant X1 && sp|Q8N6W0|CELF5_HUMAN CUGBP Elav-like family member 5 OS=Homo sapiens OX=9606 GN=CELF5 PE=1 SV=1 && -	NC_009150.3:2337756-2383973	8.37248840042978	23.4690999473687	66.3891945870504	0	0	0	32.7435943116163	0	8.06643690583362	3.5485858395366e-05	0.000309678475643217
100070709	FRMD5	FERM domain containing 5%2C transcript variant X1 && sp|Q7Z6J6|FRMD5_HUMAN FERM domain-containing protein 5 OS=Homo sapiens OX=9606 GN=FRMD5 PE=1 SV=1 && PF00373:FERM central domain|PF09380:FERM C-terminal PH-like domain|PF08736:FERM adjacent (FA)	NC_009144.3:146363390-146664120	8.3786190143147	51.538082267018	121.282145747242	0.00607430084783195	2.31661840769126	0	60.3996156761916	0.774230902846364	6.05771006822879	3.59384237665547e-05	0.000313544606288494
100058760	CACNA1B	calcium voltage-gated channel subunit alpha1 B%2C transcript variant X1 && sp|Q00975|CAC1B_HUMAN Voltage-dependent N-type calcium channel subunit alpha-1B OS=Homo sapiens OX=9606 GN=CACNA1B PE=1 SV=1 && -	NC_009168.3:39965808-40164143	3.65698027623754	39.8081241522933	75.7563886553722	0	0	0	39.7404976946343	0	8.34511619431927	3.60842332155701e-05	0.000314733103470414
100059024	L1CAM	L1 cell adhesion molecule%2C transcript variant X2 && sp|P32004|L1CAM_HUMAN Neural cell adhesion molecule L1 OS=Homo sapiens OX=9606 GN=L1CAM PE=1 SV=2 && PF00041:Fibronectin type III domain|PF13882:Bravo-like intracellular region|PF07679:Immunoglobulin I-set domain|PF13927:Immunoglobulin domain	NC_009175.3:126375817-126401169	18.9445256002117	11.8062964720868	60.5581986337936	0	0	0	30.436340235364	0	7.9612341193776	3.63680052552535e-05	0.000317123984221261
100065843	EVX2	even-skipped homeobox 2%2C transcript variant X1 && sp|P49749|EVX2_MOUSE Homeobox even-skipped homolog protein 2 OS=Mus musculus OX=10090 GN=Evx2 PE=2 SV=1 && -	NC_009161.3:54572423-54581467	15.4134688520285	19.9535474828695	45.4377509899077	0	0	0	26.9349224416019	0	7.78524632955723	3.69210623066545e-05	0.000321775680755899
106782425	LOC106782425	somatomedin-B and thrombospondin type-1 domain-containing protein-like%2C transcript variant X2 && sp|Q8IVN8|SBSPO_HUMAN Somatomedin-B and thrombospondin type-1 domain-containing protein OS=Homo sapiens OX=9606 GN=SBSPON PE=1 SV=2 && -	NC_009165.3:38485970-38503902	14.248428555038	15.3050595896688	61.7180410017567	0	0	0	30.4238430488212	0	7.96067181696527	3.69830356063928e-05	0.00032223027494782
100059528	SBSN	suprabasin && sp|A6QQF6|SBSN_BOVIN Suprabasin OS=Bos taurus OX=9913 GN=SBSN PE=2 SV=1 && -	NC_009153.3:6734884-6739725	41.2449422507927	15.311796187085	45.504348493141	0.00446508417012392	1.54352208128381	0	34.0203623103396	0.515995721817977	5.70184773430588	3.72579178746095e-05	0.000324195221273
100052905	SYT12	synaptotagmin 12%2C transcript variant X2 && sp|P97610|SYT12_RAT Synaptotagmin-12 OS=Rattus norvegicus OX=10116 GN=Syt12 PE=1 SV=1 && -	NC_009155.3:30604757-30624957	15.4179826427571	16.4656558922857	53.5737591375547	0	0	0	28.4857992241992	0	7.86589003824627	3.74550608587543e-05	0.000325824302924671
100062180	CALN1	calneuron 1%2C transcript variant X9 && sp|Q9BXU9|CABP8_HUMAN Calcium-binding protein 8 OS=Homo sapiens OX=9606 GN=CALN1 PE=1 SV=2 && -	NC_009156.3:17403577-17925308	3.65693814243726	32.8207810545421	87.3909504371536	0	0	0	41.289556544711	0	8.40022210291979	3.75793787970388e-05	0.000326732650335175
100050348	ADD2	adducin 2%2C transcript variant X2 && sp|P35612|ADDB_HUMAN Beta-adducin OS=Homo sapiens OX=9606 GN=ADD2 PE=1 SV=3 && -	NC_009158.3:32779916-32884771	2.47406612383579	43.3239542221675	87.4218964120209	0	0	0	44.4066389193414	0	8.50491	3.75897504032575e-05	0.000326736319082205
100073171	RNF112	ring finger protein 112%2C transcript variant X1 && sp|Q9ULX5|RN112_HUMAN RING finger protein 112 OS=Homo sapiens OX=9606 GN=RNF112 PE=1 SV=2 && PF02263:Guanylate-binding protein, N-terminal domain	NC_009154.3:59506603-59513145	6.01650004037181	40.9304978688539	50.1355359104122	0	0	0	32.360844606546	0	8.0494438380305	3.79748842565837e-05	0.00032990931854549
100146784	CHRNA4	cholinergic receptor nicotinic alpha 4 subunit && sp|Q5IS77|ACHA4_PANTR Neuronal acetylcholine receptor subunit alpha-4 OS=Pan troglodytes OX=9598 GN=CHRNA4 PE=2 SV=1 && PF02931:Neurotransmitter-gated ion-channel ligand binding domain|PF02932:Neurotransmitter-gated ion-channel transmembrane region	NC_009165.3:50108893-50121710	15.4096463308608	22.2749052277448	39.6276093343213	0	0	0	25.7707202976423	0	7.72164676765138	3.79899609835112e-05	0.000329953009451871
102148430	GPER1	G protein-coupled estrogen receptor 1 && sp|F7EQ49|GPER1_MACMU G-protein coupled estrogen receptor 1 OS=Macaca mulatta OX=9544 GN=GPER1 PE=1 SV=1 && -	NC_009156.3:787117-792839	11.8960805489233	21.1255706983728	53.5786630627714	0	0	0	28.8667714366891	0	7.88501810966702	3.80533851606556e-05	0.00033041647680877
100146671	EPPK1	epiplakin 1%2C transcript variant X2 && sp|P58107|EPIPL_HUMAN Epiplakin OS=Homo sapiens OX=9606 GN=EPPK1 PE=1 SV=3 && PF00681:Plectin repeat	NC_009152.3:84622174-84642570	109.717704626399	90.1970696123691	225.318907297093	12.5062343004778	21.0484323923479	7.34934481384005	141.744560511954	13.6346705022219	3.36207396747305	3.8257283351326e-05	0.000332099108637112
106782024	CFAP46	cilia and flagella associated protein 46%2C transcript variant X1 && sp|Q8IYW2|CFA46_HUMAN Cilia- and flagella-associated protein 46 OS=Homo sapiens OX=9606 GN=CFAP46 PE=2 SV=3 && -	NC_009144.3:920686-1057612	9.55800244523773	39.8629342638702	128.255712137676	2.06087359147156	0	0	59.2255496155946	0.686957863823855	6.33349041704966	3.84082728132784e-05	0.000333321688931091
100064385	HOXC5	homeobox C5 && sp|P32043|HXC5_MOUSE Homeobox protein Hox-C5 OS=Mus musculus OX=10090 GN=Hoxc5 PE=2 SV=3 && PF00046:Homeodomain	NC_009149.3:71799495-71802569	17.7562825455038	17.6224928572074	43.1098589019273	0	0	0	26.1628781015461	0	7.74340589642677	3.88776393402042e-05	0.000337305891226675
100071428	BOC	BOC cell adhesion associated%2C oncogene regulated%2C transcript variant X2 && sp|Q9BWV1|BOC_HUMAN Brother of CDO OS=Homo sapiens OX=9606 GN=BOC PE=1 SV=1 && -	NC_009162.3:47307911-47379739	11.9008569700814	15.3082114410532	68.6997775425694	0	0	0	31.9696153179013	0	8.03208682734216	3.90808557853647e-05	0.000338979456718328
100059159	THPO	thrombopoietin%2C transcript variant X1 && sp|P42705|TPO_CANLF Thrombopoietin OS=Canis lupus familiaris OX=9615 GN=THPO PE=1 SV=1 && PF00758:Erythropoietin/thrombopoietin	NC_009162.3:25042874-25049554	7.19709948266543	16.4858987645446	93.171622791661	0	0	0	38.9515403462904	0	8.31648794604675	3.92129526809454e-05	0.000340035424634161
100051131	LOC100051131	cholesterol 24-hydroxylase%2C transcript variant X2 && sp|Q9WVK8|CP46A_MOUSE Cholesterol 24-hydroxylase OS=Mus musculus OX=10090 GN=Cyp46a1 PE=1 SV=1 && PF00067:Cytochrome P450	NC_009167.3:42142105-42173474	14.246788542693	15.3033	59.3877642252709	0	0	0	29.6459571959113	0	7.92341841743861	3.92656286633583e-05	0.000340402317760301
100052885	RAB36	RAB36%2C member RAS oncogene family && sp|O95755|RAB36_HUMAN Ras-related protein Rab-36 OS=Homo sapiens OX=9606 GN=RAB36 PE=1 SV=2 && PF00071:Ras family	NC_009151.3:2583681-2600169	9.54802058092277	21.1339104410567	62.8882803338664	0	0	0	31.1900704519486	0	7.99650662526446	3.97204227865313e-05	0.000344072530700844
106782503	BARX1	BARX homeobox 1 && sp|Q9ER42|BARX1_MOUSE Homeobox protein BarH-like 1 OS=Mus musculus OX=10090 GN=Barx1 PE=2 SV=1 && PF00046:Homeodomain	NC_009166.3:54134687-54138108	13.0634095004402	28.0886086281307	36.1495027714155	0	0	0	25.7671736333288	0	7.72146650605158	3.9959262044864e-05	0.000345867740192749
100147616	FBN3	fibrillin 3 && sp|Q75N90|FBN3_HUMAN Fibrillin-3 OS=Homo sapiens OX=9606 GN=FBN3 PE=2 SV=3 && -	NC_009150.3:5834384-5896793	48.450895780828	66.7910585255688	207.726757984592	6.25963223750366	9.40714101965992	7.41068944314109	107.65623743033	7.69248756676822	3.77993707391154	4.00303618760064e-05	0.000346346125901522
100059623	SCNN1A	sodium channel epithelial 1 alpha subunit%2C transcript variant X1 && sp|H2Q5A1|SCNNA_PANTR Amiloride-sensitive sodium channel subunit alpha OS=Pan troglodytes OX=9598 GN=SCNN1A PE=3 SV=2 && PF00858:Amiloride-sensitive sodium channel	NC_009149.3:34928570-34950103	16.6125723836537	7.13863288891109	92.0054368764093	0	0	0	38.5855473829914	0	8.30288878694185	4.02150280594552e-05	0.000347806506832881
100066440	RAB17	RAB17%2C member RAS oncogene family%2C transcript variant X3 && sp|Q9H0T7|RAB17_HUMAN Ras-related protein Rab-17 OS=Homo sapiens OX=9606 GN=RAB17 PE=1 SV=2 && PF00071:Ras family	NC_009149.3:23593310-23642776	23.6132837181086	14.1281304318594	39.6278153279816	0	0	0	25.7897431593165	0	7.72271851207824	4.03720496786489e-05	0.000349072601210413
100067203	LOC100067203	mesothelin-like protein && sp|Q96KJ4|MSLNL_HUMAN Mesothelin-like protein OS=Homo sapiens OX=9606 GN=MSLNL PE=3 SV=3 && PF06060:Pre-pro-megakaryocyte potentiating factor precursor (Mesothelin)	NC_009156.3:43086682-43095037	17.7546694078834	17.6209737774192	41.9460279191082	0	0	0	25.7738903681369	0	7.72186742137325	4.10952398292973e-05	0.00035523205600271
100065303	PAX8	paired box 8%2C transcript variant X1 && sp|Q5R9M8|PAX8_PONAB Paired box protein Pax-8 OS=Pongo abelii OX=9601 GN=PAX8 PE=2 SV=1 && PF12403:Paired-box protein 2 C terminal|PF00292:'Paired box' domain	NC_009158.3:16779740-16838802	10.7226521128792	19.9651791012749	59.3928663227055	0	0	0	30.0268991789532	0	7.94180135372996	4.11404931004442e-05	0.000355396343231482
100070566	DUOX2	dual oxidase 2 && sp|Q9NRD8|DUOX2_HUMAN Dual oxidase 2 OS=Homo sapiens OX=9606 GN=DUOX2 PE=1 SV=2 && PF00036:EF hand|PF08022:FAD-binding domain|PF03098:Animal haem peroxidase|PF08030:Ferric reductase NAD binding domain|PF01794:Ferric reductase like transmembrane component	NC_009144.3:145776848-145796890	6.01780789212019	21.1510840447701	86.188517625646	0	0	0	37.7858031875121	0	8.27270843885364	4.11467126576965e-05	0.000355396343231482
100056007	HNF4A	hepatocyte nuclear factor 4 alpha%2C transcript variant X1 && sp|P41235|HNF4A_HUMAN Hepatocyte nuclear factor 4-alpha OS=Homo sapiens OX=9606 GN=HNF4A PE=1 SV=3 && -	NC_009165.3:34525662-34552367	6.01636657044734	37.4368677571416	52.4533700164245	0	0	0	31.9688681146712	0	8.03194371295372	4.12486803734799e-05	0.000356089751520691
102147509	LOC102147509	anthrax toxin receptor-like%2C transcript variant X1 && sp|A6NF34|ANTRL_HUMAN Anthrax toxin receptor-like OS=Homo sapiens OX=9606 GN=ANTXRL PE=3 SV=3 && PF05587:Anthrax receptor extracellular domain|PF00092:von Willebrand factor type A domain	NC_009144.3:83871241-83941020	7.19433369414607	28.123014765742	59.4122874214243	0	0	0	31.5765452937708	0	8.01421725982376	4.22933498282348e-05	0.000364437500658463
100058920	SSUH2	ssu-2 homolog (C. elegans)%2C transcript variant X4 && sp|Q9Y2M2|SSUH2_HUMAN Protein SSUH2 homolog OS=Homo sapiens OX=9606 GN=SSUH2 PE=1 SV=1 && -	NC_009159.3:9533007-9559966	13.0805890011285	10.6439239846976	81.5084684160213	0	0	0	35.0776604672825	0	8.16571565846493	4.24100767777091e-05	0.000365347458369147
100053459	C3H16orf86	chromosome 3 C16orf86 homolog%2C transcript variant X2 && sp|Q6ZW13|CP086_HUMAN Uncharacterized protein C16orf86 OS=Homo sapiens OX=9606 GN=C16orf86 PE=2 SV=2 && PF15762:Domain of unknown function (DUF4691)	NC_009146.3:18741018-18746270	8.37343358217017	17.6451509889249	76.8547766970824	0	0	0	34.2911204227258	0	8.13305005973978	4.2452001737615e-05	0.000365612715725555
100069601	PLPP7	phospholipid phosphatase 7 (inactive) && sp|Q91WB2|PLPP7_MOUSE Inactive phospholipid phosphatase 7 OS=Mus musculus OX=10090 GN=Plpp7 PE=1 SV=1 && PF01569:PAP2 superfamily	NC_009168.3:34512808-34527459	23.6108338820296	14.1269821331754	38.4642664130807	0	0	0	25.4006941427619	0	7.70086582613735	4.2644321568286e-05	0.000367076507465516
100009692	SLCO2B1	solute carrier organic anion transporter family member 2B1 && sp|O94956|SO2B1_HUMAN Solute carrier organic anion transporter family member 2B1 OS=Homo sapiens OX=9606 GN=SLCO2B1 PE=1 SV=2 && PF03137:Organic Anion Transporter Polypeptide (OATP) family	NC_009150.3:71102463-71151449	25.9990968437992	17.6452535691583	59.4424635517726	0.00446508417012392	1.54352208128381	0	34.3622713215767	0.515995721817977	5.71730895388504	4.27869797227102e-05	0.00036820797356239
100066050	MEIS3	Meis homeobox 3%2C transcript variant X1 && sp|Q99687|MEIS3_HUMAN Homeobox protein Meis3 OS=Homo sapiens OX=9606 GN=MEIS3 PE=1 SV=3 && -	NC_009153.3:17707112-17717854	13.0623297162289	26.9233588702625	36.1455447544628	0	0	0	25.377077780318	0	7.69955242520398	4.29835086196232e-05	0.000369705458239865
100069993	BAIAP2L2	BAI1 associated protein 2 like 2 && sp|Q80Y61|BI2L2_MOUSE Brain-specific angiogenesis inhibitor 1-associated protein 2-like protein 2 OS=Mus musculus OX=10090 GN=Baiap2l2 PE=1 SV=1 && PF08397:IRSp53/MIM homology domain|PF14604:Variant SH3 domain	NC_009171.3:36374269-36402467	16.5775731429845	22.2682095534992	34.978296485323	0	0	0	24.6080263939355	0	7.65522701860277	4.33341562214449e-05	0.000372331333374158
100034047	PITPNC1	phosphatidylinositol transfer protein%2C cytoplasmic 1%2C transcript variant X5 && sp|Q9UKF7|PITC1_HUMAN Cytoplasmic phosphatidylinositol transfer protein 1 OS=Homo sapiens OX=9606 GN=PITPNC1 PE=1 SV=3 && -	NC_009154.3:14270586-14519268	8211.57822050394	9541.08977864154	6280.31394043472	3135.25922200502	2337.66874368141	2602.67281900319	8010.99397986007	2691.86692822988	1.57339883182513	4.35156511504838e-05	0.000373597508008036
100147292	FAM163B	family with sequence similarity 163 member B && sp|Q8BUM6|F163B_MOUSE Protein FAM163B OS=Mus musculus OX=10090 GN=Fam163b PE=1 SV=1 && -	NC_009168.3:36357128-36387899	21.2912418363095	9.47194435871054	60.558268811229	0	0	0	30.440485002083	0	7.96149465606667	4.35665669061227e-05	0.000373936876798265
100063926	GALNT16	polypeptide N-acetylgalactosaminyltransferase 16 && sp|Q8N428|GLT16_HUMAN Polypeptide N-acetylgalactosaminyltransferase 16 OS=Homo sapiens OX=9606 GN=GALNT16 PE=1 SV=2 && -	NC_009167.3:15289347-15377715	24.8612100929028	38.6792376608107	89.8013273860759	2.08816330628624	2.91103303441332	1.61276915902316	51.1139250465964	2.20398849990757	4.44928738807424	4.38260663821661e-05	0.000375967657764877
100058973	KCND3	potassium voltage-gated channel subfamily D member 3%2C transcript variant X2 && sp|Q9UK17|KCND3_HUMAN Potassium voltage-gated channel subfamily D member 3 OS=Homo sapiens OX=9606 GN=KCND3 PE=1 SV=3 && -	NC_009148.3:53005532-53215197	4.83796869834811	25.8154071947729	82.7045865205259	0	0	0	37.7859874712156	0	8.27268879170088	4.41352428357456e-05	0.000378521086310538
100069663	LAMC3	laminin subunit gamma 3 && sp|Q9Y6N6|LAMC3_HUMAN Laminin subunit gamma-3 OS=Homo sapiens OX=9606 GN=LAMC3 PE=2 SV=3 && PF00052:Laminin B (Domain IV)|PF00053:Laminin EGF domain|PF00055:Laminin N-terminal (Domain VI)	NC_009168.3:34280577-34340819	40.1721623943484	30.5274121016521	123.639041800611	0.00955145661639001	4.59230961050321	0	64.7795387655372	1.53395368903987	5.28400918192724	4.41506545370027e-05	0.000378554398000165
100056575	SPTA1	spectrin alpha%2C erythrocytic 1 && sp|P02549|SPTA1_HUMAN Spectrin alpha chain, erythrocytic 1 OS=Homo sapiens OX=9606 GN=SPTA1 PE=1 SV=5 && PF00018:SH3 domain|PF08726:Ca2+ insensitive EF hand|PF00435:Spectrin repeat	NC_009148.3:35100739-35165279	33.1382004479944	48.1059081055458	1711.87166526195	15.585065113919	0	7.41531922573532	597.705257938498	7.66679477988478	6.27715384954251	4.41702583266101e-05	0.000378623626517241
100146479	NXPH4	neurexophilin 4 && sp|Q9Z2N4|NXPH4_RAT Neurexophilin-4 OS=Rattus norvegicus OX=10116 GN=Nxph4 PE=2 SV=1 && PF06312:Neurexophilin	NC_009149.3:75808600-75817917	22.4396443298555	14.126972034439	39.6233653095144	0	0	0	25.3966605579363	0	7.70066713537759	4.44683806193445e-05	0.000380980211625008
100146787	CDHR1	cadherin related family member 1 && sp|Q8WN91|CDHR1_BOVIN Cadherin-related family member 1 OS=Bos taurus OX=9913 GN=CDHR1 PE=2 SV=1 && -	NC_009144.3:86618152-86639731	6.01726593960683	23.4763548104574	75.7041831261674	0	0	0	35.0659346254105	0	8.16518271981779	4.52456767665544e-05	0.000387134648081521
100055918	IGF2BP1	insulin like growth factor 2 mRNA binding protein 1%2C transcript variant X1 && sp|Q9NZI8|IF2B1_HUMAN Insulin-like growth factor 2 mRNA-binding protein 1 OS=Homo sapiens OX=9606 GN=IGF2BP1 PE=1 SV=2 && -	NC_009154.3:25026139-25072832	2.47419078529719	42.1505289760444	82.7546007969044	0	0	0	42.4597735194154	0	8.44041906433881	4.55252544490781e-05	0.00038922255424454
100059397	DES	desmin && sp|P02540|DESM_PIG Desmin OS=Sus scrofa OX=9823 GN=DES PE=1 SV=4 && -	NC_009149.3:8696134-8703192	13.0756808885622	12.9747119687387	68.6943883467676	0	0	0	31.5815937346895	0	8.01457015595815	4.58143172201561e-05	0.000391591973761766
111772981	HMX1	H6 family homeobox 1 && sp|Q9NP08|HMX1_HUMAN Homeobox protein HMX1 OS=Homo sapiens OX=9606 GN=HMX1 PE=2 SV=2 && PF00046:Homeodomain	NC_009146.3:118246169-118250859	11.8888014895006	30.4099648751188	33.8267443337936	0	0	0	25.3751702328043	0	7.69948146623295	4.64857990331754e-05	0.000397227987106543
100066971	WSCD2	WSC domain containing 2 && sp|Q2TBF2|WSCD2_HUMAN WSC domain-containing protein 2 OS=Homo sapiens OX=9606 GN=WSCD2 PE=2 SV=2 && -	NC_009151.3:14811251-14919983	9.55065852733964	14.1454723647424	79.1760952525893	0	0	0	34.2907420482238	0	8.1331007262603	4.69411403491185e-05	0.000400910301150768
100055029	CRHR2	corticotropin releasing hormone receptor 2%2C transcript variant X2 && sp|Q13324|CRFR2_HUMAN Corticotropin-releasing factor receptor 2 OS=Homo sapiens OX=9606 GN=CRHR2 PE=1 SV=2 && -	NC_009147.3:61338214-61385968	16.6136417088506	18.8206471888493	82.7229581838701	0.00446508417012392	1.54352208128381	0	39.3857	0.515995721817977	5.91726278768554	4.72353244723827e-05	0.00040321310640722
100071665	PDGFRB	platelet derived growth factor receptor beta%2C transcript variant X1 && sp|Q6QNF3|PGFRB_CANLF Platelet-derived growth factor receptor beta OS=Canis lupus familiaris OX=9615 GN=PDGFRB PE=2 SV=1 && -	NC_009157.3:27152923-27190587	22.4936977680481	12.9847002370838	87.3872082656058	0.00446508417012392	1.54352208128381	0	40.9552020902459	0.515995721817977	5.97435608201532	4.72895381923494e-05	0.000403570983549523
100053445	HOXD12	homeobox D12 && sp|Q5EU40|HXD12_CARPS Homeobox protein Hox-D12 OS=Carollia perspicillata OX=40233 GN=HOXD12 PE=3 SV=1 && PF00046:Homeodomain	NC_009161.3:54594400-54598497	4.8378417698074	26.9763958200956	76.8796458671695	0	0	0	36.2312944856909	0	8.21222474076609	4.77281545638419e-05	0.000407208331442454
111772017	LOC111772017	mRNA turnover protein 4 homolog && sp|Q9UKD2|MRT4_HUMAN mRNA turnover protein 4 homolog OS=Homo sapiens OX=9606 GN=MRTO4 PE=1 SV=2 && PF17777:Insertion domain in 60S ribosomal protein L10P	NW_019643435.1:587-1992	0	0	0	104.149232379669	0	129.761132411722	0	77.9701215971303	-9.31322	4.80334905066753e-05	0.00040960056991657
100059438	NAT16	N-acetyltransferase 16 (putative) && sp|Q8N8M0|NAT16_HUMAN Probable N-acetyltransferase 16 OS=Homo sapiens OX=9606 GN=NAT16 PE=2 SV=2 && -	NC_009156.3:9419204-9423273	7.19433248457001	24.629669891291	62.8932309604718	0	0	0	31.5724111121109	0	8.01410911447302	4.82646438711017e-05	0.000411358069058684
100147579	LCN15	lipocalin 15%2C transcript variant X4 && sp|Q6UWW0|LCN15_HUMAN Lipocalin-15 OS=Homo sapiens OX=9606 GN=LCN15 PE=1 SV=1 && -	NC_009168.3:38968377-39004753	14.2476189516681	12.9721949448982	62.8725687952593	0	0	0	30.0307942306085	0	7.94208747671628	4.84326589665421e-05	0.000412682949611384
100060525	FGF4	fibroblast growth factor 4 && sp|P08620|FGF4_HUMAN Fibroblast growth factor 4 OS=Homo sapiens OX=9606 GN=FGF4 PE=1 SV=1 && PF00167:Fibroblast growth factor	NC_009155.3:32526922-32530924	13.0729974797257	14.1383407654212	62.8725311363042	0	0	0	30.0279564604837	0	7.94195417868323	4.84548859436704e-05	0.000412765239819505
100147110	FOXL1	forkhead box L1%2C transcript variant X1 && sp|Q12952|FOXL1_HUMAN Forkhead box protein L1 OS=Homo sapiens OX=9606 GN=FOXL1 PE=2 SV=2 && PF00250:Forkhead domain	NC_009146.3:34112022-34117397	7.19473762906197	22.3027243175029	67.5445763736657	0	0	0	32.3473461067435	0	8.0490482685113	4.8504569203555e-05	0.000413081314334944
100146942	CEP170B	centrosomal protein 170B%2C transcript variant X3 && sp|Q9Y4F5|C170B_HUMAN Centrosomal protein of 170 kDa protein B OS=Homo sapiens OX=9606 GN=CEP170B PE=1 SV=4 && PF15308:CEP170 C-terminus|PF00498:FHA domain	NC_009167.3:46619373-46648214	35.4792162775919	64.4180796912154	135.356916285594	0.0136254101465858	6.69999631233784	2.43905186491632	78.4180707514671	3.05089119580025	4.60270201126295	4.94646612730195e-05	0.000421039401644553
100057323	SLC30A2	solute carrier family 30 member 2%2C transcript variant X3 && sp|Q2HJ10|ZNT2_MOUSE Zinc transporter 2 OS=Mus musculus OX=10090 GN=Slc30a2 PE=1 SV=1 && -	NC_009145.3:29480986-29489811	6.01608038907765	33.9407811943235	53.6058484979515	0	0	0	31.1875700271176	0	7.99640055274312	4.96832502750344e-05	0.000422790426478843
100056784	LOC100056784	cationic amino acid transporter 4 && sp|Q8BLQ7|CTR4_MOUSE Cationic amino acid transporter 4 OS=Mus musculus OX=10090 GN=Slc7a4 PE=1 SV=1 && -	NC_009151.3:4829786-4940824	37.7925182491291	12.9896975575688	100.263500965216	0.00626742170388461	0	2.58706867115143	50.3485722573046	0.864445364285106	5.71305234355957	4.9698227900522e-05	0.000422808317623119
100065515	LOC100065515	UPF0061 protein ETA_18310%2C transcript variant X1 && sp|A1K5T6|SELO_AZOSB Protein adenylyltransferase SelO OS=Azoarcus sp. (strain BH72) OX=418699 GN=selO PE=3 SV=1 && PF02696:Uncharacterized ACR, YdiU/UPF0061 family	NC_009172.3:11202104-11235757	36.6046946710351	52.6549055705756	47.8934218163008	58.3603671729643	486.866205457171	856.442296596984	45.7176740193039	467.22295640904	-3.35054	4.97544104525852e-05	0.000423176660153443
100055880	NRXN2	neurexin 2%2C transcript variant X1 && sp|Q63374|NRX2A_RAT Neurexin-2 OS=Rattus norvegicus OX=10116 GN=Nrxn2 PE=1 SV=3 && PF02210:Laminin G domain|PF01034:Syndecan domain	NC_009155.3:28477343-28584294	21.3455	66.7444103993782	133.00451491989	2.08888361395497	0	5.07098126730443	73.6981302067292	2.38662162708647	4.91937860609986	5.0148968406222e-05	0.000426201338895425
100147651	ST8SIA2	ST8 alpha-N-acetyl-neuraminide alpha-2%2C8-sialyltransferase 2 && sp|Q92186|SIA8B_HUMAN Alpha-2,8-sialyltransferase 8B OS=Homo sapiens OX=9606 GN=ST8SIA2 PE=2 SV=1 && PF00777:Glycosyltransferase family 29 (sialyltransferase)	NC_009144.3:99555272-99622911	15.4245725661753	10.6402292290529	67.5288681996735	0	0	0	31.1978899983006	0	7.99700286037177	5.04828496783493e-05	0.000428927891484428
100054109	HBB	hemoglobin%2C beta && sp|P02062|HBB_HORSE Hemoglobin subunit beta OS=Equus caballus OX=9796 GN=HBB PE=1 SV=1 && PF00042:Globin	NC_009150.3:76113910-76115106	1858.46089902705	1312.13886830843	52164.2064012702	1323.87546006965	646.897331413933	780.270078826426	18444.9353895352	917.014290103337	4.32997928823159	5.099870699632e-05	0.000433052289676861
100068081	LOC100068081	olfactory receptor 4D6-like && sp|Q8NGJ1|OR4D6_HUMAN Olfactory receptor 4D6 OS=Homo sapiens OX=9606 GN=OR4D6 PE=2 SV=1 && PF13853:Olfactory receptor	NW_019643378.1:12652-17602	0.0992836537887811	114.592081896376	98.0526468829906	0	0	0	70.9146708110518	0	9.17866545393927	5.12292026945866e-05	0.000434594623427417
100050693	SLC26A9	solute carrier family 26 member 9%2C transcript variant X1 && sp|Q7LBE3|S26A9_HUMAN Solute carrier family 26 member 9 OS=Homo sapiens OX=9606 GN=SLC26A9 PE=1 SV=1 && -	NC_009148.3:2264773-2293156	20.1263263352865	7.13687662868547	72.1970377122315	0	0	0	33.1534135587345	0	8.0844977371271	5.17208660819586e-05	0.00043842579278922
111775167	LOC111775167	uncharacterized LOC111775167 && - && -	NC_009153.3:2112739-2118748	7.19511017371359	19.9742930949584	72.1966370835148	0	0	0	33.1220134507289	0	8.08316041997262	5.18488104200779e-05	0.000439396925260629
100066231	CLEC2L	C-type lectin domain family 2 member L%2C transcript variant X1 && sp|P0C7M8|CLC2L_HUMAN C-type lectin domain family 2 member L OS=Homo sapiens OX=9606 GN=CLEC2L PE=3 SV=1 && PF00059:Lectin C-type domain	NC_009147.3:92916054-92936288	18.9302565567512	12.9651097424032	47.7514762382664	0	0	0	26.5489475124736	0	7.76464826437427	5.19026625188808e-05	0.000439739817971498
111767630	LOC111767630	mucin-3A-like && - && -	NC_009156.3:9234149-9238469	9.55006718043746	14.1443485740732	76.8439898467804	0	0	0	33.512801867097	0	8.10009326509106	5.22325945939912e-05	0.000442420988875955
100147588	ADGRD2	adhesion G protein-coupled receptor D2 && sp|Q7Z7M1|AGRD2_HUMAN Adhesion G-protein coupled receptor D2 OS=Homo sapiens OX=9606 GN=ADGRD2 PE=2 SV=1 && PF01825:GPCR proteolysis site, GPS, motif|PF00002:7 transmembrane receptor (Secretin family)|PF00354:Pentaxin family	NC_009168.3:29048954-29075694	9.54546486241052	21.1255440390444	55.8979758944428	0	0	0	28.8563282652992	0	7.88465862779816	5.27103926093679e-05	0.00044612283064408
111769338	MYMX	myomixer%2C myoblast fusion factor && sp|Q2Q5T5|MYMX_MOUSE Protein myomixer OS=Mus musculus OX=10090 GN=Mymx PE=1 SV=1 && -	NC_009163.3:43984692-43989315	6.01752175409246	18.8152452680767	83.8459330819021	0	0	0	36.2262333680237	0	8.21214913458566	5.32029735481842e-05	0.000449943973306418
100058764	ADAMDEC1	ADAM like decysin 1%2C transcript variant X1 && sp|O15204|ADEC1_HUMAN ADAM DEC1 OS=Homo sapiens OX=9606 GN=ADAMDEC1 PE=1 SV=2 && PF01421:Reprolysin (M12B) family zinc metalloprotease|PF01562:Reprolysin family propeptide	NC_009145.3:53335971-53352398	2551.70887884203	1677.27095125057	4466.28490507429	3400.90551945091	21530.132587432	26259.8936776056	2898.42157838896	17063.6439281629	-2.55756	5.34356606413051e-05	0.000451382526964177
100071930	PTPN5	protein tyrosine phosphatase%2C non-receptor type 5 && sp|P54829|PTN5_HUMAN Tyrosine-protein phosphatase non-receptor type 5 OS=Homo sapiens OX=9606 GN=PTPN5 PE=1 SV=4 && -	NC_009150.3:89091892-89148200	6.01649682361054	25.7973949099359	65.2237605116064	0	0	0	32.3458840817176	0	8.04899059706368	5.34417998366796e-05	0.000451382526964177
100054194	DAAM2	dishevelled associated activator of morphogenesis 2%2C transcript variant X2 && sp|Q86T65|DAAM2_HUMAN Disheveled-associated activator of morphogenesis 2 OS=Homo sapiens OX=9606 GN=DAAM2 PE=1 SV=3 && -	NC_009163.3:40192958-40298410	24.864468765891	24.6762636716489	111.923616982428	2.07454302524335	0	1.6649950508477	53.8214498066559	1.24651269203035	5.3663887606274	5.3625929005275e-05	0.000452704854139904
111772301	LOC111772301	delta-1-pyrroline-5-carboxylate dehydrogenase%2C mitochondrial-like && sp|P30038|AL4A1_HUMAN Delta-1-pyrroline-5-carboxylate dehydrogenase, mitochondrial OS=Homo sapiens OX=9606 GN=ALDH4A1 PE=1 SV=3 && PF00171:Aldehyde dehydrogenase family	NW_019645927.1:7-4566	0	0	0	113.513875900461	108.320444329412	0	0	73.9447734099576	-9.2374	5.57900792166573e-05	0.000470490603851004
100070031	KCNJ4	potassium voltage-gated channel subfamily J member 4%2C transcript variant X2 && sp|P48050|KCNJ4_HUMAN Inward rectifier potassium channel 4 OS=Homo sapiens OX=9606 GN=KCNJ4 PE=1 SV=1 && PF17655:Inward rectifier potassium channel C-terminal domain|PF01007:Inward rectifier potassium channel transmembrane domain	NC_009171.3:36608521-36631318	20.1123510126748	9.47028721376626	57.0579349925888	0	0	0	28.8802	0	7.88586458047187	5.59722460791337e-05	0.000471905671114935
100054531	DACT2	dishevelled binding antagonist of beta catenin 2 && sp|Q5SW24|DACT2_HUMAN Dapper homolog 2 OS=Homo sapiens OX=9606 GN=DACT2 PE=1 SV=1 && PF15268:Dapper	NC_009174.3:2139338-2150951	9.54284522492762	25.7708157634679	45.4375919153621	0	0	0	26.9170843012525	0	7.78450133808238	5.67078104738098e-05	0.000477739299166095
100068062	HIPK4	homeodomain interacting protein kinase 4 && sp|Q8WP28|HIPK4_MACFA Homeodomain-interacting protein kinase 4 OS=Macaca fascicularis OX=9541 GN=HIPK4 PE=2 SV=1 && PF00069:Protein kinase domain	NC_009153.3:10948755-10955574	14.2441104063703	12.9693072599646	58.211828954471	0	0	0	28.4750822069353	0	7.86558768918823	5.77294892116123e-05	0.000485972493263301
100060761	GPR142	G protein-coupled receptor 142 && sp|Q7Z601|GP142_HUMAN Probable G-protein coupled receptor 142 OS=Homo sapiens OX=9606 GN=GPR142 PE=2 SV=1 && PF00001:7 transmembrane receptor (rhodopsin family)	NC_009154.3:7426874-7434700	37.8061404633367	27.015026994894	104.963764269583	3.12579412051628	2.86449779208665	2.44896637186347	56.5949772426044	2.81308609482214	4.26778784936747	5.83076700732178e-05	0.000490588157195593
100071085	SCUBE2	signal peptide%2C CUB domain and EGF like domain containing 2%2C transcript variant X1 && sp|Q9NQ36|SCUB2_HUMAN Signal peptide, CUB and EGF-like domain-containing protein 2 OS=Homo sapiens OX=9606 GN=SCUBE2 PE=1 SV=3 && PF00431:CUB domain|PF14670:Coagulation Factor Xa inhibitory site|PF07699:Putative ephrin-receptor like	NC_009150.3:80535956-80626780	8.36898257589215	23.4520730864862	53.5735512733743	0	0	0	28.4648689785842	0	7.86504111654435	5.90220879339316e-05	0.000496217702422524
100051984	GDF2	growth differentiation factor 2 && sp|Q9UK05|GDF2_HUMAN Growth/differentiation factor 2 OS=Homo sapiens OX=9606 GN=GDF2 PE=1 SV=1 && -	NC_009144.3:83741373-83747107	15.4122261084271	14.1302411976217	50.0695475771988	0	0	0	26.5373382944158	0	7.76411484712027	5.95135316272779e-05	0.000500093363640783
100146749	SYT2	synaptotagmin 2%2C transcript variant X3 && sp|Q8N9I0|SYT2_HUMAN Synaptotagmin-2 OS=Homo sapiens OX=9606 GN=SYT2 PE=1 SV=2 && PF00168:C2 domain	NC_009173.3:30744954-30849173	26.047051074007	17.6697157461632	135.240998541277	2.07454302524335	0	1.6649950508477	59.6525884538158	1.24651269203035	5.5122816580175	6.01650310457078e-05	0.000505438591586083
100059808	DYSF	dysferlin%2C transcript variant X14 && sp|A6QQP7|DYSF_BOVIN Dysferlin OS=Bos taurus OX=9913 GN=DYSF PE=2 SV=1 && PF08151:FerI (NUC094) domain|PF08165:FerA (NUC095) domain|PF00168:C2 domain|PF16165:Ferlin C-terminus|PF08150:FerB (NUC096) domain	NC_009158.3:32119226-32329118	18.9715566087577	24.6629080162041	88.5809636518566	2.06087359147156	0	0	44.0718094256061	0.686957863823855	5.91298215695566	6.04939708118379e-05	0.000508071996800497
100058954	STC2	stanniocalcin 2 && sp|O97561|STC2_MACNE Stanniocalcin-2 OS=Macaca nemestrina OX=9545 GN=STC2 PE=2 SV=1 && PF03298:Stanniocalcin family	NC_009157.3:7455289-7470672	6.01735492327755	17.6473634075448	82.6744298729751	0	0	0	35.4463827345991	0	8.18088829527354	6.10236412796998e-05	0.00051238950549324
100052137	GPR37L1	G protein-coupled receptor 37 like 1 && sp|O60883|G37L1_HUMAN G-protein coupled receptor 37-like 1 OS=Homo sapiens OX=9606 GN=GPR37L1 PE=1 SV=2 && -	NC_009173.3:30348450-30354092	44.8149678494063	28.1607014019177	56.0220006145272	3.09245789950794	0	0	42.9992232886171	1.03081929983598	5.35922661514675	6.2481701622042e-05	0.000524364068378798
111767624	LOC111767624	trehalose monomycolate exporter MmpL3-like && - && -	NC_009156.3:2037445-2049588	31.7854170348618	12.9566058423999	25.6940462374745	0	0	0	23.4786897049121	0	7.58779164192293	6.39667241784198e-05	0.000536415540167295
100061705	SHANK2	SH3 and multiple ankyrin repeat domains 2%2C transcript variant X2 && sp|Q9UPX8|SHAN2_HUMAN SH3 and multiple ankyrin repeat domains protein 2 OS=Homo sapiens OX=9606 GN=SHANK2 PE=1 SV=3 && -	NC_009155.3:33078958-33636554	26.0520501162417	44.5443261609559	127.13850894062	0.0120550420832797	3.67265862096792	3.32743838705555	65.9116284059392	2.33738401670225	4.71706936673712	6.42869779074391e-05	0.000538825948826542
100058671	OLFM2	olfactomedin 2%2C transcript variant X2 && sp|O95897|NOE2_HUMAN Noelin-2 OS=Homo sapiens OX=9606 GN=OLFM2 PE=1 SV=2 && PF02191:Olfactomedin-like domain|PF12308:Neurogenesis glycoprotein	NC_009150.3:51709609-51768507	10.7221187027826	14.1375427862385	64.0265622287927	0	0	0	29.6287412392712	0	7.92285470215374	6.44339170125258e-05	0.000539919724617079
100068421	KCNT1	potassium sodium-activated channel subfamily T member 1%2C transcript variant X5 && sp|Q5JUK3|KCNT1_HUMAN Potassium channel subfamily T member 1 OS=Homo sapiens OX=9606 GN=KCNT1 PE=1 SV=2 && PF03493:Calcium-activated BK potassium channel alpha subunit|PF07885:Ion channel	NC_009168.3:38706291-38769732	16.6300058370462	53.8789469529373	118.972677495711	1.05150096967818	0	4.25497245243089	63.1605434285649	1.76882447403636	5.10650848970017	6.48012359701806e-05	0.000542859129598154
102147367	LOC102147367	ral guanine nucleotide dissociation stimulator%2C transcript variant X1 && sp|Q12967|GNDS_HUMAN Ral guanine nucleotide dissociation stimulator OS=Homo sapiens OX=9606 GN=RALGDS PE=1 SV=2 && PF00617:RasGEF domain	NW_019644957.1:27982-37250	27.2008997039109	15.3234316071844	89.7434607385839	0.00458135474937477	0	1.72556149629147	44.0892640165597	0.576714283680281	6.01598500559558	6.48838846073466e-05	0.000543412875955281
100066622	LIM2	lens intrinsic membrane protein 2 && sp|P20274|LMIP_BOVIN Lens fiber membrane intrinsic protein OS=Bos taurus OX=9913 GN=LIM2 PE=1 SV=2 && PF00822:PMP-22/EMP/MP20/Claudin family	NC_009153.3:21129229-21137479	15.4096286969781	14.1280621400371	47.740803675169	0	0	0	25.759498170728	0	7.72134075813721	6.52818287128916e-05	0.000546466982692492
100069058	HMOX1	heme oxygenase 1 && sp|Q5E9F2|HMOX1_BOVIN Heme oxygenase 1 OS=Bos taurus OX=9913 GN=HMOX1 PE=1 SV=1 && PF01126:Heme oxygenase	NC_009171.3:34015186-34021336	4223.82055165811	4438.27688283506	30878.9428637073	2549.8662557665	2054.96462437325	1443.30610747943	13180.3467660668	2016.04566253973	2.70873999292675	6.59440801716996e-05	0.00055186994106994
106781674	LOC106781674	uncharacterized LOC106781674 && - && -	NC_009158.3:12602846-12608456	7.1928865222432	23.4555821421019	57.0627871198822	0	0	0	29.2370852614091	0	7.90363292717612	6.68777607714837e-05	0.000559398570039417
100057461	NRIP2	nuclear receptor interacting protein 2%2C transcript variant X1 && sp|Q9BQI9|NRIP2_HUMAN Nuclear receptor-interacting protein 2 OS=Homo sapiens OX=9606 GN=NRIP2 PE=1 SV=3 && -	NC_009149.3:31814450-31823670	15.4219246657535	9.47153664165234	65.1921812845922	0	0	0	30.028547530666	0	7.94214143183317	6.69484396679972e-05	0.000559847163294464
100050120	CHORDC1	cysteine and histidine rich domain containing 1%2C transcript variant X1 && sp|Q29RL2|CHRD1_BOVIN Cysteine and histidine-rich domain-containing protein 1 OS=Bos taurus OX=9913 GN=CHORDC1 PE=2 SV=1 && PF04969:CS domain|PF04968:CHORD	NW_019643376.1:65392-86259	680.445776344876	1768.34933211278	693.855823064206	241.660296633535	284.930103597397	229.520609944317	1047.55031050729	252.03700339175	2.05451202968144	6.70402431474652e-05	0.000560472134602752
100071432	MFRP	membrane frizzled-related protein%2C transcript variant X1 && sp|Q9BY79|MFRP_HUMAN Membrane frizzled-related protein OS=Homo sapiens OX=9606 GN=MFRP PE=1 SV=1 && PF01392:Fz domain|PF00431:CUB domain	NC_009150.3:27649807-27656556	28.3030455653986	8.30035495790107	43.1147369259455	0	0	0	26.5727124830817	0	7.76600772205763	6.71280071635706e-05	0.000561063025513997
100060888	C24H14orf180	chromosome 24 C14orf180 homolog%2C transcript variant X1 && sp|Q29RM6|NRAC_BOVIN Nutritionally-regulated adipose and cardiac-enriched protein homolog OS=Bos taurus OX=9913 GN=NRAC PE=2 SV=2 && -	NC_009167.3:46375312-46386939	16.5684177870116	18.7691041292168	32.6393310904567	0	0	0	22.6589510022284	0	7.53672394727663	6.73754205882306e-05	0.000562987642925421
100053463	PRELP	proline and arginine rich end leucine rich repeat protein%2C transcript variant X1 && sp|Q9GKN8|PRELP_BOVIN Prolargin OS=Bos taurus OX=9913 GN=PRELP PE=2 SV=1 && PF01462:Leucine rich repeat N-terminal domain|PF13855:Leucine rich repeat	NC_009148.3:216695-229790	8.37525924381445	9.47738190424311	96.644969566624	0	0	0	38.1658702382272	0	8.2874118124112	6.88868357542469e-05	0.00057459354821786
100069760	HAPLN3	hyaluronan and proteoglycan link protein 3 && sp|Q80WM5|HPLN3_MOUSE Hyaluronan and proteoglycan link protein 3 OS=Mus musculus OX=10090 GN=Hapln3 PE=2 SV=3 && -	NC_009144.3:95237925-95253405	16.5851574304412	11.7995792727395	51.2286020757003	0	0	0	26.5377795929603	0	7.76422066694017	6.91112929181089e-05	0.000576319387541335
100058278	GATA5	GATA binding protein 5%2C transcript variant X1 && sp|Q3SZJ5|GATA5_BOVIN Transcription factor GATA-5 OS=Bos taurus OX=9913 GN=GATA5 PE=2 SV=1 && PF05349:GATA-type transcription activator, N-terminal|PF00320:GATA zinc finger	NC_009165.3:49323175-49335414	9.54033883465959	24.5982554190032	41.9410611850942	0	0	0	25.3598851462523	0	7.69885948044687	7.05814517810813e-05	0.000588280277928662
100630452	TMEM221	transmembrane protein 221%2C transcript variant X1 && sp|A6NGB7|TM221_HUMAN Transmembrane protein 221 OS=Homo sapiens OX=9606 GN=TMEM221 PE=4 SV=3 && PF15038:Jiraiya	NC_009164.3:3008901-3015666	8.36727581216534	24.6076318484746	47.7562177269521	0	0	0	26.9103751291974	0	7.78426687985797	7.09638065151705e-05	0.000591167032509306
100147154	IRX4	iroquois homeobox 4%2C transcript variant X1 && sp|P78413|IRX4_HUMAN Iroquois-class homeodomain protein IRX-4 OS=Homo sapiens OX=9606 GN=IRX4 PE=1 SV=2 && PF05920:Homeobox KN domain	NC_009164.3:57558977-57564131	7.19136575479998	28.0992891225016	46.6016461475486	0	0	0	27.2974336749501	0	7.80483130121274	7.14474240802348e-05	0.000594469995525738
100058405	SLCO4A1	solute carrier organic anion transporter family member 4A1%2C transcript variant X1 && sp|Q96BD0|SO4A1_HUMAN Solute carrier organic anion transporter family member 4A1 OS=Homo sapiens OX=9606 GN=SLCO4A1 PE=1 SV=2 && -	NC_009165.3:49476023-49502344	101.455103615417	67.9715047972073	200.783603884246	12.5060855653018	15.890460359952	12.3561255650342	123.403404098957	13.584223830096	3.16884679555926	7.14508076476168e-05	0.000594469995525738
100059721	SLC4A3	solute carrier family 4 member 3%2C transcript variant X1 && sp|P48751|B3A3_HUMAN Anion exchange protein 3 OS=Homo sapiens OX=9606 GN=SLC4A3 PE=1 SV=2 && PF07565:Band 3 cytoplasmic domain|PF00955:HCO3- transporter family	NC_009149.3:8882804-8896482	4.83796828514454	16.4843323735307	91.9946318019554	0	0	0	37.7723108202102	0	8.2724421660546	7.19604766975228e-05	0.000598255720068342
100057002	CREB3L1	cAMP responsive element binding protein 3 like 1%2C transcript variant X1 && sp|Q96BA8|CR3L1_HUMAN Cyclic AMP-responsive element-binding protein 3-like protein 1 OS=Homo sapiens OX=9606 GN=CREB3L1 PE=1 SV=1 && PF00170:bZIP transcription factor	NC_009155.3:10967853-11002931	11.8887818576104	17.6193312198237	46.5764608058186	0	0	0	25.3615246277509	0	7.69899870273566	7.24187867427117e-05	0.000601913575764088
100067648	DLL3	delta like canonical Notch ligand 3 && sp|Q9NYJ7|DLL3_HUMAN Delta-like protein 3 OS=Homo sapiens OX=9606 GN=DLL3 PE=2 SV=1 && PF00008:EGF-like domain	NC_009153.3:10455520-10462743	10.7112920885776	28.0729024770753	32.6520162161773	0	0	0	23.8121	0	7.60821036675216	7.2610618976058e-05	0.000603355292650498
100072695	COL13A1	collagen type XIII alpha 1 chain%2C transcript variant X1 && sp|Q5TAT6|CODA1_HUMAN Collagen alpha-1(XIII) chain OS=Homo sapiens OX=9606 GN=COL13A1 PE=1 SV=1 && PF01391:Collagen triple helix repeat (20 copies)	NC_009144.3:58391032-58545005	11.8923220516109	15.2962088094398	53.552130793629	0	0	0	26.9135538848932	0	7.78450559275925	7.31456331167876e-05	0.000607493537157863
100071687	KLHL29	kelch like family member 29%2C transcript variant X1 && sp|Q96CT2|KLH29_HUMAN Kelch-like protein 29 OS=Homo sapiens OX=9606 GN=KLHL29 PE=1 SV=3 && PF07707:BTB And C-terminal Kelch|PF00651:BTB/POZ domain|PF01344:Kelch motif	NC_009158.3:72972158-73283912	8.37803848761862	50.3431428106344	93.287691595999	0.00626742170388461	0	2.58706867115143	50.669624298084	0.864445364285106	5.72262064640324	7.39932646706797e-05	0.000614377956642339
100054042	MDGA1	MAM domain containing glycosylphosphatidylinositol anchor 1 && sp|Q8NFP4|MDGA1_HUMAN MAM domain-containing glycosylphosphatidylinositol anchor protein 1 OS=Homo sapiens OX=9606 GN=MDGA1 PE=1 SV=1 && -	NC_009163.3:38287120-38348690	34.3039264019791	51.5735826565649	158.669001018115	5.19502861330379	0	5.00345248922319	81.5155033588864	3.39949370084232	4.57493196952704	7.45945340549529e-05	0.000619057342388324
111767598	NHLRC4	NHL repeat containing 4 && sp|Q3UP44|NHLC4_MOUSE NHL-repeat-containing protein 4 OS=Mus musculus OX=10090 GN=Nhlrc4 PE=2 SV=1 && -	NC_009156.3:43266954-43269911	33.0386911271713	26.9699841070208	43.1838243795867	0.00607430084783195	2.31661840769126	0	34.3974998712596	0.774230902846364	5.2382797937725	7.55724693250682e-05	0.000627014734756421
100071691	ARHGEF37	Rho guanine nucleotide exchange factor 37%2C transcript variant X8 && sp|A1IGU5|ARH37_HUMAN Rho guanine nucleotide exchange factor 37 OS=Homo sapiens OX=9606 GN=ARHGEF37 PE=2 SV=2 && PF00621:RhoGEF domain|PF03114:BAR domain|PF14604:Variant SH3 domain|PF07653:Variant SH3 domain	NC_009157.3:27583177-27634561	3.65692805769463	31.6253414821413	65.237925662893	0	0	0	33.506731734243	0	8.09981588000043	7.76875040270778e-05	0.000643424954538514
100067818	ANGPT4	angiopoietin 4%2C transcript variant X2 && sp|Q24K15|ANGP4_BOVIN Angiopoietin-4 OS=Bos taurus OX=9913 GN=ANGPT4 PE=2 SV=1 && -	NC_009165.3:22181485-22229262	81.4172514728029	32.8854149494432	199.555821309547	2.10216960571358	11.8299064144284	1.56369842285788	104.619495910598	5.16525814766664	4.29768893077573	7.80296778321867e-05	0.000645781108379692
100059195	KCNIP1	potassium voltage-gated channel interacting protein 1%2C transcript variant X1 && sp|Q9JJ57|KCIP1_MOUSE Kv channel-interacting protein 1 OS=Mus musculus OX=10090 GN=Kcnip1 PE=1 SV=2 && PF13499:EF-hand domain pair	NC_009157.3:9609231-9953762	17.7348613018316	18.7644245792402	29.1557348489596	0	0	0	21.8850069100104	0	7.48674397213407	7.80309826136794e-05	0.000645781108379692
100051423	PHF21B	PHD finger protein 21B%2C transcript variant X2 && sp|Q96EK2|PF21B_HUMAN PHD finger protein 21B OS=Homo sapiens OX=9606 GN=PHF21B PE=1 SV=1 && PF00628:PHD-finger	NC_009171.3:42033674-42136295	2.47453307636223	44.4461572460631	60.6181998671129	0	0	0	35.8462967298461	0	8.19686721130024	7.839101873015e-05	0.000648597295056537
100051953	SLC12A3	solute carrier family 12 member 3%2C transcript variant X1 && sp|P55017|S12A3_HUMAN Solute carrier family 12 member 3 OS=Homo sapiens OX=9606 GN=SLC12A3 PE=1 SV=3 && -	NC_009146.3:9900506-9941118	20.1632238208414	25.8523882404898	142.248493206052	1.05441079460671	3.69944168761132	1.61460862458413	62.7547017557944	2.12282036893405	4.78773038180209	7.89011666531841e-05	0.000652653756101741
100066806	RTN4RL2	reticulon 4 receptor like 2 && sp|Q86UN3|R4RL2_HUMAN Reticulon-4 receptor-like 2 OS=Homo sapiens OX=9606 GN=RTN4RL2 PE=1 SV=1 && PF13855:Leucine rich repeat	NC_009155.3:21090394-21106133	9.53818239256922	32.7224245836214	30.337651054893	0	0	0	24.1994193436945	0	7.6314690288859	7.90433294181825e-05	0.000653500477030135
100049953	PLCH1	phospholipase C eta 1%2C transcript variant X6 && sp|Q4KWH8|PLCH1_HUMAN 1-phosphatidylinositol 4,5-bisphosphate phosphodiesterase eta-1 OS=Homo sapiens OX=9606 GN=PLCH1 PE=1 SV=1 && PF00168:C2 domain|PF00388:Phosphatidylinositol-specific phospholipase C, X domain|PF09279:Phosphoinositide-specific phospholipase C, efhand-like|PF00387:Phosphatidylinositol-specific phospholipase C, Y domain	NC_009159.3:88542288-88751319	14.270690904797	46.8522868889198	99.124075944585	2.08816330628624	2.91103303441332	1.61276915902316	53.4156845794339	2.20398849990757	4.5135110022032	7.9195193432427e-05	0.000654426511607315
106782070	LOC106782070	forkhead box protein G1-like%2C transcript variant X2 && - && -	NC_009144.3:28882854-28892065	10.7171151451665	16.4595893979452	52.3873808177884	0	0	0	26.5213617869667	0	7.7634268682427	7.94430253386789e-05	0.000656309310464623
100059449	LOC100059449	free fatty acid receptor 2 && sp|Q76EI6|FFAR2_RAT Free fatty acid receptor 2 OS=Rattus norvegicus OX=10116 GN=Ffar2 PE=1 SV=1 && -	NC_009153.3:6678282-6682621	10.7112849763147	23.4254513985908	37.2868829439383	0	0	0	23.8078731062813	0	7.60802536311253	7.97001646718148e-05	0.000658268035125182
100147595	SLC22A11	solute carrier family 22 member 11 && sp|Q9NSA0|S22AB_HUMAN Solute carrier family 22 member 11 OS=Homo sapiens OX=9606 GN=SLC22A11 PE=1 SV=1 && PF00083:Sugar (and other) transporter	NC_009155.3:28433657-28449169	10.7122210159317	22.2657064362879	39.6088830685058	0	0	0	24.1956035069085	0	7.63127112029168	7.99624270549913e-05	0.000660268076957219
100050966	CAND2	cullin associated and neddylation dissociated 2 (putative) && sp|O75155|CAND2_HUMAN Cullin-associated NEDD8-dissociated protein 2 OS=Homo sapiens OX=9606 GN=CAND2 PE=1 SV=3 && PF08623:TATA-binding protein interacting (TIP20)	NC_009159.3:5960705-5990967	2.47448610239222	33.9706378866558	74.5662377301845	0	0	0	37.0037872397442	0	8.24267968021094	8.09048943425697e-05	0.000667714457229366
100062910	SYT3	synaptotagmin 3%2C transcript variant X2 && sp|O35681|SYT3_MOUSE Synaptotagmin-3 OS=Mus musculus OX=10090 GN=Syt3 PE=1 SV=2 && PF00168:C2 domain	NC_009153.3:20375639-20391530	8.37008912458164	15.3032794447412	65.1861295862382	0	0	0	29.6198327185203	0	7.92254167970122	8.1002358486079e-05	0.000668350866915666
100034218	NOX5	NADPH oxidase 5 && sp|Q96PH1|NOX5_HUMAN NADPH oxidase 5 OS=Homo sapiens OX=9606 GN=NOX5 PE=1 SV=1 && PF13499:EF-hand domain pair|PF13405:EF-hand domain|PF08022:FAD-binding domain|PF01794:Ferric reductase like transmembrane component|PF08030:Ferric reductase NAD binding domain	NC_009144.3:125024831-125063050	6.01483489119454	26.943093670488	52.4138627777959	0	0	0	28.4572637798261	0	7.86479147982823	8.21931676228552e-05	0.000677665435994713
100073078	GLP2R	glucagon like peptide 2 receptor && sp|O95838|GLP2R_HUMAN Glucagon-like peptide 2 receptor OS=Homo sapiens OX=9606 GN=GLP2R PE=2 SV=1 && -	NC_009154.3:52774131-52840364	11.8897152469144	15.2926021683913	50.0582508516518	0	0	0	25.7468560889859	0	7.72078870574413	8.26421555990723e-05	0.000681196221816751
100064014	DPF1	double PHD fingers 1%2C transcript variant X3 && sp|P56163|DPF1_RAT Zinc finger protein neuro-d4 OS=Rattus norvegicus OX=10116 GN=Dpf1 PE=2 SV=1 && PF00628:PHD-finger|PF14051:N-terminal domain of DPF2/REQ.	NC_009153.3:9442515-9455040	6.01439778875422	30.4277839485435	46.6062401771652	0	0	0	27.6828073048209	0	7.82506428946203	8.29724879203466e-05	0.000683747435587519
106783334	LOC106783334	nascent polypeptide-associated complex subunit alpha%2C muscle-specific form-like%2C transcript variant X1 && - && -	NC_009149.3:71760874-71767310	27.2218366818025	17.6688557369019	128.243408697645	0.00741923102691544	3.08125260793746	0	57.7113670387832	1.02955727965479	5.63827692009075	8.33889131439288e-05	0.00068675929421889
100630368	ASIC1	acid sensing ion channel subunit 1%2C transcript variant X1 && sp|P78348|ASIC1_HUMAN Acid-sensing ion channel 1 OS=Homo sapiens OX=9606 GN=ASIC1 PE=1 SV=3 && -	NC_009149.3:68567436-68592379	10.734601282595	29.3361727683319	101.397766119127	0.00458135474937477	0	1.72556149629147	47.1561800566847	0.576714283680281	6.11323283707061	8.34007145572317e-05	0.00068675929421889
100068780	BPIFB6	BPI fold containing family B member 6 && sp|Q8NFQ5|BPIB6_HUMAN BPI fold-containing family B member 6 OS=Homo sapiens OX=9606 GN=BPIFB6 PE=1 SV=1 && PF01273:LBP / BPI / CETP family, N-terminal domain|PF02886:LBP / BPI / CETP family, C-terminal domain	NC_009165.3:24407770-24422908	7.19315128470189	17.6339947337173	64.0264437237299	0	0	0	29.617863247383	0	7.92244287519166	8.38213474810048e-05	0.000690049944830463
100069692	RHCG	Rh family C glycoprotein%2C transcript variant X1 && sp|Q3BCQ4|RHCG_CANLF Ammonium transporter Rh type C OS=Canis lupus familiaris OX=9615 GN=RHCG PE=2 SV=1 && PF00909:Ammonium Transporter Family	NC_009144.3:94770776-94792674	14.2286032314323	16.447478812795	39.5987244248823	0	0	0	23.4249354897032	0	7.58471622770259	8.38818055566071e-05	0.000690374589642462
100052822	CDH16	cadherin 16%2C transcript variant X2 && sp|O75309|CAD16_HUMAN Cadherin-16 OS=Homo sapiens OX=9606 GN=CDH16 PE=1 SV=1 && PF00028:Cadherin domain	NC_009146.3:18139208-18149084	14.2450271622089	9.47026773924472	62.8553997013173	0	0	0	28.8568982009236	0	7.88497372438874	8.44064191182354e-05	0.000694344287931797
100146392	RGL3	ral guanine nucleotide dissociation stimulator like 3%2C transcript variant X1 && sp|Q3MIN7|RGL3_HUMAN Ral guanine nucleotide dissociation stimulator-like 3 OS=Homo sapiens OX=9606 GN=RGL3 PE=1 SV=2 && PF00788:Ras association (RalGDS/AF-6) domain|PF00618:RasGEF N-terminal motif|PF00617:RasGEF domain	NC_009150.3:50699459-50713376	7.19065672678697	26.9313	45.4327655093834	0	0	0	26.5182378838501	0	7.7632240177518	8.45736212913281e-05	0.000695545492007494
100147120	ODF3L2	outer dense fiber of sperm tails 3 like 2%2C transcript variant X1 && sp|Q3SX64|OD3L2_HUMAN Outer dense fiber protein 3-like protein 2 OS=Homo sapiens OX=9606 GN=ODF3L2 PE=1 SV=2 && -	NC_009150.3:122689-128647	10.7131180637892	19.9424500086373	43.0897271636026	0	0	0	24.5817650786764	0	7.6541023861052	8.45984581903508e-05	0.000695575555461425
100067538	TPSG1	tryptase gamma 1 && sp|Q9NRR2|TRYG1_HUMAN Tryptase gamma OS=Homo sapiens OX=9606 GN=TPSG1 PE=1 SV=3 && PF00089:Trypsin	NC_009156.3:42682107-42685059	13.0548984935803	18.7712662939281	37.2770735387005	0	0	0	23.034412775403	0	7.56052968788394	8.49539599036835e-05	0.00069832367691541
102149416	LOC102149416	ral guanine nucleotide dissociation stimulator%2C transcript variant X3 && sp|Q12967|GNDS_HUMAN Ral guanine nucleotide dissociation stimulator OS=Homo sapiens OX=9606 GN=RALGDS PE=1 SV=2 && -	NW_019642428.1:8991-24153	35.4934643610843	51.5955602989495	239.202326179479	4.18177578144464	9.44962516702477	6.5867	108.763783613171	6.7393674286868	3.98014862035697	8.49810905991716e-05	0.000698371880426976
100062086	USPL1	ubiquitin specific peptidase like 1%2C transcript variant X2 && sp|Q5W0Q7|USPL1_HUMAN SUMO-specific isopeptidase USPL1 OS=Homo sapiens OX=9606 GN=USPL1 PE=1 SV=1 && PF15509:Domain of unknown function (DUF4650)|PF15499:Ubiquitin-specific peptidase-like, SUMO isopeptidase	NC_009160.3:9970423-10003960	2567.06549927156	4503.66526191372	3529.66864877499	1249.93973098957	958.527886841753	1331.08346256041	3533.46646998676	1179.85036013058	1.58246913438495	8.55631283690287e-05	0.000702979127473238
100054240	LOC100054240	spermatogenesis-associated protein 31D1 && sp|Q6ZQQ2|S31D1_HUMAN Spermatogenesis-associated protein 31D1 OS=Homo sapiens OX=9606 GN=SPATA31D1 PE=2 SV=1 && PF14650:FAM75 family|PF15371:Domain of unknown function (DUF4599)	NW_019645108.1:1830-7068	7.19231470716173	19.9596689685815	58.2115995998302	0	0	0	28.4545277585245	0	7.86473681709166	8.56896945429825e-05	0.000703666886495875
100052560	GNB3	G protein subunit beta 3%2C transcript variant X3 && sp|Q61011|GBB3_MOUSE Guanine nucleotide-binding protein G(I)/G(S)/G(T) subunit beta-3 OS=Mus musculus OX=10090 GN=Gnb3 PE=1 SV=2 && -	NC_009149.3:35336446-35343414	8.3713790084269	12.9740908329296	72.1686	0	0	0	31.1713544613888	0	7.99607680614319	8.58721673290747e-05	0.00070481282252424
100054111	MTCL1	microtubule crosslinking factor 1%2C transcript variant X1 && sp|Q9Y4B5|MTCL1_HUMAN Microtubule cross-linking factor 1 OS=Homo sapiens OX=9606 GN=MTCL1 PE=1 SV=5 && PF14818:Domain of unknown function (DUF4482)|PF11365:Protein SOGA	NC_009151.3:36640841-36775318	2.47439297838647	25.8184868485137	88.525753511879	0	0	0	38.9395444462597	0	8.31617140764633	8.72494034197006e-05	0.000715758970497014
100051079	NOS1	nitric oxide synthase 1%2C transcript variant X2 && sp|P29475|NOS1_HUMAN Nitric oxide synthase, brain OS=Homo sapiens OX=9606 GN=NOS1 PE=1 SV=2 && PF00175:Oxidoreductase NAD-binding domain|PF02898:Nitric oxide synthase, oxygenase domain|PF00595:PDZ domain|PF00258:Flavodoxin|PF00667:FAD binding domain	NC_009151.3:18462116-18631963	7.19260542839412	18.7965035408843	60.5362094087328	0	0	0	28.8417727926704	0	7.88421641270664	8.83486227247535e-05	0.000724595509904641
100068793	SIX2	SIX homeobox 2%2C transcript variant X1 && sp|Q62232|SIX2_MOUSE Homeobox protein SIX2 OS=Mus musculus OX=10090 GN=Six2 PE=1 SV=2 && PF16878:Transcriptional regulator, SIX1, N-terminal SD domain|PF00046:Homeodomain	NC_009158.3:54766006-54770602	4.83644623634284	36.2508772441867	45.4592843538003	0	0	0	28.8489	0	7.88443751842045	8.86125425245662e-05	0.000726397225153327
100064682	CHRND	cholinergic receptor nicotinic delta subunit && sp|P04759|ACHD_BOVIN Acetylcholine receptor subunit delta OS=Bos taurus OX=9913 GN=CHRND PE=2 SV=1 && -	NC_009149.3:19492130-19500523	8.37107493731748	12.9734703164003	71.0027049695827	0	0	0	30.7824167411002	0	7.97802237543607	8.87712011983266e-05	0.000727516215660556
100069031	ISX	intestine specific homeobox && sp|Q2M1V0|ISX_HUMAN Intestine-specific homeobox OS=Homo sapiens OX=9606 GN=ISX PE=1 SV=2 && PF00046:Homeodomain	NC_009171.3:33763085-33788414	9.55381915839989	5.96841205864358	103.635003662195	0	0	0	39.7190782930796	0	8.3449340984739	8.90705445206593e-05	0.000729787328222039
100058824	WNT6	Wnt family member 6%2C transcript variant X1 && sp|Q9Y6F9|WNT6_HUMAN Protein Wnt-6 OS=Homo sapiens OX=9606 GN=WNT6 PE=1 SV=2 && PF00110:wnt family	NC_009149.3:8224943-8237893	14.2202839757612	23.4073783505306	26.8350106249983	0	0	0	21.4876	0	7.46047626507878	9.05232881814741e-05	0.000740948584651133
111771038	LOC111771038	uncharacterized LOC111771038 && - && -	NC_009171.3:46529252-46534462	21.2867376887122	5.96577141113448	60.5422960506092	0	0	0	29.264935050152	0	7.90515730730082	9.05455912240019e-05	0.000740948584651133
102148904	GRIN2D	glutamate ionotropic receptor NMDA type subunit 2D%2C transcript variant X1 && sp|O15399|NMDE4_HUMAN Glutamate receptor ionotropic, NMDA 2D OS=Homo sapiens OX=9606 GN=GRIN2D PE=1 SV=2 && PF01094:Receptor family ligand binding region|PF00060:Ligand-gated ion channel|PF10613:Ligated ion channel L-glutamate- and glycine-binding site	NC_009153.3:18749204-18783218	31.9130246621498	45.6729646947491	70.0139284055074	0.00888230481058416	0	4.29264167613192	49.1999725874688	1.43384132698083	5.02019188675438	9.19361605301353e-05	0.000751953069900153
100056306	LHX5	LIM homeobox 5 && sp|P61375|LHX5_MOUSE LIM/homeobox protein Lhx5 OS=Mus musculus OX=10090 GN=Lhx5 PE=2 SV=1 && -	NC_009151.3:21571080-21580907	2.47451848149442	31.6373240155066	74.5573334361834	0	0	0	36.2230586443948	0	8.21204989272711	9.30661526748238e-05	0.000760816377318531
100060278	FADS6	fatty acid desaturase 6 && sp|A2VE15|FADS6_BOVIN Fatty acid desaturase 6 OS=Bos taurus OX=9913 GN=FADS6 PE=2 SV=1 && PF00487:Fatty acid desaturase	NC_009154.3:6945969-6968215	8.36815879288332	16.463307317198	58.2001036832524	0	0	0	27.6771899311112	0	7.82495119311291	9.38064572860371e-05	0.00076648675063851
100058560	LOC100058560	olfactory receptor 5A1-like && sp|Q8NGJ0|OR5A1_HUMAN Olfactory receptor 5A1 OS=Homo sapiens OX=9606 GN=OR5A1 PE=2 SV=1 && -	NW_019643036.1:9511-15306	0.0985946059792866	107.528073548641	70.0601757445618	0	0	0	59.2289479663939	0	8.91949412072565	9.38654497849591e-05	0.000766777986439869
111772972	LOC111772972	uncharacterized LOC111772972%2C transcript variant X2 && - && -	NC_009146.3:115989802-116006079	3.65699905415213	19.9807239154584	83.8405774990921	0	0	0	35.8261001562342	0	8.19635153158171	9.3974589881621e-05	0.000767478626491557
100055468	LMO1	LIM domain only 1%2C transcript variant X3 && sp|P25800|RBTN1_HUMAN Rhombotin-1 OS=Homo sapiens OX=9606 GN=LMO1 PE=1 SV=1 && -	NC_009150.3:79909806-79951096	8.36897737526926	15.3004405072677	61.6898204249408	0	0	0	28.4530794358259	0	7.86475865119382	9.41171497258563e-05	0.000768451785143559
100050675	LOC100050675	neuroendocrine secretory protein 55 && sp|O95467|GNAS3_HUMAN Neuroendocrine secretory protein 55 OS=Homo sapiens OX=9606 GN=GNAS PE=2 SV=1 && -	NC_009165.3:46193219-46203186	3.65590380017126	37.5266702316886	134.067133623678	0.00620230314155379	0.685837522530141	1.69416571309674	58.4165692185125	0.795401846256146	5.9572464436047	9.41950416802493e-05	0.000768896588053122
111775246	ASPDH	aspartate dehydrogenase domain containing%2C transcript variant X3 && sp|Q9DCQ2|ASPD_MOUSE Putative L-aspartate dehydrogenase OS=Mus musculus OX=10090 GN=Aspdh PE=1 SV=1 && PF01958:Domain of unknown function DUF108	NC_009153.3:20303805-20308543	18.9077408390027	12.9524900094522	34.9509140031067	0	0	0	22.2703816171872	0	7.5120411690654	9.4626435760541e-05	0.00077203416743861
100051799	STRA6	stimulated by retinoic acid 6%2C transcript variant X6 && sp|Q0V8E7|STRA6_BOVIN Receptor for retinol uptake STRA6 OS=Bos taurus OX=9913 GN=STRA6 PE=1 SV=1 && PF14752:Retinol binding protein receptor	NC_009144.3:120604721-120638367	11.8906138010361	12.9641193649702	53.5403827450495	0	0	0	26.1317053036853	0	7.74225352920701	9.65912629746744e-05	0.000787282324354761
100052136	CPNE7	copine 7 && sp|H1UBN0|CPNE7_RAT Copine-7 OS=Rattus norvegicus OX=10116 GN=Cpne7 PE=1 SV=1 && -	NC_009146.3:36704310-36720244	9.54033122359344	17.6193035254958	48.8937215568078	0	0	0	25.3511187686323	0	7.69859268149164	9.69054825471332e-05	0.000789647429619183
100062599	CCDC33	coiled-coil domain containing 33%2C transcript variant X1 && sp|Q8N5R6|CCD33_HUMAN Coiled-coil domain-containing protein 33 OS=Homo sapiens OX=9606 GN=CCDC33 PE=1 SV=3 && -	NC_009144.3:120496291-120602316	11.8846451908696	16.449170770565	43.0787867338445	0	0	0	23.8042008984264	0	7.60795773208326	9.71375112983666e-05	0.000791341784551491
100066954	LOC100066954	olfactory receptor 4D11-like && sp|Q8NGI4|OR4DB_HUMAN Olfactory receptor 4D11 OS=Homo sapiens OX=9606 GN=OR4D11 PE=3 SV=1 && PF13853:Olfactory receptor	NW_019643378.1:7630-11894	0.0985104707847029	93.5268093451177	80.5325247756919	0	0	0	58.0526148638648	0	8.8905964994507	9.74031509684255e-05	0.00079330904629269
106782827	ARHGAP23	Rho GTPase activating protein 23 && sp|Q9P227|RHG23_HUMAN Rho GTPase-activating protein 23 OS=Homo sapiens OX=9606 GN=ARHGAP23 PE=1 SV=2 && PF00620:RhoGAP domain|PF17820:PDZ domain|PF15410:Pleckstrin homology domain	NC_009154.3:23630442-23699519	14.2649619164158	29.327819638794	86.2488717950729	0.00626742170388461	0	2.58706867115143	43.2805511167609	0.864445364285106	5.49547247959001	9.77439384495847e-05	0.000795887229046842
100057618	KLHL30	kelch like family member 30 && sp|Q0D2K2|KLH30_HUMAN Kelch-like protein 30 OS=Homo sapiens OX=9606 GN=KLHL30 PE=2 SV=3 && PF01344:Kelch motif|PF07707:BTB And C-terminal Kelch|PF00651:BTB/POZ domain	NC_009149.3:24065956-24079242	11.8867920415519	15.2885828049217	46.5651809671669	0	0	0	24.5801852712135	0	7.65412660738745	9.81598757002702e-05	0.000798877858270427
100057022	EPOR	erythropoietin receptor%2C transcript variant X2 && sp|Q9MYZ9|EPOR_PIG Erythropoietin receptor OS=Sus scrofa OX=9823 GN=EPOR PE=2 SV=1 && PF09067:Erythropoietin receptor, ligand binding	NC_009150.3:50713884-50720920	22.4897018338377	21.1534838185881	73.4256267032594	0.00607430084783195	2.31661840769126	0	39.0229374518951	0.774230902846364	5.42515460323248	9.84641009605184e-05	0.000801155255560571
100070387	PIP5KL1	phosphatidylinositol-4-phosphate 5-kinase like 1%2C transcript variant X2 && sp|Q5T9C9|PI5L1_HUMAN Phosphatidylinositol 4-phosphate 5-kinase-like protein 1 OS=Homo sapiens OX=9606 GN=PIP5KL1 PE=2 SV=2 && PF01504:Phosphatidylinositol-4-phosphate 5-Kinase	NC_009168.3:31888883-31897640	15.3970923028788	14.1175086245001	38.4298994193504	0	0	0	22.6481667822431	0	7.53630529726232	9.87321272751891e-05	0.000803137064054975
100065093	MEOX1	mesenchyme homeobox 1%2C transcript variant X2 && sp|A1YGA4|MEOX1_PANPA Homeobox protein MOX-1 OS=Pan paniscus OX=9597 GN=MEOX1 PE=3 SV=1 && -	NC_009154.3:19792397-19811843	6.01607611330857	16.4725192498693	71.0085634404088	0	0	0	31.1657196011955	0	7.99585098932444	9.883128773134e-05	0.000803744590839394
100146118	ABCG4	ATP binding cassette subfamily G member 4%2C transcript variant X1 && sp|Q9H172|ABCG4_HUMAN ATP-binding cassette sub-family G member 4 OS=Homo sapiens OX=9606 GN=ABCG4 PE=1 SV=2 && -	NC_009150.3:27493517-27506835	14.2378487810691	10.6329508594273	53.540464667474	0	0	0	26.1370881026568	0	7.74255767469718	9.91080310806872e-05	0.000805795650571599
100054919	MYADML2	myeloid associated differentiation marker like 2 && sp|Q08DL4|MADL2_BOVIN Myeloid-associated differentiation marker-like protein 2 OS=Bos taurus OX=9913 GN=MYADML2 PE=2 SV=3 && -	NC_009154.3:1300094-1302615	14.2450254473717	8.3027127461612	64.0148299446079	0	0	0	28.8541893793803	0	7.88493219470814	9.98221892062635e-05	0.000810999720768057
106781197	LOC106781197	spermatogenesis-associated protein 31D1 && sp|Q6ZQQ2|S31D1_HUMAN Spermatogenesis-associated protein 31D1 OS=Homo sapiens OX=9606 GN=SPATA31D1 PE=2 SV=1 && -	NW_019643604.1:10888-11741	1.28805702905127	42.211969149607	160.914321946267	0.00446508417012392	1.54352208128381	0	68.1381160416419	0.515995721817977	6.72064416288485	0.000100048729460893	0.000812639185448002
100069987	SPATA20	spermatogenesis associated 20%2C transcript variant X1 && sp|Q8TB22|SPT20_HUMAN Spermatogenesis-associated protein 20 OS=Homo sapiens OX=9606 GN=SPATA20 PE=2 SV=3 && PF03190:Protein of unknown function, DUF255	NC_009154.3:26272029-26280133	9.54592481174346	11.8044869384742	66.3396903074931	0	0	0	29.2300340192369	0	7.90359487900846	0.000100296941402359	0.000814051225583806
111768105	KCNK12	potassium two pore domain channel subfamily K member 12 && sp|Q9HB15|KCNKC_HUMAN Potassium channel subfamily K member 12 OS=Homo sapiens OX=9606 GN=KCNK12 PE=2 SV=1 && -	NC_009158.3:52501641-52554848	14.260676959346	33.9770459924976	67.613039720354	2.06087359147156	0	0	38.6169208907325	0.686957863823855	5.72249944225025	0.000101439770713527	0.000822920116220727
100033970	GFAP	glial fibrillary acidic protein%2C transcript variant X1 && sp|Q5RA72|GFAP_PONAB Glial fibrillary acidic protein OS=Pongo abelii OX=9601 GN=GFAP PE=2 SV=1 && -	NC_009154.3:18815101-18824260	10.7209993257869	10.6372825763988	65.1741020116325	0	0	0	28.8441279712727	0	7.88447616303112	0.000103184179547439	0.000836451560641407
111772822	LOC111772822	uncharacterized LOC111772822 && - && -	NC_009146.3:36215028-36252485	11.8914807398782	11.799551500589	55.8640702778596	0	0	0	26.518367506109	0	7.76344660286534	0.000103982861107238	0.000842247712711294
100070425	SPOCD1	SPOC domain containing 1%2C transcript variant X1 && sp|Q6ZMY3|SPOC1_HUMAN SPOC domain-containing protein 1 OS=Homo sapiens OX=9606 GN=SPOCD1 PE=2 SV=1 && PF07500:Transcription factor S-II (TFIIS), central domain|PF07744:SPOC domain	NC_009145.3:24860990-24886266	9.54680701209344	10.6388228880119	69.8307702806073	0	0	0	30.0054667269042	0	7.94131605562138	0.0001040573080666	0.000842489630078667
100147497	ESPN	espin && sp|B1AK53|ESPN_HUMAN Espin OS=Homo sapiens OX=9606 GN=ESPN PE=1 SV=1 && PF12796:Ankyrin repeats (3 copies)	NC_009145.3:44370983-44403109	17.7973814865234	58.4843501413705	61.8539453963029	0.00856364605906423	3.83934253949426	0	46.0452256747323	1.28263539518444	5.02769677178045	0.000106120206607568	0.000858768226906339
100060561	CDCP2	CUB domain containing protein 2 && sp|Q8BQH6|CDCP2_MOUSE CUB domain-containing protein 2 OS=Mus musculus OX=10090 GN=Cdcp2 PE=2 SV=1 && PF00431:CUB domain	NC_009145.3:5354386-5373976	9.53738176163733	19.9382032428502	41.9204730079495	0	0	0	23.7986860041457	0	7.60766944864807	0.000106235187929936	0.000859486902298884
100146468	TMEM211	transmembrane protein 211 && sp|Q6ICI0|TM211_HUMAN Transmembrane protein 211 OS=Homo sapiens OX=9606 GN=TMEM211 PE=2 SV=2 && -	NC_009151.3:13071854-13089574	14.2557838569819	4.7967940913829	84.984979607641	0	0	0	34.6791858520019	0	8.14964781034026	0.000106513165724915	0.000861523608187309
100050134	RASGEF1A	RasGEF domain family member 1A%2C transcript variant X5 && sp|Q8N9B8|RGF1A_HUMAN Ras-GEF domain-containing family member 1A OS=Homo sapiens OX=9606 GN=RASGEF1A PE=2 SV=2 && -	NC_009144.3:71456850-71554564	109.727533728005	99.5582225699747	249.837391437969	23.9524174234086	17.9810820320723	18.1351551415939	153.041049245316	20.0228848656916	2.92776218611582	0.000106592726007833	0.000861954821317715
100146649	FGF3	fibroblast growth factor 3 && sp|P11487|FGF3_HUMAN Fibroblast growth factor 3 OS=Homo sapiens OX=9606 GN=FGF3 PE=1 SV=1 && -	NC_009155.3:32556121-32565853	11.8770558158807	24.5682454232529	27.9931863526206	0	0	0	21.4794958639181	0	7.46005878759023	0.000107495351959626	0.000869039848104913
100058438	MGAT5B	mannosyl (alpha-1%2C6-)-glycoprotein beta-1%2C6-N-acetyl-glucosaminyltransferase%2C isozyme B%2C transcript variant X1 && sp|Q3V5L5|MGT5B_HUMAN Alpha-1,6-mannosylglycoprotein 6-beta-N-acetylglucosaminyltransferase B OS=Homo sapiens OX=9606 GN=MGAT5B PE=1 SV=2 && PF15024:Glycosyltransferase family 18	NC_009154.3:5303462-5379795	3.65664692102112	35.0965268423321	51.2723922980505	0	0	0	30.0085220204679	0	7.94123770301985	0.000107894990875614	0.000871841438327829
106781025	LOC106781025	ral guanine nucleotide dissociation stimulator%2C transcript variant X1 && sp|Q12967|GNDS_HUMAN Ral guanine nucleotide dissociation stimulator OS=Homo sapiens OX=9606 GN=RALGDS PE=1 SV=2 && -	NC_009149.3:27959170-27965082	26.0566609338281	22.3516130463927	172.597526587758	0.00955145661639001	4.59230961050321	0	73.6686001893263	1.53395368903987	5.47803930843105	0.000108261450000116	0.000874372296250322
100066059	LOC100066059	coiled-coil domain-containing protein 180-like%2C transcript variant X6 && sp|Q9P1Z9|CC180_HUMAN Coiled-coil domain-containing protein 180 OS=Homo sapiens OX=9606 GN=CCDC180 PE=2 SV=3 && -	NC_009168.3:3520571-3645776	2.4744130816581	21.1526213012084	92.0050086123771	0	0	0	38.5440143317479	0	8.3016077652406	0.000110077471761804	0.00088882077580179
100053612	OPTC	opticin%2C transcript variant X4 && sp|Q9UBM4|OPT_HUMAN Opticin OS=Homo sapiens OX=9606 GN=OPTC PE=1 SV=1 && PF13855:Leucine rich repeat	NC_009148.3:232079-243648	8.36350495359448	22.2656644222879	41.9258399722529	0	0	0	24.1850031160451	0	7.63084609181133	0.000110748212151681	0.000893797134148206
111772992	LOC111772992	collagen alpha-1(III) chain-like && - && -	NC_009146.3:37133803-37138533	0.100376813027147	12.9945432635054	293.942923943992	0	0	0	102.345948006842	0	9.70753178855876	0.000110845230383237	0.0008943515047473
100061447	PCDH8	protocadherin 8%2C transcript variant X1 && sp|O95206|PCDH8_HUMAN Protocadherin-8 OS=Homo sapiens OX=9606 GN=PCDH8 PE=1 SV=2 && PF00028:Cadherin domain|PF08266:Cadherin-like	NC_009160.3:29173107-29179458	6.01818081166237	29.3207182260176	86.2207137202038	0.00446508417012392	1.54352208128381	0	40.5198709192946	0.515995721817977	5.96383321871511	0.000110871371717356	0.0008943515047473
100009696	STK31	serine/threonine kinase 31%2C transcript variant X4 && sp|Q9BXU1|STK31_HUMAN Serine/threonine-protein kinase 31 OS=Homo sapiens OX=9606 GN=STK31 PE=2 SV=2 && PF00069:Protein kinase domain|PF00567:Tudor domain	NC_009147.3:55438922-55556334	8.3641360539745	44.3374943029273	21.0616796481305	0	0	0	24.5877700016774	0	7.65462072270769	0.000111200444132684	0.000896366844921566
100069899	SH3PXD2B	SH3 and PX domains 2B%2C transcript variant X1 && sp|A1X283|SPD2B_HUMAN SH3 and PX domain-containing protein 2B OS=Homo sapiens OX=9606 GN=SH3PXD2B PE=1 SV=3 && PF00018:SH3 domain|PF00787:PX domain	NC_009157.3:8184705-8282878	27.2350860413615	57.4053360529961	141.165078994464	0.0136254101465858	6.69999631233784	2.43905186491632	75.2685003629405	3.05089119580025	4.54652951913269	0.000111483424021054	0.000898202128932565
100071949	UBE2H	ubiquitin conjugating enzyme E2 H%2C transcript variant X1 && sp|Q32LN1|UBE2H_BOVIN Ubiquitin-conjugating enzyme E2 H OS=Bos taurus OX=9913 GN=UBE2H PE=2 SV=1 && PF00179:Ubiquitin-conjugating enzyme	NC_009147.3:84626629-84725212	28225.1848234956	25314.619910042	19812.5965060193	11892.1044503501	6170.63344178358	5280.45720432351	24450.8004131856	7781.0650321524	1.65188214960984	0.000111485486084507	0.000898202128932565
100058509	PLA2G3	phospholipase A2 group III && sp|Q9NZ20|PA2G3_HUMAN Group 3 secretory phospholipase A2 OS=Homo sapiens OX=9606 GN=PLA2G3 PE=1 SV=2 && PF05826:Phospholipase A2	NC_009151.3:8001653-8007445	22.4396181761803	7.13161392061392	46.5767923623834	0	0	0	25.3826748197259	0	7.70040033839366	0.000112560827032069	0.000906643364951218
100053489	KRT14	keratin%2C type I cytoskeletal 14 && sp|P02533|K1C14_HUMAN Keratin, type I cytoskeletal 14 OS=Homo sapiens OX=9606 GN=KRT14 PE=1 SV=4 && PF00038:Intermediate filament protein	NC_009154.3:21267918-21272403	21.2703917797171	7.13199726909585	48.8997995791074	0	0	0	25.7673962093068	0	7.72206143302696	0.000113115019346818	0.000910883796059382
100063681	MXRA5	matrix remodeling associated 5%2C transcript variant X2 && sp|Q9NR99|MXRA5_HUMAN Matrix-remodeling-associated protein 5 OS=Homo sapiens OX=9606 GN=MXRA5 PE=1 SV=3 && PF13855:Leucine rich repeat|PF07679:Immunoglobulin I-set domain|PF13927:Immunoglobulin domain	NC_009175.3:1511213-1541902	0.098564566844427	52.7011606421711	123.597945594512	0	0	0	58.7992236011758	0	8.90909056356586	0.000113199226278986	0.000911338414262229
100070579	EMILIN3	elastin microfibril interfacer 3%2C transcript variant X2 && sp|Q9NT22|EMIL3_HUMAN EMILIN-3 OS=Homo sapiens OX=9606 GN=EMILIN3 PE=1 SV=2 && PF07546:EMI domain	NC_009165.3:32004689-32012912	26.0300581025466	22.3322225871296	90.9274306822362	3.10653012738444	1.41686995468695	0	46.4299037906375	1.50780002735713	4.87329976971793	0.000113488284321223	0.000913441610006041
100060652	SCARA3	scavenger receptor class A member 3%2C transcript variant X1 && sp|Q6AZY7|SCAR3_HUMAN Scavenger receptor class A member 3 OS=Homo sapiens OX=9606 GN=SCARA3 PE=1 SV=1 && -	NC_009145.3:56575222-56618100	16.5572871766672	16.4333845698082	29.1422996058278	0	0	0	20.7109904507677	0	7.40765918380252	0.000113619988717215	0.000914277581348843
100050035	COL6A1	collagen type VI alpha 1 chain && sp|P12109|CO6A1_HUMAN Collagen alpha-1(VI) chain OS=Homo sapiens OX=9606 GN=COL6A1 PE=1 SV=3 && PF00092:von Willebrand factor type A domain|PF01391:Collagen triple helix repeat (20 copies)	NC_009169.3:42339943-42363569	3.65686074735441	22.3026910032008	71.0254343119644	0	0	0	32.3283286875065	0	8.04855231484008	0.000114428402104915	0.000920106341019417
100065563	ADCY1	adenylate cyclase 1 && sp|P19754|ADCY1_BOVIN Adenylate cyclase type 1 OS=Bos taurus OX=9913 GN=ADCY1 PE=1 SV=1 && PF00211:Adenylate and Guanylate cyclase catalytic domain|PF16214:Adenylyl cyclase N-terminal extracellular and transmembrane region	NC_009147.3:16027478-16169399	15.3847513858914	19.9148066285471	25.6647502898356	0	0	0	20.3214361014247	0	7.38033662724676	0.000114787993009603	0.000922771824343297
100058397	SLC34A1	solute carrier family 34 member 1%2C transcript variant X5 && sp|Q06495|NPT2A_HUMAN Sodium-dependent phosphate transport protein 2A OS=Homo sapiens OX=9606 GN=SLC34A1 PE=1 SV=1 && PF02690:Na+/Pi-cotransporter	NC_009157.3:3988539-4000880	30.7444435341376	15.3288835183164	113.080402549557	0.00741923102691544	3.08125260793746	0	53.0512432006705	1.02955727965479	5.51718302750161	0.000115201924095449	0.000925419761587685
102150419	C5H1orf61	chromosome 5 C1orf61 homolog%2C transcript variant X14 && sp|Q13536|CROC4_HUMAN Protein CROC-4 OS=Homo sapiens OX=9606 GN=MIR9-1HG PE=2 SV=1 && -	NC_009148.3:38425560-38450506	22.429618113866	8.29665445910189	40.762562751442	0	0	0	23.8296117748033	0	7.60954108762433	0.000115750524073683	0.000929599281011414
100146332	TMPRSS9	transmembrane protease%2C serine 9 && sp|Q7Z410|TMPS9_HUMAN Transmembrane protease serine 9 OS=Homo sapiens OX=9606 GN=TMPRSS9 PE=1 SV=2 && PF00089:Trypsin|PF01390:SEA domain|PF00057:Low-density lipoprotein receptor domain class A	NC_009150.3:1564215-1586971	26.0333460797481	43.3378319225817	75.8251026019091	2.09261	2.10035236480123	4.16872113096902	48.398760201413	2.78722719752342	4.05197746710725	0.000116479857080251	0.000934999273199307
100629963	C1H10orf128	chromosome 1 C10orf128 homolog%2C transcript variant X2 && sp|Q5T292|TM273_HUMAN Transmembrane protein 273 OS=Homo sapiens OX=9606 GN=TMEM273 PE=3 SV=1 && -	NC_009144.3:82368153-82401350	399.753741825827	518.455121489105	332.926086672876	516.670799708751	3373.01176357334	2042.01627440732	417.044983329269	1977.23294589647	-2.24512	0.000117415598011796	0.000942050042294003
100055712	COL18A1	collagen type XVIII alpha 1 chain%2C transcript variant X1 && sp|P39060|COIA1_HUMAN Collagen alpha-1(XVIII) chain OS=Homo sapiens OX=9606 GN=COL18A1 PE=1 SV=5 && PF01391:Collagen triple helix repeat (20 copies)|PF06121:Domain of Unknown Function (DUF959)|PF01392:Fz domain|PF06482:Collagenase NC10 and Endostatin	NC_009169.3:41808004-41917526	63.7468305104849	97.1520075513295	121.430007004137	10.4201621819536	7.11285188923361	14.0784922417862	94.109615021984	10.5371687709911	3.14454328793638	0.000117906042805708	0.000945329195712269
100049988	LRTM2	leucine rich repeats and transmembrane domains 2 && sp|Q8N967|LRTM2_HUMAN Leucine-rich repeat and transmembrane domain-containing protein 2 OS=Homo sapiens OX=9606 GN=LRTM2 PE=2 SV=1 && -	NC_009149.3:29872720-29893186	37.8324140963156	31.7049719776785	160.972712606916	6.23425009999591	1.31637032900374	4.12266966795355	76.8366995603034	3.8910966989844	4.27221254002924	0.000117910666757132	0.000945329195712269
100065731	ARHGEF17	Rho guanine nucleotide exchange factor 17 && sp|Q96PE2|ARHGH_HUMAN Rho guanine nucleotide exchange factor 17 OS=Homo sapiens OX=9606 GN=ARHGEF17 PE=1 SV=1 && PF00621:RhoGEF domain	NC_009150.3:72586929-72644596	40.200911925538	80.8021215696601	170.389634925518	11.4434996816965	8.66046888555109	3.21543369320305	97.1308894735722	7.77313408681689	3.62572966970381	0.000119481335828516	0.000957454267270041
100059431	DNAJC22	DnaJ heat shock protein family (Hsp40) member C22%2C transcript variant X4 && sp|Q5RBD7|DJC22_PONAB DnaJ homolog subfamily C member 22 OS=Pongo abelii OX=9601 GN=DNAJC22 PE=2 SV=1 && -	NC_009149.3:67987511-67993759	9.53570791102183	19.9336533985833	39.5931809369672	0	0	0	23.0208474155241	0	7.55991406765183	0.000119969313792388	0.000960895681860545
100055371	LOC100055371	melanoma antigen preferentially expressed in tumors-like && sp|P78395|PRAME_HUMAN Melanoma antigen preferentially expressed in tumors OS=Homo sapiens OX=9606 GN=PRAME PE=1 SV=1 && -	NC_009145.3:39280692-39288004	6.0155925601095	15.3041498757067	68.6709900268463	0	0	0	29.9969108208875	0	7.94094761136569	0.000120186096188374	0.000962397272062916
100060769	ARHGEF16	Rho guanine nucleotide exchange factor 16%2C transcript variant X4 && sp|Q5VV41|ARHGG_HUMAN Rho guanine nucleotide exchange factor 16 OS=Homo sapiens OX=9606 GN=ARHGEF16 PE=1 SV=1 && PF14604:Variant SH3 domain|PF00169:PH domain|PF00621:RhoGEF domain	NC_009145.3:46826907-46850802	2.47453357709017	23.4785039170969	81.5187086152571	0	0	0	35.8239153698147	0	8.19629540408622	0.000122665720333345	0.000981056889923702
100049951	PRICKLE2	prickle planar cell polarity protein 2%2C transcript variant X1 && sp|Q7Z3G6|PRIC2_HUMAN Prickle-like protein 2 OS=Homo sapiens OX=9606 GN=PRICKLE2 PE=1 SV=2 && -	NC_009159.3:26333222-26649482	0.0983010485508977	64.3565864657113	101.464459163469	0	0	0	55.3064488925772	0	8.82088949633284	0.000123088310799073	0.000983478598134006
100067919	TCF15	transcription factor 15 && sp|Q12870|TCF15_HUMAN Transcription factor 15 OS=Homo sapiens OX=9606 GN=TCF15 PE=2 SV=3 && -	NC_009165.3:22426137-22433758	3.65664639512097	28.1152042355813	58.2327294433652	0	0	0	30.0015266913558	0	7.94101231355493	0.000123361436704116	0.000985421118931276
100062371	HOXC11	homeobox C11 && sp|P31313|HXC11_MOUSE Homeobox protein Hox-C11 OS=Mus musculus OX=10090 GN=Hoxc11 PE=2 SV=3 && PF12045:Protein of unknown function (DUF3528)|PF00046:Homeodomain	NC_009149.3:71740287-71743755	14.2202602599778	15.2753521963078	34.9402508019946	0	0	0	21.4786210860934	0	7.46011850106158	0.000123936797037194	0.000989776380813327
100072910	LOC100072910	beta-galactosidase-1-like protein 2%2C transcript variant X1 && sp|Q8IW92|GLBL2_HUMAN Beta-galactosidase-1-like protein 2 OS=Homo sapiens OX=9606 GN=GLB1L2 PE=1 SV=1 && PF01301:Glycosyl hydrolases family 35	NC_009150.3:43576389-43698981	4.83756259332858	12.9778993832024	83.8123326646654	0	0	0	33.8759315470655	0	8.11603053516016	0.000126104104030137	0.0010065952047267
100070438	CPZ	carboxypeptidase Z && sp|Q66K79|CBPZ_HUMAN Carboxypeptidase Z OS=Homo sapiens OX=9606 GN=CPZ PE=1 SV=2 && PF00246:Zinc carboxypeptidase|PF13620:Carboxypeptidase regulatory-like domain|PF01392:Fz domain	NC_009146.3:118006982-118031476	6.01279763790945	25.7607687959987	44.2587354083229	0	0	0	25.344100614077	0	7.6982888955306	0.000126178403158635	0.00100694351915587
100064336	MMRN2	multimerin 2%2C transcript variant X1 && sp|Q9H8L6|MMRN2_HUMAN Multimerin-2 OS=Homo sapiens OX=9606 GN=MMRN2 PE=1 SV=2 && PF00386:C1q domain|PF07546:EMI domain	NC_009144.3:84394653-84412797	23.6824822924496	23.5031901983928	100.253245775667	0.00768058563527696	0	3.44226302559588	49.1463060888365	1.14998120374372	5.31164273156613	0.00012648845838612	0.00100917261538916
100146819	SLC8A2	solute carrier family 8 member A2%2C transcript variant X1 && sp|Q9UPR5|NAC2_HUMAN Sodium/calcium exchanger 2 OS=Homo sapiens OX=9606 GN=SLC8A2 PE=2 SV=2 && PF01699:Sodium/calcium exchanger protein|PF16494:C-terminal extension of sodium/calcium exchanger domain|PF03160:Calx-beta domain	NC_009153.3:17732969-17762335	18.9567992926707	28.1377715985279	58.2886374101153	0.00607430084783195	2.31661840769126	0	35.127736100438	0.774230902846364	5.27270774466278	0.000126608112670704	0.00100988190721235
100053500	TULP1	tubby like protein 1%2C transcript variant X1 && sp|O00294|TULP1_HUMAN Tubby-related protein 1 OS=Homo sapiens OX=9606 GN=TULP1 PE=1 SV=3 && PF01167:Tub family	NC_009163.3:36473395-36485779	13.0548856404688	12.9551531454229	43.0670926802686	0	0	0	23.0257104887201	0	7.56028492137533	0.000127598558379204	0.00101753498266505
100052577	SHROOM2	shroom family member 2%2C transcript variant X5 && sp|Q13796|SHRM2_HUMAN Protein Shroom2 OS=Homo sapiens OX=9606 GN=SHROOM2 PE=1 SV=1 && PF08687:Apx/Shroom domain ASD2|PF08688:Apx/Shroom domain ASD1	NC_009175.3:6869092-6997357	13.0898341771636	52.658163849353	73.4860189399296	0.00741923102691544	3.08125260793746	0	46.4113389888154	1.02955727965479	5.32194293580192	0.00012799354631359	0.00102043701563292
100055556	CELF3	CUGBP Elav-like family member 3%2C transcript variant X4 && sp|Q5SZQ8|CELF3_HUMAN CUGBP Elav-like family member 3 OS=Homo sapiens OX=9606 GN=CELF3 PE=1 SV=1 && -	NC_009148.3:42204051-42221921	44.9107144769368	49.2493487122762	192.524765123976	2.10330774959885	11.7779411588037	3.23424764263564	95.5616094377296	5.70516551701273	4.02515216469674	0.000128228382301757	0.00102206112776879
100063440	LAD1	ladinin 1%2C transcript variant X1 && sp|O00515|LAD1_HUMAN Ladinin-1 OS=Homo sapiens OX=9606 GN=LAD1 PE=1 SV=2 && -	NC_009173.3:29765606-29784762	8.36350147299426	18.7773811654983	45.4009031064212	0	0	0	24.1805952483046	0	7.63070641587711	0.000128580690078878	0.00102462054877463
106782602	LOC106782602	uncharacterized LOC106782602%2C transcript variant X2 && - && -	NC_009168.3:38280890-38285019	14.2341739638806	9.46480324821847	51.2048190583793	0	0	0	24.9679320901595	0	7.6768700982435	0.000128835311246821	0.00102640048181328
100062861	CACNA1F	calcium voltage-gated channel subunit alpha1 F%2C transcript variant X1 && sp|O60840|CAC1F_HUMAN Voltage-dependent L-type calcium channel subunit alpha-1F OS=Homo sapiens OX=9606 GN=CACNA1F PE=1 SV=2 && PF16885:Voltage-gated calcium channel subunit alpha, C-term|PF08763:Voltage gated calcium channel IQ domain|PF00520:Ion transport protein|PF16905:Voltage-dependent L-type calcium channel, IQ-assoc…	NC_009175.3:41044562-41068317	4.83644322115431	21.1254906799365	60.5361314148102	0	0	0	28.8326884386337	0	7.88392901692914	0.000129007852799181	0.00102752580113323
106781089	LOC106781089	ral guanine nucleotide dissociation stimulator-like%2C transcript variant X2 && sp|Q03385|GNDS_MOUSE Ral guanine nucleotide dissociation stimulator OS=Mus musculus OX=10090 GN=Ralgds PE=1 SV=2 && PF00617:RasGEF domain	NW_019646238.1:8356-14338	37.8208079959274	27.0231760296356	132.959390036077	5.16101764771923	0	0	65.9344580205467	1.72033921590641	5.26192698943461	0.000129140393086549	0.00102833204863462
100146897	ICAM5	intercellular adhesion molecule 5 && sp|Q9UMF0|ICAM5_HUMAN Intercellular adhesion molecule 5 OS=Homo sapiens OX=9606 GN=ICAM5 PE=1 SV=3 && PF13927:Immunoglobulin domain|PF03921:Intercellular adhesion molecule (ICAM), N-terminal domain	NC_009150.3:51471648-51478330	31.9040635480601	40.9953367753268	63.0126637632878	0.0113374915896236	3.70357921743965	2.47732989759281	45.3040213622249	2.06408220220736	4.34077836785068	0.000130389281955489	0.0010375220814481
100066713	FOXN4	forkhead box N4%2C transcript variant X1 && sp|Q96NZ1|FOXN4_HUMAN Forkhead box protein N4 OS=Homo sapiens OX=9606 GN=FOXN4 PE=1 SV=2 && PF00250:Forkhead domain	NC_009151.3:14011386-14036670	14.2164162898794	16.4333453969867	31.4572180789088	0	0	0	20.7023265885916	0	7.40717546470781	0.000130981900100752	0.00104168993661491
100062814	BSN	bassoon presynaptic cytomatrix protein && sp|O88737|BSN_MOUSE Protein bassoon OS=Mus musculus OX=10090 GN=Bsn PE=1 SV=4 && -	NC_009159.3:39069113-39167578	89.6969523497334	43.4206215400526	297.628754178521	2.10779486158198	14.5223560797692	13.2493405961718	143.582109356102	9.95983051250765	3.82460638129088	0.000131008235275727	0.00104168993661491
100051839	NTF3	neurotrophin 3%2C transcript variant X2 && sp|P20783|NTF3_HUMAN Neurotrophin-3 OS=Homo sapiens OX=9606 GN=NTF3 PE=1 SV=1 && -	NC_009149.3:34128517-34194167	2.47460923161822	29.2945030302199	67.5544463899698	0	0	0	33.107852883936	0	8.08278775591319	0.000131354912392598	0.00104419364997834
100053496	HOXD9	homeobox D9 && sp|P28356|HXD9_HUMAN Homeobox protein Hox-D9 OS=Homo sapiens OX=9606 GN=HOXD9 PE=1 SV=5 && PF04617:Hox9 activation region|PF00046:Homeodomain	NC_009161.3:54617495-54620779	3.65642907782794	33.9220843760729	47.7748847848294	0	0	0	28.4511327462434	0	7.86465410202469	0.000133080076464869	0.0010576516532018
100057551	LRRC14B	leucine rich repeat containing 14B && sp|A6NHZ5|LR14B_HUMAN Leucine-rich repeat-containing protein 14B OS=Homo sapiens OX=9606 GN=LRRC14B PE=3 SV=3 && -	NC_009164.3:58896038-58902383	15.3988667619206	10.6262888082206	43.0671737797303	0	0	0	23.0307764499572	0	7.56062698493267	0.000134338954422758	0.00106714003974092
111770059	SOX18	SRY-box 18 && sp|P35713|SOX18_HUMAN Transcription factor SOX-18 OS=Homo sapiens OX=9606 GN=SOX18 PE=1 SV=2 && PF00505:HMG (high mobility group) box|PF12067:Sox 17/18 central domain	NC_009165.3:50722395-50724327	7.18810572965316	22.2656434065561	43.0842177378019	0	0	0	24.1793222913371	0	7.63063187457696	0.000134494094164554	0.00106811404069402
100061458	LOC100061458	keratin%2C type II cytoskeletal 5-like && sp|P13647|K2C5_HUMAN Keratin, type II cytoskeletal 5 OS=Homo sapiens OX=9606 GN=KRT5 PE=1 SV=3 && PF16208:Keratin type II head|PF00038:Intermediate filament protein	NC_009149.3:70406969-70420273	16.590347990386	5.96519400999604	61.6840290315385	0	0	0	28.0798570106402	0	7.84592442193058	0.000135843207592889	0.00107830676677372
106782014	GNG8	G protein subunit gamma 8 && sp|Q9UK08|GBG8_HUMAN Guanine nucleotide-binding protein G(I)/G(S)/G(O) subunit gamma-8 OS=Homo sapiens OX=9606 GN=GNG8 PE=1 SV=1 && -	NC_009153.3:17117215-17121363	13.0874474178489	9.47911637463925	104.833072996763	0.00446508417012392	1.54352208128381	0	42.4665455964172	0.515995721817977	6.03380831591569	0.000136507174111567	0.0010833153916505
100062215	SEMA3F	semaphorin 3F%2C transcript variant X1 && sp|O88632|SEM3F_MOUSE Semaphorin-3F OS=Mus musculus OX=10090 GN=Sema3f PE=2 SV=2 && PF01403:Sema domain	NC_009159.3:38607702-38637490	29.5596390871382	23.5017233755589	90.9407255529995	3.10723321123683	0	1.64480684038378	48.0006960052322	1.5840133505402	4.88364728591767	0.000136732605140558	0.0010848422373063
111775044	LOC111775044	homeobox protein CDX-1-like && - && -	NC_009152.3:82643370-82649599	6.01215471728801	29.2412528511247	38.4548506915892	0	0	0	24.5694194200006	0	7.65362379546178	0.000137133036782748	0.00108775647220016
100061346	SLC6A2	solute carrier family 6 member 2 && sp|P23975|SC6A2_HUMAN Sodium-dependent noradrenaline transporter OS=Homo sapiens OX=9606 GN=SLC6A2 PE=1 SV=1 && PF00209:Sodium:neurotransmitter symporter family	NC_009146.3:8480018-8525717	8.37297372978801	7.13702558797323	84.9667383785275	0	0	0	33.4922458987629	0	8.09971994467653	0.000137168326880078	0.0010877736504262
102149192	FAM222A	family with sequence similarity 222 member A && sp|Q5U5X8|F222A_HUMAN Protein FAM222A OS=Homo sapiens OX=9606 GN=FAM222A PE=2 SV=1 && -	NC_009151.3:13630903-13690760	34.3034368590369	62.0860142287674	145.851550072295	0.0147300122718512	2.81448196860092	8.40889316005258	80.7470003866999	3.74603504697512	4.37227159422331	0.000138141113582877	0.00109522357048481
102149057	CLDN5	claudin 5 && sp|Q2HJ22|CLD5_BOVIN Claudin-5 OS=Bos taurus OX=9913 GN=CLDN5 PE=2 SV=1 && PF00822:PMP-22/EMP/MP20/Claudin family	NC_009151.3:767003-768824	14.2220600495479	12.9509939326724	38.4184896748019	0	0	0	21.8638478856741	0	7.48580096438287	0.000141550280858223	0.00112116972337269
102148606	LOC102148606	uncharacterized protein C1orf232%2C transcript variant X2 && sp|A0A0U1RR37|CA232_HUMAN Uncharacterized protein C1orf232 OS=Homo sapiens OX=9606 GN=C1orf232 PE=4 SV=1 && -	NC_009145.3:29385070-29388886	8.36219789816241	18.7733320866582	43.0729008873326	0	0	0	23.4028102907177	0	7.58372100269002	0.00014310491422106	0.00113190890097194
100064098	GLI3	GLI family zinc finger 3%2C transcript variant X5 && sp|Q5IS56|GLI3_PANTR Transcriptional activator GLI3 OS=Pan troglodytes OX=9598 GN=GLI3 PE=2 SV=1 && -	NC_009147.3:13037249-13299621	0.0984504155342982	41.0266085208163	130.566517643683	0	0	0	57.2305255266779	0	8.87026436245456	0.000143628365747427	0.00113543858998068
100069698	QRFP	pyroglutamylated RFamide peptide && sp|P83859|OX26_HUMAN Orexigenic neuropeptide QRFP OS=Homo sapiens OX=9606 GN=QRFP PE=2 SV=1 && -	NC_009168.3:34190621-34197296	33.1110604441834	30.5259213788176	125.956905887979	0.00991691143995532	0	5.13929790185752	63.1979625703266	1.71640493776583	5.1397249487061	0.000143897131947536	0.00113728951047536
100054660	FRMD1	FERM domain containing 1%2C transcript variant X2 && sp|Q8N878|FRMD1_HUMAN FERM domain-containing protein 1 OS=Homo sapiens OX=9606 GN=FRMD1 PE=1 SV=2 && -	NC_009174.3:2305886-2342455	23.6902248086291	43.3585936638587	101.47012570301	0.012105735627985	2.8930936323688	4.19215867099019	56.1729813918326	2.36578601299566	4.47367530465824	0.000144552582123787	0.00114192019349604
100068908	BCAR1	BCAR1%2C Cas family scaffolding protein%2C transcript variant X4 && sp|Q63767|BCAR1_RAT Breast cancer anti-estrogen resistance protein 1 OS=Rattus norvegicus OX=10116 GN=Bcar1 PE=1 SV=1 && -	NC_009146.3:24828460-24865836	39.0260098656658	44.5782641724246	227.52395301517	11.4179244653074	2.77381773807274	1.56420765727753	103.709409017754	5.2519832868859	4.28430598393148	0.000145763916171558	0.00115121242019187
100052394	EFS	embryonal Fyn-associated substrate && sp|O43281|EFS_HUMAN Embryonal Fyn-associated substrate OS=Homo sapiens OX=9606 GN=EFS PE=1 SV=1 && -	NC_009144.3:163246617-163254961	10.7092735862535	14.1189633812036	44.2248149225089	0	0	0	23.017683963322	0	7.55989106027371	0.000146504668055061	0.00115624545384941
100034027	SCN5A	sodium voltage-gated channel alpha subunit 5 && sp|Q9JJV9|SCN5A_MOUSE Sodium channel protein type 5 subunit alpha OS=Mus musculus OX=10090 GN=Scn5a PE=1 SV=2 && PF00520:Ion transport protein|PF11933:Cytoplasmic domain of voltage-gated Na+ ion channel|PF06512:Sodium ion transport-associated	NC_009159.3:48225733-48331206	14.2759662322124	34.0458096107423	198.276575812638	4.1502717076684	2.90453200939552	0	82.1994505518643	2.35160123902131	5.07949342706564	0.000148812821648987	0.00117303510564836
100053539	LAMB2	laminin subunit beta 2%2C transcript variant X1 && sp|P55268|LAMB2_HUMAN Laminin subunit beta-2 OS=Homo sapiens OX=9606 GN=LAMB2 PE=1 SV=2 && PF00053:Laminin EGF domain|PF00055:Laminin N-terminal (Domain VI)	NC_009159.3:39470360-39482183	21.3266975705895	23.4995502549029	94.4151280974693	0.00741923102691544	3.08125260793746	0	46.4137919743206	1.02955727965479	5.32317626231219	0.000148983035508708	0.00117409500913618
100053790	SPEN	spen family transcriptional repressor%2C transcript variant X2 && sp|Q96T58|MINT_HUMAN Msx2-interacting protein OS=Homo sapiens OX=9606 GN=SPEN PE=1 SV=1 && PF00076:RNA recognition motif. (a.k.a. RRM, RBD, or RNP domain)|PF07744:SPOC domain	NC_009145.3:37266696-37346795	5657.54820808734	5142.7699779338	5651.89349464823	2608.19444786122	1654.58736492416	1707.56368092953	5484.07056022312	1990.11516457164	1.46250334085252	0.000153215961408909	0.00120687430000172
100058162	FAM135B	family with sequence similarity 135 member B%2C transcript variant X4 && sp|Q49AJ0|F135B_HUMAN Protein FAM135B OS=Homo sapiens OX=9606 GN=FAM135B PE=1 SV=2 && -	NC_009152.3:79851736-80144997	0.0980375785396532	57.3464130505194	99.1151684292037	0	0	0	52.1865396860876	0	8.73736224006221	0.000153474331347873	0.0012086195604635
100057278	CCDC9B	coiled-coil domain containing 9B%2C transcript variant X3 && sp|Q5RCJ6|CCD9B_PONAB Coiled-coil domain-containing protein 9B OS=Pongo abelii OX=9601 GN=CCDC9B PE=2 SV=1 && -	NC_009144.3:149645462-149654580	13.0965320380471	49.2304169066265	165.625969855516	5.19697721257552	3.59121838137616	1.58404027617242	75.9843062667299	3.45741195670803	4.41214908154314	0.000154005235193237	0.00121250969036459
100069133	ERN2	endoplasmic reticulum to nucleus signaling 2%2C transcript variant X1 && sp|Q76MJ5|ERN2_HUMAN Serine/threonine-protein kinase/endoribonuclease IRE2 OS=Homo sapiens OX=9606 GN=ERN2 PE=1 SV=4 && PF00069:Protein kinase domain|PF06479:Ribonuclease 2-5A	NC_009156.3:24844041-24862887	8.3657868162943	12.9631156688966	55.8512137019352	0	0	0	25.7267053957087	0	7.72009605729053	0.000154661443395093	0.00121738426166143
100033902	NR5A1	nuclear receptor subfamily 5 group A member 1 && sp|Q9GKL2|STF1_HORSE Steroidogenic factor 1 OS=Equus caballus OX=9796 GN=NR5A1 PE=2 SV=1 && PF00104:Ligand-binding domain of nuclear hormone receptor|PF00105:Zinc finger, C4 type (two domains)	NC_009168.3:29079410-29103794	18.9051852406091	9.45850952699757	37.2610951590799	0	0	0	21.8749299755622	0	7.48656904362025	0.000155704035071799	0.00122412372701049
100059546	SALL1	spalt like transcription factor 1%2C transcript variant X2 && sp|Q9NSC2|SALL1_HUMAN Sal-like protein 1 OS=Homo sapiens OX=9606 GN=SALL1 PE=1 SV=2 && -	NC_009146.3:4098833-4114036	2.47460929550639	23.4703402025039	73.3569400756477	0	0	0	33.100629857886	0	8.08261500636607	0.000155956841571152	0.00122581778850049
100064321	PRIMA1	proline rich membrane anchor 1 && sp|Q86XR5|PRIMA_HUMAN Proline-rich membrane anchor 1 OS=Homo sapiens OX=9606 GN=PRIMA1 PE=1 SV=2 && -	NC_009167.3:36838836-36900787	3.6564282400371	25.7795044930398	55.8925255112701	0	0	0	28.4428194147823	0	7.86437711819636	0.000156389405025892	0.00122885351632684
100146816	CAPN12	calpain 12 && sp|Q6ZSI9|CAN12_HUMAN Calpain-12 OS=Homo sapiens OX=9606 GN=CAPN12 PE=2 SV=1 && PF01067:Calpain large subunit, domain III|PF00648:Calpain family cysteine protease	NC_009153.3:9843599-9856005	4.83573622454416	22.2808226781248	53.5518985118732	0	0	0	26.8894858048474	0	7.78359710037672	0.000156417908530899	0.00122885351632684
102150685	LOC102150685	ral guanine nucleotide dissociation stimulator-like%2C transcript variant X1 && sp|Q12967|GNDS_HUMAN Ral guanine nucleotide dissociation stimulator OS=Homo sapiens OX=9606 GN=RALGDS PE=1 SV=2 && PF00617:RasGEF domain	NC_009165.3:695532-704947	10.7215644583968	7.13478446078423	69.8180449371116	0	0	0	29.2247979520975	0	7.90360850762911	0.000156881388141821	0.00123219992948799
100052674	PHOX2A	paired like homeobox 2a && sp|O14813|PHX2A_HUMAN Paired mesoderm homeobox protein 2A OS=Homo sapiens OX=9606 GN=PHOX2A PE=1 SV=2 && PF00046:Homeodomain	NC_009150.3:73546769-73551515	10.7034751616546	17.5975118235023	34.9345756600209	0	0	0	21.0785208817259	0	7.43325070555287	0.000157512362621274	0.00123685998950742
100053052	CEMIP	cell migration inducing hyaluronan binding protein%2C transcript variant X4 && sp|Q8WUJ3|CEMIP_HUMAN Cell migration-inducing and hyaluronan-binding protein OS=Homo sapiens OX=9606 GN=CEMIP PE=1 SV=2 && -	NC_009144.3:91089087-91231421	43.7303059851282	70.2788136287079	159.878637754256	6.24549521673785	0	9.18989976428329	91.2959191226973	5.14513166034038	4.14533741133834	0.000159768093808289	0.00125397333474436
111776167	UNCX	UNC homeobox && sp|O08934|UNC4_MOUSE Homeobox protein unc-4 homolog OS=Mus musculus OX=10090 GN=Uncx PE=2 SV=2 && PF00046:Homeodomain	NC_009156.3:932287-936843	4.8350136119024	26.9231885775131	44.2587006751479	0	0	0	25.3389676215211	0	7.69812529174414	0.000160787600925134	0.00126167360257598
100051873	ZNF385D	zinc finger protein 385D%2C transcript variant X15 && sp|Q9H6B1|Z385D_HUMAN Zinc finger protein 385D OS=Homo sapiens OX=9606 GN=ZNF385D PE=2 SV=1 && -	NC_009159.3:61280701-62631724	11.8811345189288	44.3074376295777	11.764585951915	0	0	0	22.6510527001405	0	7.53688277449245	0.000163727676174658	0.00128382358116036
100050561	OLFML2B	olfactomedin like 2B%2C transcript variant X1 && sp|Q68BL8|OLM2B_HUMAN Olfactomedin-like protein 2B OS=Homo sapiens OX=9606 GN=OLFML2B PE=2 SV=2 && PF02191:Olfactomedin-like domain	NC_009148.3:33029053-33065491	7.18810211749793	17.6141894327605	47.7172848486696	0	0	0	24.173192132976	0	7.63044484656077	0.000164751770001261	0.00129154532706407
111772912	LOC111772912	translation initiation factor IF-2-like && - && -	NC_009144.3:10895405-10899087	10.7311460331036	26.9855832060916	80.3995134466264	0.00458135474937477	0	1.72556149629147	39.3720808952739	0.576714283680281	5.85363939890442	0.000165546520145928	0.00129684689290843
100059540	HES2	hes family bHLH transcription factor 2 && sp|Q9Y543|HES2_HUMAN Transcription factor HES-2 OS=Homo sapiens OX=9606 GN=HES2 PE=2 SV=1 && PF07527:Hairy Orange|PF00010:Helix-loop-helix DNA-binding domain	NC_009145.3:44406253-44410106	2.47460199158337	21.140861707755	76.8437599438418	0	0	0	33.4864078810601	0	8.09934496314348	0.000165732579115311	0.00129799479264672
102150547	LOC102150547	uncharacterized LOC102150547%2C transcript variant X1 && - && -	NW_019643094.1:13800-25341	272.486103304045	560.638370191058	861.883444065439	167.658594614991	68.4354605243709	28.784774413658	565.002639186848	88.2929	2.67855994038897	0.000166149409302995	0.0013009490825229
106782352	UBE2QL1	ubiquitin conjugating enzyme E2 Q family like 1 && sp|A1L167|U2QL1_HUMAN Ubiquitin-conjugating enzyme E2Q-like protein 1 OS=Homo sapiens OX=9606 GN=UBE2QL1 PE=1 SV=2 && -	NC_009164.3:53731957-53780805	0.0977825396538989	72.4903960271569	75.8320822916566	0	0	0	49.4734202861558	0	8.66050620619913	0.000167878606495405	0.00131354909666491
100056430	ASIC4	acid sensing ion channel subunit family member 4 && sp|Q96FT7|ASIC4_HUMAN Acid-sensing ion channel 4 OS=Homo sapiens OX=9606 GN=ASIC4 PE=1 SV=2 && -	NC_009149.3:8778172-8804973	76.6904094250706	34.0504905820125	164.541571719073	2.09924275301312	10.4223895325238	0	91.7608239087185	4.1738774285123	4.42440870726443	0.000169316589078249	0.00132353903088327
100063666	DPP6	dipeptidyl peptidase like 6 && sp|P42658|DPP6_HUMAN Dipeptidyl aminopeptidase-like protein 6 OS=Homo sapiens OX=9606 GN=DPP6 PE=1 SV=2 && PF00930:Dipeptidyl peptidase IV (DPP IV) N-terminal region|PF00326:Prolyl oligopeptidase family	NC_009147.3:105088113-105834423	6.01576012600961	10.6392894255809	74.475608633183	0	0	0	30.3768860615912	0	7.95931327753024	0.000169700663684751	0.00132622562940112
100067204	TMC3	transmembrane channel like 3 && sp|Q7Z5M5|TMC3_HUMAN Transmembrane channel-like protein 3 OS=Homo sapiens OX=9606 GN=TMC3 PE=2 SV=3 && PF07810:TMC domain	NC_009144.3:90762527-90798647	4.83604170802237	17.6279479945649	60.5182589663133	0	0	0	27.6607495563002	0	7.82442203382804	0.000169803670845517	0.00132671490528097
111768280	LOC111768280	proline-rich protein 20A-like && - && PF15708:Proline-rich protein family 20	NC_009159.3:1339757-1347767	6.01415608159208	14.1322009961992	61.6709452349693	0	0	0	27.2724341042535	0	7.80413692686502	0.000170371189671636	0.00133083242093884
100070093	NECAB2	N-terminal EF-hand calcium binding protein 2%2C transcript variant X2 && sp|Q7Z6G3|NECA2_HUMAN N-terminal EF-hand calcium-binding protein 2 OS=Homo sapiens OX=9606 GN=NECAB2 PE=1 SV=1 && -	NC_009146.3:31998236-32027910	1.28926442979232	26.9811587646314	85.0271005248033	0	0	0	37.7658412397424	0	8.27228	0.000170878342682681	0.00133384214294189
102149632	HOXD4	homeobox D4 && sp|A1YFY3|HXD4_PANPA Homeobox protein Hox-D4 OS=Pan paniscus OX=9597 GN=HOXD4 PE=3 SV=1 && -	NC_009161.3:54632807-54648587	3.65613448478683	31.584701017719	45.4374326930056	0	0	0	26.8927560651705	0	7.78373364973015	0.000172652969844145	0.00134673417499094
100056567	KCNC1	potassium voltage-gated channel subfamily C member 1%2C transcript variant X1 && sp|P25122|KCNC1_RAT Potassium voltage-gated channel subfamily C member 1 OS=Rattus norvegicus OX=10116 GN=Kcnc1 PE=1 SV=1 && PF02214:BTB/POZ domain|PF00520:Ion transport protein	NC_009150.3:88195772-88236145	13.0376499566966	22.2247646545716	22.1794629668011	0	0	0	19.1472925260231	0	7.29498217716434	0.000173419796165749	0.0013523943686267
100072740	PALD1	phosphatase domain containing%2C paladin 1%2C transcript variant X6 && sp|Q9ULE6|PALD_HUMAN Paladin OS=Homo sapiens OX=9606 GN=PALD1 PE=1 SV=3 && -	NC_009144.3:58996568-59092825	2.47363740281333	27.0076686098743	122.361700562427	0.00446508417012392	1.54352208128381	0	50.6143355250383	0.515995721817977	6.29124236226672	0.000173501722059621	0.00135271202533615
100057642	EFEMP2	EGF containing fibulin extracellular matrix protein 2 && sp|O95967|FBLN4_HUMAN EGF-containing fibulin-like extracellular matrix protein 2 OS=Homo sapiens OX=9606 GN=EFEMP2 PE=1 SV=3 && PF07645:Calcium-binding EGF domain|PF12662:Complement Clr-like EGF-like	NC_009155.3:29665559-29672243	9.53480671511972	14.1174430591324	44.2183992013062	0	0	0	22.6235496585194	0	7.53518102709363	0.000173759750937976	0.00135440219820845
100072682	ADAMTS8	ADAM metallopeptidase with thrombospondin type 1 motif 8 && sp|Q9UP79|ATS8_HUMAN A disintegrin and metalloproteinase with thrombospondin motifs 8 OS=Homo sapiens OX=9606 GN=ADAMTS8 PE=2 SV=2 && PF00090:Thrombospondin type 1 domain|PF17771:ADAM cysteine-rich domain|PF01562:Reprolysin family propeptide|PF05986:ADAM-TS Spacer 1|PF01421:Reprolysin (M12B) family zinc metalloprotease	NC_009150.3:39885460-39905403	8.36219	15.2840462257127	46.5466980556072	0	0	0	23.3976461298046	0	7.58357523742323	0.000174885343758663	0.00136188280855839
100050943	CPLX1	complexin 1 && sp|Q0IIL7|CPLX1_BOVIN Complexin-1 OS=Bos taurus OX=9913 GN=CPLX1 PE=2 SV=1 && PF05835:Synaphin protein	NC_009146.3:121079869-121116163	3.65636217835941	23.4501622360797	57.046467414386	0	0	0	28.050997276275	0	7.84450392303206	0.000175552395758276	0.00136675323003936
100066831	LOC100066831	olfactory receptor 287-like && sp|P23267|OL287_RAT Olfactory receptor 287 OS=Rattus norvegicus OX=10116 GN=Olr287 PE=2 SV=1 && PF13853:Olfactory receptor	NC_009144.3:290884-294732	2.47462290834302	22.3014013524612	71.0198865095094	0	0	0	31.9319702567712	0	8.03097601547207	0.000177239883271078	0.00137891033564059
111768425	FOXL2	forkhead box L2 && sp|Q8MIP2|FOXL2_CAPHI Forkhead box protein L2 OS=Capra hircus OX=9925 GN=FOXL2 PE=1 SV=1 && -	NC_009159.3:75101550-75104936	10.7059425247918	14.1142529002499	40.7332313769986	0	0	0	21.8511422673467	0	7.48515598136192	0.000177512411980812	0.00138070348106061
100069645	AIF1L	allograft inflammatory factor 1 like%2C transcript variant X3 && sp|Q9EQX4|AIF1L_MOUSE Allograft inflammatory factor 1-like OS=Mus musculus OX=10090 GN=Aif1l PE=1 SV=1 && -	NC_009168.3:34343970-34365482	9.53655347890577	12.9564019729177	47.7045625379952	0	0	0	23.3991726632729	0	7.58369742951241	0.000177760737941043	0.00138230757121618
111772531	SPRN	shadow of prion protein && sp|Q5BIV9|SPRN_HUMAN Shadow of prion protein OS=Homo sapiens OX=9606 GN=SPRN PE=2 SV=1 && PF14999:Shadow of prion protein, neuroprotective	NC_009144.3:379187-383493	3.65673062650607	16.4716037383383	72.1623729611353	0	0	0	30.7635691086599	0	7.97744603836964	0.000178276684897957	0.00138599149037974
102151059	SLC18A3	solute carrier family 18 member A3 && sp|Q16572|VACHT_HUMAN Vesicular acetylcholine transporter OS=Homo sapiens OX=9606 GN=SLC18A3 PE=1 SV=2 && PF07690:Major Facilitator Superfamily	NC_009144.3:82000133-82002549	6.01023596217496	31.5445822977266	30.3221988312422	0	0	0	22.6256723637146	0	7.53523561442106	0.000178618604138795	0.00138799250859297
100052294	OTOP2	otopetrin 2 && sp|Q80SX5|OTOP2_MOUSE Proton channel OTOP2 OS=Mus musculus OX=10090 GN=Otop2 PE=2 SV=1 && PF03189:Otopetrin	NC_009154.3:6918088-6925396	15.3891839571437	10.6208331143109	37.2491931648725	0	0	0	21.086403412109	0	7.43389008173267	0.000179767734695462	0.00139628857707123
100057478	THBS1	thrombospondin 1 && sp|P07996|TSP1_HUMAN Thrombospondin-1 OS=Homo sapiens OX=9606 GN=THBS1 PE=1 SV=2 && PF02412:Thrombospondin type 3 repeat|PF00090:Thrombospondin type 1 domain|PF00093:von Willebrand factor type C domain|PF05735:Thrombospondin C-terminal region	NC_009144.3:150310065-150326658	8011.21959993601	28849.101586402	15093.9220622148	3774.82990001143	5766.09159038395	5541.46453178837	17318.0810828509	5027.46200739459	1.78431273229194	0.000180466701533765	0.00140135871640277
100063398	SLC5A9	solute carrier family 5 member 9 && sp|Q2M3M2|SC5A9_HUMAN Sodium/glucose cotransporter 4 OS=Homo sapiens OX=9606 GN=SLC5A9 PE=1 SV=2 && PF00474:Sodium:solute symporter family	NC_009145.3:10484752-10508009	9.53081674903554	17.5974911852522	36.0918065865327	0	0	0	21.0733715069401	0	7.43300946376584	0.000180551869890638	0.00140168861828337
100051706	KIF12	kinesin family member 12%2C transcript variant X5 && sp|Q96FN5|KIF12_HUMAN Kinesin-like protein KIF12 OS=Homo sapiens OX=9606 GN=KIF12 PE=1 SV=3 && PF00225:Kinesin motor domain	NC_009168.3:19315668-19323454	7.18902718507655	14.1256436632813	53.5211836014026	0	0	0	24.9452848165868	0	7.67581676535007	0.000180841390309734	0.00140360444726574
100058594	LOC100058594	extracellular matrix protein 2 && sp|O94769|ECM2_HUMAN Extracellular matrix protein 2 OS=Homo sapiens OX=9606 GN=ECM2 PE=2 SV=1 && -	NC_009175.3:125985347-125995273	10.6993301665966	21.072094745773	27.9751013549961	0	0	0	19.9155087557886	0	7.35162258038754	0.000181206047401069	0.00140577023165691
111775660	HOXB9	homeobox B9 && sp|P17482|HXB9_HUMAN Homeobox protein Hox-B9 OS=Homo sapiens OX=9606 GN=HOXB9 PE=1 SV=2 && PF04617:Hox9 activation region|PF00046:Homeodomain	NC_009154.3:24744060-24749411	7.18708506966506	17.6104738458926	45.3887814841572	0	0	0	23.395446799905	0	7.5834512859141	0.000183211069632921	0.00142098921012647
102150508	GYPA	glycophorin A (MNS blood group) && sp|P02726|GLPA_HORSE Glycophorin-A OS=Equus caballus OX=9796 PE=1 SV=1 && PF01102:Glycophorin A	NC_009145.3:88394234-88428128	73.232	132.378300787148	2771.25150615368	55.2138911854206	56.9352875854203	73.5107305833802	992.287278371855	61.886636451407	4.00012944216515	0.00018339880703412	0.00142210942720035
100061764	KRT2B	keratin%2C type II cytoskeletal 2 epidermal%2C transcript variant X1 && sp|Q6EIZ1|K22E_CANLF Keratin, type II cytoskeletal 2 epidermal OS=Canis lupus familiaris OX=9615 GN=KRT2 PE=2 SV=1 && -	NC_009149.3:70652711-70659089	6.01337788481931	15.2937944390231	57.0162350921755	0	0	0	26.107802472006	0	7.74134724254249	0.000183785037326849	0.00142443163577446
100059336	APBA2	amyloid beta precursor protein binding family A member 2%2C transcript variant X3 && sp|O35431|APBA2_RAT Amyloid-beta A4 precursor protein-binding family A member 2 OS=Rattus norvegicus OX=10116 GN=Apba2 PE=1 SV=1 && -	NC_009144.3:108668217-108893900	4.83589229536476	16.4620709042654	60.5119551772776	0	0	0	27.2699727923026	0	7.8040279536996	0.000187498035325534	0.00145149645970184
100052247	RNF207	ring finger protein 207%2C transcript variant X4 && sp|Q6ZRF8|RN207_HUMAN RING finger protein 207 OS=Homo sapiens OX=9606 GN=RNF207 PE=1 SV=2 && PF00643:B-box zinc finger	NC_009145.3:44576014-44590432	17.7998044786765	27.0048198521265	101.412487365201	0.00856364605906423	3.83934253949426	0	48.7390372320013	1.28263539518444	5.11527118458666	0.000187889960821582	0.00145418770290359
100062797	P2RX3	purinergic receptor P2X 3 && sp|P49654|P2RX3_RAT P2X purinoceptor 3 OS=Rattus norvegicus OX=10116 GN=P2rx3 PE=1 SV=1 && PF00864:ATP P2X receptor	NC_009155.3:20520885-20552445	7.18653983075169	17.6085086695391	44.2246892908416	0	0	0	23.0065792637108	0	7.55936814513404	0.000189978515403196	0.00147000576515682
100057420	FKBP4	FK506 binding protein 4 && sp|Q02790|FKBP4_HUMAN Peptidyl-prolyl cis-trans isomerase FKBP4 OS=Homo sapiens OX=9606 GN=FKBP4 PE=1 SV=3 && PF07719:Tetratricopeptide repeat|PF00515:Tetratricopeptide repeat|PF00254:FKBP-type peptidyl-prolyl cis-trans isomerase	NC_009149.3:31789569-31798799	2073.00349650532	1863.35358773157	4615.77039796386	646.857529702558	1147.67463442035	770.370463036204	2850.70916073359	854.96754238637	1.73693261389559	0.000190120010183214	0.00147075406699801
100051205	HHIPL1	HHIP like 1%2C transcript variant X2 && sp|Q14DK5|HIPL1_MOUSE HHIP-like protein 1 OS=Mus musculus OX=10090 GN=Hhipl1 PE=2 SV=1 && PF07995:Glucose / Sorbosone dehydrogenase|PF00530:Scavenger receptor cysteine-rich domain	NC_009167.3:42111869-42140006	24.8701738565105	38.6961916446057	115.458083981178	5.16101764771923	0	0	59.6748164940981	1.72033921590641	5.11784595187704	0.000190600251092269	0.0014737748164867
100070406	HTRA3	HtrA serine peptidase 3 && sp|Q9D236|HTRA3_MOUSE Serine protease HTRA3 OS=Mus musculus OX=10090 GN=Htra3 PE=1 SV=3 && PF17820:PDZ domain|PF13365:Trypsin-like peptidase domain|PF07648:Kazal-type serine protease inhibitor domain|PF00219:Insulin-like growth factor binding protein	NC_009146.3:117767143-117803787	2.47460428940069	28.1131018621115	58.2275984024584	0	0	0	29.6051015179902	0	7.92206764317285	0.0001908073566728	0.00147502890437337
100053379	CADM3	cell adhesion molecule 3%2C transcript variant X1 && sp|Q99N28|CADM3_MOUSE Cell adhesion molecule 3 OS=Mus musculus OX=10090 GN=Cadm3 PE=1 SV=1 && -	NC_009148.3:34598603-34629842	2.47461532448216	18.8076240058116	76.8323969053683	0	0	0	32.7048787452207	0	8.06547724631528	0.00019254883069722	0.00148766046872808
100060489	PDE6A	phosphodiesterase 6A && sp|Q28263|PDE6A_CANLF Rod cGMP-specific 3',5'-cyclic phosphodiesterase subunit alpha OS=Canis lupus familiaris OX=9615 GN=PDE6A PE=2 SV=2 && PF00233:3'5'-cyclic nucleotide phosphodiesterase|PF01590:GAF domain	NC_009157.3:27328725-27388844	30.6959753828869	1.27519315348489	73.3831029649724	0	0	0	35.1180905004481	0	8.16765275368775	0.00019257726034785	0.00148766046872808
102149514	LOC102149514	serine protease 57-like%2C transcript variant X2 && sp|Q14B24|PRS57_MOUSE Serine protease 57 OS=Mus musculus OX=10090 GN=Prss57 PE=2 SV=2 && -	NC_009150.3:272163-279920	16.6260916796872	48.0200905700867	96.8001138129441	0.00955145661639001	4.59230961050321	0	53.815432020906	1.53395368903987	5.02218771971253	0.000193306593992218	0.00149294337726022
100065598	CRHR1	corticotropin releasing hormone receptor 1 && sp|Q76LL8|CRFR1_MACMU Corticotropin-releasing factor receptor 1 OS=Macaca mulatta OX=9544 GN=CRHR1 PE=2 SV=1 && PF02793:Hormone receptor domain|PF00002:7 transmembrane receptor (Secretin family)	NC_009154.3:17768191-17817401	9.53890824748608	10.6298567188084	53.5145237720682	0	0	0	24.5610962461209	0	7.65351893513294	0.000193668575589744	0.00149538733924091
100071053	SPTBN5	spectrin beta%2C non-erythrocytic 5 && sp|Q9NRC6|SPTN5_HUMAN Spectrin beta chain, non-erythrocytic 5 OS=Homo sapiens OX=9606 GN=SPTBN5 PE=1 SV=2 && PF00307:Calponin homology (CH) domain|PF00169:PH domain|PF00435:Spectrin repeat	NC_009144.3:148335114-148390168	61.3753437028388	42.2259825157714	140.029084358429	2.1023257013012	2.03019577498084	11.7321169302183	81.2101368590131	5.28821280216678	3.90740384191127	0.000196585509460158	0.00151684011869411
100053430	TMEM184A	transmembrane protein 184A%2C transcript variant X3 && sp|Q6ZMB5|T184A_HUMAN Transmembrane protein 184A OS=Homo sapiens OX=9606 GN=TMEM184A PE=1 SV=1 && PF03619:Organic solute transporter Ostalpha	NC_009156.3:1181804-1194344	10.7147986110548	8.29884773167709	57.0029749686505	0	0	0	25.3388737704608	0	7.69842872418867	0.000197406125056493	0.00152281412749123
100069756	ELFN2	extracellular leucine rich repeat and fibronectin type III domain containing 2 && sp|Q5R3F8|PPR29_HUMAN Protein phosphatase 1 regulatory subunit 29 OS=Homo sapiens OX=9606 GN=ELFN2 PE=1 SV=1 && PF13855:Leucine rich repeat	NC_009171.3:35716677-35719133	23.6563972977356	12.9802166627226	71.0699936105399	0.00458135474937477	0	1.72556149629147	35.902202523666	0.576714283680281	5.7207118524149	0.000197861701269411	0.00152597003475486
106782538	C24H14orf132	chromosome 24 C14orf132 homolog && sp|Q9NPU4|CN132_HUMAN Uncharacterized protein C14orf132 OS=Homo sapiens OX=9606 GN=C14orf132 PE=3 SV=2 && -	NC_009167.3:38958895-39000536	20.1582321087464	25.8449645394653	117.746427682849	3.12579412051628	2.86449779208665	2.44896637186347	54.5832081103537	2.81308609482214	4.21563247052447	0.000200008216740189	0.00154107691917669
100062146	SLC38A3	solute carrier family 38 member 3%2C transcript variant X3 && sp|Q99624|S38A3_HUMAN Sodium-coupled neutral amino acid transporter 3 OS=Homo sapiens OX=9606 GN=SLC38A3 PE=1 SV=1 && PF01490:Transmembrane amino acid transporter protein	NC_009159.3:38580563-38597209	9.54874450702676	4.79638830623805	81.4607974740513	0	0	0	31.935310095772	0	8.03141859335275	0.000200192730295837	0.00154177511026852
100049960	BSND	barttin CLCNK type accessory beta subunit%2C transcript variant X1 && sp|Q8WZ55|BSND_HUMAN Barttin OS=Homo sapiens OX=9606 GN=BSND PE=1 SV=1 && -	NC_009145.3:4686398-4698940	14.256353722278	22.310788274377	68.7387881514871	0.00458135474937477	0	1.72556149629147	35.1019767160474	0.576714283680281	5.6882331931015	0.000200483871151916	0.00154365529771577
100146710	MMP23B	matrix metallopeptidase 23B && sp|Q2TBM7|MMP23_BOVIN Matrix metalloproteinase-23 OS=Bos taurus OX=9913 GN=MMP23 PE=2 SV=1 && PF01549:ShK domain-like|PF00413:Matrixin	NC_009145.3:48364899-48367468	8.35837454942903	17.5998607699834	38.4122854947663	0	0	0	21.4568402713929	0	7.45903995960846	0.000200920072138936	0.00154665125386088
111774288	ANGPTL8	angiopoietin like 8 && sp|Q8R1L8|ANGL8_MOUSE Angiopoietin-like protein 8 OS=Mus musculus OX=10090 GN=Angptl8 PE=2 SV=2 && -	NC_009150.3:50810685-50813478	8.35563362683661	29.1962360208199	23.3487609281929	0	0	0	20.3002101919498	0	7.37927825121135	0.000202155808734385	0.00155543453679205
111775239	GFY	golgi associated olfactory signaling regulator && sp|I3L273|GFY_HUMAN Golgi-associated olfactory signaling regulator OS=Homo sapiens OX=9606 GN=GFY PE=3 SV=1 && -	NC_009153.3:19523411-19526170	9.53569658704656	11.7909033861571	47.6978315710893	0	0	0	23.0081438480977	0	7.55956789473321	0.00020395788242271	0.00156893251367519
100061487	KRT75	keratin 75 && sp|Q08D91|K2C75_BOVIN Keratin, type II cytoskeletal 75 OS=Bos taurus OX=9913 GN=KRT75 PE=2 SV=1 && PF00038:Intermediate filament protein|PF16208:Keratin type II head	NC_009149.3:70421914-70432117	11.869009559521	16.4258810880586	30.283908705491	0	0	0	19.5262664510235	0	7.32332975690379	0.000204855266596358	0.00157546653390113
100071760	FLNC	filamin C%2C transcript variant X1 && sp|Q8VHX6|FLNC_MOUSE Filamin-C OS=Mus musculus OX=10090 GN=Flnc PE=1 SV=3 && PF00307:Calponin homology (CH) domain|PF00630:Filamin/ABP280 repeat	NC_009147.3:83825267-83853057	60.2157192720473	41.0662814006615	182.032092718302	7.29577941246496	2.73861894974445	12.4787075524384	94.438031130337	7.50436863821593	3.63505340690469	0.00020603832735853	0.00158382318167761
100068324	AQP7	aquaporin 7%2C transcript variant X1 && sp|O14520|AQP7_HUMAN Aquaporin-7 OS=Homo sapiens OX=9606 GN=AQP7 PE=1 SV=1 && PF00230:Major intrinsic protein	NC_009166.3:49602171-49618258	17.766134187019	3.62445484433431	65.1743567795467	0	0	0	28.8549819369666	0	7.88529897362072	0.00020614469856383	0.00158427001079748
100064110	MORN1	MORN repeat containing 1%2C transcript variant X8 && sp|Q5T089|MORN1_HUMAN MORN repeat-containing protein 1 OS=Homo sapiens OX=9606 GN=MORN1 PE=2 SV=2 && PF02493:MORN repeat	NC_009145.3:47754626-47815799	36.6748511217259	106.543037619344	220.598288301778	5.22800421881306	18.9528081837594	7.37194918544636	121.272059014283	10.5175871960063	3.50442077138645	0.000206654579454266	0.00158781697115083
100055619	GJB5	gap junction protein beta 5%2C transcript variant X3 && sp|O95377|CXB5_HUMAN Gap junction beta-5 protein OS=Homo sapiens OX=9606 GN=GJB5 PE=1 SV=2 && -	NC_009145.3:22479738-22485117	8.36219158089996	12.956391209399	48.8622858947234	0	0	0	23.3936228950074	0	7.58347679968553	0.000207329002423574	0.00159262622469889
100146852	PCSK4	proprotein convertase subtilisin/kexin type 4 && sp|Q6UW60|PCSK4_HUMAN Proprotein convertase subtilisin/kexin type 4 OS=Homo sapiens OX=9606 GN=PCSK4 PE=1 SV=2 && PF16470:Peptidase S8 pro-domain|PF01483:Proprotein convertase P-domain|PF00082:Subtilase family	NC_009150.3:841290-847678	7.18945877556221	11.7969741851148	57.0028346793194	0	0	0	25.3297558799988	0	7.69795419855054	0.0002101459812504	0.00161313321137959
102147401	LOC102147401	spermatogenesis-associated protein 31E1 && sp|Q5VVP1|S31A6_HUMAN Spermatogenesis-associated protein 31A6 OS=Homo sapiens OX=9606 GN=SPATA31A6 PE=3 SV=1 && PF15371:Domain of unknown function (DUF4599)|PF14650:FAM75 family	NC_009168.3:4371110-4378155	4.83501097384572	18.7828840696202	52.3691886198767	0	0	0	25.3290278877809	0	7.69781308676105	0.000210339958871153	0.00161424489585646
102151082	LOC102151082	transmembrane protein 202-like%2C transcript variant X1 && - && -	NC_009153.3:20516692-20522182	16.5619788619191	8.29241887190942	39.5698275413112	0	0	0	21.4747417583799	0	7.46027311527345	0.000213610107427976	0.00163857564069781
111772985	LOC111772985	translation initiation factor IF-2-like && - && -	NC_009146.3:120030975-120033682	6.01279189766417	14.126830339437	55.8444598014451	0	0	0	25.3280273461821	0	7.69783952671375	0.000214237665857748	0.00164300577045834
100059558	LRRC30	leucine rich repeat containing 30%2C transcript variant X8 && sp|A6NM36|LRC30_HUMAN Leucine-rich repeat-containing protein 30 OS=Homo sapiens OX=9606 GN=LRRC30 PE=4 SV=1 && -	NC_009151.3:35304779-35345481	0.0974970228844825	53.8254762572506	86.2795164549945	0	0	0	46.7341632450432	0	8.57861732524549	0.000214720219204965	0.00164632203559931
100070488	SLIT3	slit guidance ligand 3 && sp|O75094|SLIT3_HUMAN Slit homolog 3 protein OS=Homo sapiens OX=9606 GN=SLIT3 PE=2 SV=3 && PF02210:Laminin G domain|PF01462:Leucine rich repeat N-terminal domain|PF13855:Leucine rich repeat|PF00008:EGF-like domain	NC_009157.3:10902364-11489820	3.65629077001456	18.7923807816231	60.5182166810892	0	0	0	27.655629410909	0	7.82427022097364	0.000217451835043954	0.00166609911596089
111775136	LOC111775136	translation initiation factor IF-2-like && - && -	NC_009144.3:92044880-92057902	0.097741631995806	39.8407212696623	107.22965609382	0	0	0	49.0560396651592	0	8.64848999506217	0.000218157606478075	0.00167078865551943
111768826	LOC111768826	neurogenic locus notch homolog protein 4-like && - && -	NC_009161.3:82729-86371	23.6001064703233	4.79350336325952	43.0791667663337	0	0	0	23.8242588666388	0	7.60961102499279	0.000218165649224012	0.00167078865551943
100053714	LOC100053714	cationic amino acid transporter 4-like && sp|Q8BLQ7|CTR4_MOUSE Cationic amino acid transporter 4 OS=Mus musculus OX=10090 GN=Slc7a4 PE=1 SV=1 && PF13520:Amino acid permease	NC_009151.3:3416690-3422002	3.65688528289078	10.6418291053708	83.7936667650907	0	0	0	32.6974603844508	0	8.06539248486038	0.000221287897018097	0.00169267992399057
100054278	PTH1R	parathyroid hormone 1 receptor%2C transcript variant X3 && sp|P50133|PTH1R_PIG Parathyroid hormone/parathyroid hormone-related peptide receptor OS=Sus scrofa OX=9823 GN=PTH1R PE=1 SV=1 && -	NC_009159.3:41503933-41536304	54.3443851450368	42.2444621406816	250.889324050586	3.14704818958005	12.3427654268045	10.754326879022	115.826057112101	8.74804683180219	3.69999069031518	0.000221333402162535	0.00169267992399057
100061792	KRT77	keratin 77 && sp|Q7Z794|K2C1B_HUMAN Keratin, type II cytoskeletal 1b OS=Homo sapiens OX=9606 GN=KRT77 PE=1 SV=3 && PF16208:Keratin type II head|PF00038:Intermediate filament protein	NC_009149.3:70703581-70715638	9.5328963694327	12.9509436386502	43.0477698719044	0	0	0	21.8438699599957	0	7.48486972576571	0.000221760786718675	0.00169515886290842
100064176	LOC100064176	cytochrome P450 4B1%2C transcript variant X1 && sp|P13584|CP4B1_HUMAN Cytochrome P450 4B1 OS=Homo sapiens OX=9606 GN=CYP4B1 PE=1 SV=2 && -	NC_009145.3:11662943-11684718	11.8923096996272	5.96452612523673	62.8233145114764	0	0	0	26.8933834454467	0	7.78415319094689	0.000222031147076361	0.00169643574658926
100061889	LOC100061889	melanoma antigen preferentially expressed in tumors%2C transcript variant X4 && sp|P78395|PRAME_HUMAN Melanoma antigen preferentially expressed in tumors OS=Homo sapiens OX=9606 GN=PRAME PE=1 SV=1 && -	NC_009151.3:6796501-6809791	6.01390792878837	11.8003045906514	62.8230812636565	0	0	0	26.8790979276987	0	7.78340721842737	0.000222200537133822	0.00169733506372123
100071501	STPG1	sperm tail PG-rich repeat containing 1%2C transcript variant X2 && sp|A6QQ60|STPG1_BOVIN O(6)-methylguanine-induced apoptosis 2 OS=Bos taurus OX=9913 GN=STPG1 PE=2 SV=1 && -	NC_009145.3:30771330-30825602	14.2389967288621	16.4596234955347	48.9104483309143	0.00249394588931034	0.760179336988331	0	26.5363561851037	0.25422442762588	6.08527367033434	0.000222852572198141	0.00170191991125924
102148307	LOC102148307	maestro heat-like repeat family member 5%2C transcript variant X1 && sp|Q6ZUA9|MROH5_HUMAN Maestro heat-like repeat family member 5 OS=Homo sapiens OX=9606 GN=MROH5 PE=2 SV=2 && -	NC_009152.3:83528546-83571939	10.7221105401161	4.79587356150914	73.3029606010887	0	0	0	29.6069815675713	0	7.92252832591531	0.000223048220702422	0.00170301802363331
100049993	HNF1A	HNF1 homeobox A && sp|P20823|HNF1A_HUMAN Hepatocyte nuclear factor 1-alpha OS=Homo sapiens OX=9606 GN=HNF1A PE=1 SV=2 && PF04812:Hepatocyte nuclear factor 1 (HNF-1), beta isoform C terminus|PF04813:Hepatocyte nuclear factor 1 (HNF-1), alpha isoform C terminus|PF04814:Hepatocyte nuclear factor 1 (HNF-1), N terminus	NC_009151.3:15650947-15673243	4.83556787870455	15.2949875278871	59.3400976168302	0	0	0	26.4902176744739	0	7.76239723940237	0.000225271465089784	0.00171839480652344
100059168	CDHR3	cadherin related family member 3%2C transcript variant X6 && sp|Q6ZTQ4|CDHR3_HUMAN Cadherin-related family member 3 OS=Homo sapiens OX=9606 GN=CDHR3 PE=1 SV=1 && PF00028:Cadherin domain	NC_009147.3:6177609-6234546	2.47462436940442	17.6391010290363	74.4943317311618	0	0	0	31.5360190432009	0	8.01320966017139	0.000227867396499265	0.00173618037903466
100059596	LOC100059596	putative spermatogenesis-associated protein 31D4 && sp|Q6ZQQ2|S31D1_HUMAN Spermatogenesis-associated protein 31D1 OS=Homo sapiens OX=9606 GN=SPATA31D1 PE=2 SV=1 && PF14650:FAM75 family|PF15371:Domain of unknown function (DUF4599)	NW_019643429.1:105319-111682	0.0978929706269014	32.8437500647727	118.873100770726	0	0	0	50.604914602042	0	8.69330397456916	0.000228053684081205	0.00173679381529283
102150777	CHRNB2	cholinergic receptor nicotinic beta 2 subunit%2C transcript variant X2 && sp|P17787|ACHB2_HUMAN Neuronal acetylcholine receptor subunit beta-2 OS=Homo sapiens OX=9606 GN=CHRNB2 PE=1 SV=1 && PF02932:Neurotransmitter-gated ion-channel transmembrane region|PF02931:Neurotransmitter-gated ion-channel ligand binding domain	NC_009148.3:39824932-39839696	34.2871652053094	24.6839403817821	129.446079945144	5.18548386871871	2.87857135150554	0	62.8057285107453	2.68801840674142	4.51102685748731	0.000230234581426325	0.0017521838747298
100053559	SLC26A10	solute carrier family 26 member 10 && sp|Q5EBI0|S2610_MOUSE Solute carrier family 26 member 10 OS=Mus musculus OX=10090 GN=Slc26a10 PE=2 SV=2 && PF00916:Sulfate permease family|PF01740:STAS domain	NC_009149.3:76113545-76119853	11.8797734018351	9.45937865551554	45.3692354315389	0	0	0	22.2361291629632	0	7.51052303919734	0.000231357992649456	0.00175991779490746
100069881	SEPT12	septin 12%2C transcript variant X1 && sp|Q8IYM1|SEP12_HUMAN Septin-12 OS=Homo sapiens OX=9606 GN=SEPTIN12 PE=1 SV=1 && PF00735:Septin	NC_009156.3:39475768-39484584	9.52969327833128	14.1089057048822	38.3996258692551	0	0	0	20.6794082841562	0	7.40608986530193	0.000235834554677498	0.0017923098683301
100063993	LOC100063993	cytochrome P450 4B1-like && sp|P13584|CP4B1_HUMAN Cytochrome P450 4B1 OS=Homo sapiens OX=9606 GN=CYP4B1 PE=1 SV=2 && -	NC_009145.3:11461256-11483152	8.3614934664932	11.7908936223877	48.8553622949002	0	0	0	23.002583127927	0	7.55934371781498	0.000236387391254167	0.00179609568287728
100072053	SLC13A2	solute carrier family 13 member 2%2C transcript variant X1 && sp|Q13183|S13A2_HUMAN Solute carrier family 13 member 2 OS=Homo sapiens OX=9606 GN=SLC13A2 PE=1 SV=1 && PF00939:Sodium:sulfate symporter transmembrane region	NC_009154.3:42759868-42786937	8.3614934664932	11.7908936223877	48.8553622949002	0	0	0	23.002583127927	0	7.55934370077564	0.000236528984657258	0.00179675580086969
100064261	SMARCD3	SWI/SNF related%2C matrix associated%2C actin dependent regulator of chromatin%2C subfamily d%2C member 3%2C transcript variant X1 && sp|Q6STE5|SMRD3_HUMAN SWI/SNF-related matrix-associated actin-dependent regulator of chromatin subfamily D member 3 OS=Homo sapiens OX=9606 GN=SMARCD3 PE=1 SV=1 && PF02201:SWIB/MDM2 domain	NC_009147.3:102951284-102984823	15.4219264216816	10.6388442350572	64.0324090510807	1.03175460523602	0	0	30.0310599026065	0.343918201745339	6.1581678966168	0.000237640787656047	0.00180478395602149
100063388	CACNG5	calcium voltage-gated channel auxiliary subunit gamma 5%2C transcript variant X1 && sp|Q8VHW8|CCG5_RAT Voltage-dependent calcium channel gamma-5 subunit OS=Rattus norvegicus OX=10116 GN=Cacng5 PE=1 SV=1 && PF00822:PMP-22/EMP/MP20/Claudin family	NC_009154.3:13816978-13861917	8.36285559226746	10.6281186711077	52.3425460783962	0	0	0	23.7778401139238	0	7.60706679606123	0.000237887204077061	0.00180623766351135
100146634	LOC100146634	granzyme H%2C transcript variant X1 && sp|P20718|GRAH_HUMAN Granzyme H OS=Homo sapiens OX=9606 GN=GZMH PE=1 SV=1 && PF00089:Trypsin	NW_019645869.1:340-3911	6.0088302981461	33.8506517965779	24.5179754297356	0	0	0	21.4591525081532	0	7.45927732806537	0.000238037013258514	0.00180695734590761
100147578	SLC34A3	solute carrier family 34 member 3%2C transcript variant X2 && sp|Q8K4R8|NPT2C_RAT Sodium-dependent phosphate transport protein 2C OS=Rattus norvegicus OX=10116 GN=Slc34a3 PE=1 SV=1 && PF02690:Na+/Pi-cotransporter	NC_009168.3:39408169-39413847	17.732385906341	7.12656106873256	39.5698695085174	0	0	0	21.476272161197	0	7.46045508347726	0.000240186166280245	0.00182158741673833
100062985	KRT85	keratin%2C type II cuticular Hb5 && sp|P78386|KRT85_HUMAN Keratin, type II cuticular Hb5 OS=Homo sapiens OX=9606 GN=KRT85 PE=1 SV=1 && PF16208:Keratin type II head|PF00038:Intermediate filament protein	NC_009149.3:70356470-70363498	11.8784	9.45846176149223	44.2050565180981	0	0	0	21.8473150222668	0	7.48517900097953	0.000244192037487282	0.0018506859725467
100052718	PAPPA2	pappalysin 2%2C transcript variant X2 && sp|Q9BXP8|PAPP2_HUMAN Pappalysin-2 OS=Homo sapiens OX=9606 GN=PAPPA2 PE=1 SV=4 && PF00084:Sushi repeat (SCR repeat)|PF05572:Pregnancy-associated plasma protein-A|PF13385:Concanavalin A-like lectin/glucanases superfamily	NC_009148.3:11752314-12013193	2.47461536478932	14.1431207447084	81.4732954636733	0	0	0	32.6970105243903	0	8.06533460332372	0.000245169034602571	0.0018572332012258
100053565	VSIG8	V-set and immunoglobulin domain containing 8%2C transcript variant X1 && sp|P0DPA2|VSIG8_HUMAN V-set and immunoglobulin domain-containing protein 8 OS=Homo sapiens OX=9606 GN=VSIG8 PE=2 SV=1 && -	NC_009148.3:34052524-34079250	44.9094195009427	45.7414900033965	190.185155109891	6.26153977325885	8.64178721167552	9.92416315804691	93.6120215380766	8.27583004766043	3.47573329279395	0.000246588011939594	0.00186755159688292
100054403	RASIP1	Ras interacting protein 1%2C transcript variant X1 && sp|Q5U651|RAIN_HUMAN Ras-interacting protein 1 OS=Homo sapiens OX=9606 GN=RASIP1 PE=1 SV=1 && PF00788:Ras association (RalGDS/AF-6) domain|PF01843:DIL domain	NC_009153.3:19008497-19021290	13.0791212490276	30.462712900239	58.2772399610656	0.00626742170388461	0	2.58706867115143	33.9396913701107	0.864445364285106	5.14567264511371	0.000248150058975777	0.00187846708912566
111775252	LOC111775252	uncharacterized LOC111775252%2C transcript variant X2 && - && -	NC_009153.3:20522184-20531820	10.7021408152897	11.7831167233224	39.5564681707437	0	0	0	20.6805752364519	0	7.40622615042141	0.000248225752203941	0.00187846708912566
100067446	LOC100067446	tektin-4 && sp|Q149S1|TEKT4_MOUSE Tektin-4 OS=Mus musculus OX=10090 GN=Tekt4 PE=1 SV=2 && PF03148:Tektin family	NC_009156.3:42802566-42809250	11.8611403642799	23.3706106488627	18.695654810245	0	0	0	17.9758019411292	0	7.20447499226661	0.000248258082365643	0.00187846708912566
100069098	EPHB4	EPH receptor B4 && sp|P54760|EPHB4_HUMAN Ephrin type-B receptor 4 OS=Homo sapiens OX=9606 GN=EPHB4 PE=1 SV=2 && PF14575:Ephrin type-A receptor 2 transmembrane domain|PF07714:Protein tyrosine kinase|PF00041:Fibronectin type III domain|PF01404:Ephrin receptor ligand binding domain|PF00536:SAM domain (Sterile alpha motif)|PF07699:Putative ephrin-receptor like	NC_009156.3:9050655-9066679	20.1453949521205	26.9932001107242	80.4306225158137	0.00856364605906423	3.83934253949426	0	42.5230725262195	1.28263539518444	4.91734175118662	0.000250234471547861	0.00189254947286048
100056257	JPH3	junctophilin 3 && sp|Q9ET77|JPH3_MOUSE Junctophilin-3 OS=Mus musculus OX=10090 GN=Jph3 PE=1 SV=1 && PF02493:MORN repeat	NC_009146.3:34929468-35029106	34.300754346908	58.5758368004744	137.679054077533	2.1010199184358	1.30170701965932	10.9121561288696	76.8518817416385	4.77162768898823	3.97548144203969	0.000252071384369733	0.00190512593586137
100071409	GALNT18	polypeptide N-acetylgalactosaminyltransferase 18%2C transcript variant X7 && sp|Q6P9A2|GLT18_HUMAN Polypeptide N-acetylgalactosaminyltransferase 18 OS=Homo sapiens OX=9606 GN=GALNT18 PE=2 SV=2 && PF00535:Glycosyl transferase family 2	NC_009150.3:82417857-82769381	3.65621426328296	16.4620602467695	61.6708563732996	0	0	0	27.263043627784	0	7.80383186794791	0.000252223256294795	0.00190583513885522
100054147	KCNK16	potassium two pore domain channel subfamily K member 16%2C transcript variant X1 && sp|Q96T55|KCNKG_HUMAN Potassium channel subfamily K member 16 OS=Homo sapiens OX=9606 GN=KCNK16 PE=1 SV=1 && PF07885:Ion channel	NC_009163.3:39747728-39756210	8.37320478196393	3.62486718599065	89.6144544909457	0	0	0	33.8708421529668	0	8.11620977622256	0.000253035324428654	0.00191109177067906
100054296	HOXA2	homeobox A2 && sp|Q0VCS4|HXA2_BOVIN Homeobox protein Hox-A2 OS=Bos taurus OX=9913 GN=HOXA2 PE=2 SV=1 && PF00046:Homeodomain	NC_009147.3:58312487-58315684	6.01279074902572	11.7969664195869	58.1610774597558	0	0	0	25.3236115427895	0	7.69774726355854	0.000255328431541363	0.00192752422146824
102150730	A4GALT	alpha 1%2C4-galactosyltransferase (P blood group) && sp|Q9NPC4|A4GAT_HUMAN Lactosylceramide 4-alpha-galactosyltransferase OS=Homo sapiens OX=9606 GN=A4GALT PE=1 SV=1 && PF04572:Alpha 1,4-glycosyltransferase conserved region|PF04488:Glycosyltransferase sugar-binding region containing DXD motif	NC_009171.3:40288954-40315193	13.0454202841391	9.45545746737156	39.5565582939978	0	0	0	20.6858120151695	0	7.40660597394254	0.000256218017690923	0.00193379533048776
100033984	IHH	indian hedgehog && sp|Q14623|IHH_HUMAN Indian hedgehog protein OS=Homo sapiens OX=9606 GN=IHH PE=1 SV=4 && PF01079:Hint module|PF01085:Hedgehog amino-terminal signalling domain	NC_009149.3:8389428-8395918	4.83298872731843	26.8971963855944	34.9505082504419	0	0	0	22.2268977877849	0	7.50989407511255	0.000262408317024354	0.00197960641460206
100146860	HAPLN4	hyaluronan and proteoglycan link protein 4 && sp|Q86UW8|HPLN4_HUMAN Hyaluronan and proteoglycan link protein 4 OS=Homo sapiens OX=9606 GN=HAPLN4 PE=2 SV=1 && -	NC_009164.3:4356621-4363402	2.47447684992943	30.4220952244544	47.756048685002	0	0	0	26.8842069197953	0	7.78349113266649	0.000263066857800569	0.00198411863649814
100066813	LOC100066813	keratin%2C type I cuticular Ha7 && sp|O76014|KRT37_HUMAN Keratin, type I cuticular Ha7 OS=Homo sapiens OX=9606 GN=KRT37 PE=1 SV=3 && -	NC_009154.3:21400875-21412428	0.0974957655275119	36.3350073309169	103.718778944444	0	0	0	46.7170940136294	0	8.57824993757376	0.000263647832683122	0.0019880438983883
100146835	PLK5	polo like kinase 5%2C transcript variant X1 && sp|Q4FZD7|PLK5_MOUSE Inactive serine/threonine-protein kinase PLK5 OS=Mus musculus OX=10090 GN=Plk5 PE=1 SV=1 && PF00659:POLO box duplicated region|PF00069:Protein kinase domain	NC_009150.3:874425-883085	7.18536543161265	14.1158462154622	45.3690510570866	0	0	0	22.2234209013871	0	7.50980693590823	0.000264903385833981	0.00199659451168283
100072706	PITX1	paired like homeodomain 1 && sp|P70314|PITX1_MOUSE Pituitary homeobox 1 OS=Mus musculus OX=10090 GN=Pitx1 PE=2 SV=2 && PF00046:Homeodomain|PF03826:OAR domain	NC_009157.3:40218266-40224838	3.65550545128911	24.5929485160078	45.4064986266183	0	0	0	24.5516508646384	0	7.6530124647986	0.0002652844874952	0.00199900809657064
100064022	CDKN1A	cyclin dependent kinase inhibitor 1A%2C transcript variant X1 && sp|O19002|CDN1A_FELCA Cyclin-dependent kinase inhibitor 1 OS=Felis catus OX=9685 GN=CDKN1A PE=2 SV=3 && -	NC_009163.3:37466319-37474173	287.720217912783	342.897319341537	204.457970304381	80.1864894174589	32.3245782827461	52.8241522802629	278.358502519567	55.1117399934893	2.33689541286663	0.000266787713630168	0.00200987422067013
100066003	ADRA1D	adrenoceptor alpha 1D && sp|P25100|ADA1D_HUMAN Alpha-1D adrenergic receptor OS=Homo sapiens OX=9606 GN=ADRA1D PE=1 SV=2 && -	NC_009165.3:19199161-19221964	4.83410858111091	17.6123343856942	48.8688488310928	0	0	0	23.7717639326326	0	7.60669969565366	0.000268336843114668	0.00202108109886298
100071161	TMPRSS13	transmembrane protease%2C serine 13%2C transcript variant X1 && sp|Q5U405|TMPSD_MOUSE Transmembrane protease serine 13 OS=Mus musculus OX=10090 GN=Tmprss13 PE=2 SV=2 && -	NC_009150.3:26373721-26404182	35.4238921681158	10.6488446480763	85.0907205001987	0.00967273882214981	2.98249705486716	1.63808992545641	43.721152438797	1.54341990638191	4.68309098511786	0.000268886282566771	0.00202429083750807
100063659	FAT4	FAT atypical cadherin 4 && sp|Q6V0I7|FAT4_HUMAN Protocadherin Fat 4 OS=Homo sapiens OX=9606 GN=FAT4 PE=1 SV=2 && PF07645:Calcium-binding EGF domain|PF00028:Cadherin domain|PF02210:Laminin G domain	NC_009145.3:103452828-103611125	15.374535655938	10.6124376126249	30.2723720449431	0	0	0	18.753115104502	0	7.26546011065271	0.000269281889986782	0.00202680448894704
100059396	SYT6	synaptotagmin 6%2C transcript variant X1 && sp|Q5T7P8|SYT6_HUMAN Synaptotagmin-6 OS=Homo sapiens OX=9606 GN=SYT6 PE=1 SV=3 && PF00168:C2 domain	NC_009148.3:51106718-51165591	7.1810947565507	23.3925413318824	29.1321866270667	0	0	0	19.9019409051666	0	7.35096816203794	0.000269496391021133	0.00202795416698969
100050346	MYH11	myosin heavy chain 11%2C transcript variant X5 && sp|P35748|MYH11_RABIT Myosin-11 OS=Oryctolagus cuniculus OX=9986 GN=MYH11 PE=2 SV=2 && PF01576:Myosin tail|PF00063:Myosin head (motor domain)|PF02736:Myosin N-terminal SH3-like domain	NC_009156.3:31021298-31139159	15.4480018395097	35.1817233721087	107.260935138659	4.12599660334095	0	0	52.6302201167592	1.37533220111365	5.24345550559097	0.000270856164767869	0.0020377194948023
100147354	RSPH14	radial spoke head 14 homolog%2C transcript variant X6 && sp|Q9D3W1|RSP14_MOUSE Radial spoke head 14 homolog OS=Mus musculus OX=10090 GN=Rsph14 PE=2 SV=1 && PF00514:Armadillo/beta-catenin-like repeat	NC_009151.3:2482484-2580019	7.18809669710585	10.6289943830099	54.6653590731022	0	0	0	24.1608167177393	0	7.63015755582143	0.00027128573512458	0.00203916232338937
100147129	FOXJ1	forkhead box J1 && sp|Q92949|FOXJ1_HUMAN Forkhead box protein J1 OS=Homo sapiens OX=9606 GN=FOXJ1 PE=1 SV=3 && PF00250:Forkhead domain	NC_009154.3:5965986-5970626	14.1999340879543	12.9324357805121	26.7921359361467	0	0	0	17.9748352682044	0	7.20448767091567	0.000271296330305068	0.00203916232338937
100059646	ADGRA2	adhesion G protein-coupled receptor A2 && sp|Q96PE1|AGRA2_HUMAN Adhesion G protein-coupled receptor A2 OS=Homo sapiens OX=9606 GN=ADGRA2 PE=1 SV=2 && PF13855:Leucine rich repeat|PF00002:7 transmembrane receptor (Secretin family)|PF01825:GPCR proteolysis site, GPS, motif	NC_009170.3:7811159-7845313	13.0932609739337	39.854781121018	111.932800916602	0.00888230481058416	0	4.29264167613192	54.9602810038513	1.43384132698083	5.18173298906164	0.000274702595060994	0.0020628764050327
102150383	LOC102150383	ral guanine nucleotide dissociation stimulator-like 1%2C transcript variant X1 && sp|Q12967|GNDS_HUMAN Ral guanine nucleotide dissociation stimulator OS=Homo sapiens OX=9606 GN=RALGDS PE=1 SV=2 && -	NW_019644211.1:81326-83150	48.4369340769543	35.2177486123246	179.670260699176	0.0158625109152584	9.60227502948637	4.09845162678679	87.7749811294849	4.57219638906281	4.21126780854131	0.000275146789617079	0.00206573969461254
100061271	WDFY1	WD repeat and FYVE domain containing 1 && sp|Q8IWB7|WDFY1_HUMAN WD repeat and FYVE domain-containing protein 1 OS=Homo sapiens OX=9606 GN=WDFY1 PE=1 SV=1 && PF01363:FYVE zinc finger	NW_019641840.1:79362-128092	0	0	0	0.0237717417736292	1211.05097536495	0	0	403.691582368908	-11.6846	0.00027752014355505	0.00208260603158233
100056653	AFAP1	actin filament associated protein 1%2C transcript variant X1 && sp|Q8N556|AFAP1_HUMAN Actin filament-associated protein 1 OS=Homo sapiens OX=9606 GN=AFAP1 PE=1 SV=2 && PF00169:PH domain	NC_009146.3:117316427-117477984	22.5158273078975	63.2043241911879	92.1784543437283	6.22143016906454	2.85686731254156	0	59.2995352809379	3.02609916053536	4.26620287090909	0.000278305255248491	0.00208802062533818
100146505	PALM3	paralemmin 3 && sp|A6NDB9|PALM3_HUMAN Paralemmin-3 OS=Homo sapiens OX=9606 GN=PALM3 PE=1 SV=2 && -	NC_009150.3:46082251-46090735	1.28937989902015	22.3062955680688	76.8437	0	0	0	33.4797990244263	0	8.09921221719181	0.000278502105397814	0.00208902024649584
100058896	DDN	dendrin && sp|O94850|DEND_HUMAN Dendrin OS=Homo sapiens OX=9606 GN=DDN PE=1 SV=3 && PF15498:Nephrin and CD2AP-binding protein, Dendrin	NC_009149.3:67702441-67706535	23.6586012638792	21.1487073930509	65.2717161824597	0.00973359560132769	2.18689257427317	2.50814854964266	36.6930082797966	1.56825823983905	4.40939760285263	0.0002803740842197	0.00210162167351991
100064696	TACC2	transforming acidic coiled-coil containing protein 2%2C transcript variant X4 && sp|O95359|TACC2_HUMAN Transforming acidic coiled-coil-containing protein 2 OS=Homo sapiens OX=9606 GN=TACC2 PE=1 SV=3 && PF05010:Transforming acidic coiled-coil-containing protein (TACC), C-terminal	NC_009144.3:10773198-10983265	9.55713122376649	35.1793639351765	109.577085162898	0.00856364605906423	3.83934253949426	0	51.4378601072804	1.28263539518444	5.19719627672814	0.000280777261167404	0.00210416350512925
100057903	HMX3	H6 family homeobox 3 && sp|P42581|HMX3_MOUSE Homeobox protein HMX3 OS=Mus musculus OX=10090 GN=Hmx3 PE=1 SV=3 && PF00046:Homeodomain	NC_009144.3:9810491-9813990	2.47454800397244	21.1223077112543	60.5243026738077	0	0	0	28.0403861296781	0	7.84422910392829	0.000281480104183118	0.00210894938199165
111767632	LOC111767632	mucin-3B-like && sp|Q02505|MUC3A_HUMAN Mucin-3A OS=Homo sapiens OX=9606 GN=MUC3A PE=1 SV=3 && PF01390:SEA domain	NC_009156.3:9238504-9244726	3.65574251038305	18.7828689281667	53.5275957799375	0	0	0	25.3220690728291	0	7.69760290356708	0.000282801002251632	0.00211836270824392
100067358	KLHL40	kelch like family member 40 && sp|Q9D783|KLH40_MOUSE Kelch-like protein 40 OS=Mus musculus OX=10090 GN=Klhl40 PE=1 SV=1 && PF07707:BTB And C-terminal Kelch|PF00651:BTB/POZ domain|PF01344:Kelch motif	NC_009159.3:44999958-45007063	7.18189253015164	17.5923632152151	36.0794696586218	0	0	0	20.2845751346629	0	7.37848711438544	0.000283770984202761	0.00212465922257968
106781562	LOC106781562	glycine-rich cell wall structural protein 1%2C transcript variant X1 && - && -	NC_009156.3:40991847-41005775	9.53654726838868	8.29597079986617	52.3353425211086	0	0	0	23.3892868631211	0	7.58349694109465	0.000286780340624968	0.002145234534347
102149785	LOC102149785	ral guanine nucleotide dissociation stimulator && sp|Q12967|GNDS_HUMAN Ral guanine nucleotide dissociation stimulator OS=Homo sapiens OX=9606 GN=RALGDS PE=1 SV=2 && PF00617:RasGEF domain	NW_019643803.1:32-10347	15.4372152382158	11.8150304437533	89.6875828755738	0.00458135474937477	0	1.72556149629147	38.9799428525143	0.576714283680281	5.83988610912613	0.000290972538448251	0.00217461246929952
102149533	PGBD5	piggyBac transposable element derived 5%2C transcript variant X1 && sp|D3YZI9|PGBD5_MOUSE PiggyBac transposable element-derived protein 5 OS=Mus musculus OX=10090 GN=Pgbd5 PE=1 SV=1 && PF13843:Transposase IS4	NC_009144.3:67997680-68142432	6.01248	10.6306499346334	58.153870419809	0	0	0	24.9323318824778	0	7.67546598450433	0.000292331767040883	0.00218427369689546
100050350	FAM107A	family with sequence similarity 107 member A%2C transcript variant X2 && sp|Q5NVP3|F107A_PONAB Actin-associated protein FAM107A OS=Pongo abelii OX=9601 GN=FAM107A PE=2 SV=1 && PF06625:Protein of unknown function (DUF1151)	NC_009159.3:31482914-31503170	3.65562733625772	18.7810830483183	52.3627649946446	0	0	0	24.9331584597402	0	7.67536660029941	0.000294217691267467	0.00219786505084903
100054638	MAPT	microtubule associated protein tau%2C transcript variant X1 && sp|Q5YCV9|TAU_HYLLA Microtubule-associated protein tau OS=Hylobates lar OX=9580 GN=MAPT PE=3 SV=4 && PF00418:Tau and MAP protein, tubulin-binding repeat	NC_009154.3:17628441-17730085	38.995173605319	22.347572545379	131.784908304146	0.0137504793155063	4.37381656601514	5.0073403152132	64.3758848182813	3.13163578684795	4.28871488685063	0.000295294453768801	0.0022054069973422
100050320	SLC38A2	solute carrier family 38 member 2%2C transcript variant X1 && sp|Q96QD8|S38A2_HUMAN Sodium-coupled neutral amino acid transporter 2 OS=Homo sapiens OX=9606 GN=SLC38A2 PE=1 SV=2 && PF01490:Transmembrane amino acid transporter protein	NC_009149.3:65248030-65261959	61455.8693590337	66743.2880477156	39991.9084243486	27747.584798168	13365.5685553421	17257.6754874918	56063.688610366	19456.9429470006	1.52679640918222	0.000301459273226528	0.00224838089336497
100067898	GAL3ST2	galactose-3-O-sulfotransferase 2 && sp|Q6XQG9|G3ST2_PIG Galactose-3-O-sulfotransferase 2 OS=Sus scrofa OX=9823 GN=GAL3ST2 PE=2 SV=1 && -	NC_009149.3:26986967-27012857	93.2260735385337	66.8098785867541	253.297255584345	20.8294903498405	14.3484711647652	18.9857729967325	137.777735903211	18.0545781704461	2.92448927221241	0.000302040000009596	0.0022516893439989
100147681	MYMK	myomaker%2C myoblast fusion factor && sp|A6NI61|MYMK_HUMAN Protein myomaker OS=Homo sapiens OX=9606 GN=MYMK PE=3 SV=1 && PF12036:Protein of unknown function (DUF3522)	NC_009168.3:36300083-36310760	7.18338263885081	14.1107280943566	41.8768673841141	0	0	0	21.0569927057738	0	7.43236192546967	0.000303833916520278	0.00226403494091432
100061863	STX1A	syntaxin 1A%2C transcript variant X2 && sp|P32850|STX1A_BOVIN Syntaxin-1A OS=Bos taurus OX=9913 GN=STX1A PE=1 SV=1 && PF05739:SNARE domain|PF00804:Syntaxin	NC_009156.3:11629466-11645869	14.1971163528233	12.930063348942	25.6304774765375	0	0	0	17.5858857261009	0	7.17308597223483	0.000305397196400185	0.00227465151566924
100061503	ODF3L1	outer dense fiber of sperm tails 3 like 1 && sp|Q8IXM7|OD3L1_HUMAN Outer dense fiber protein 3-like protein 1 OS=Homo sapiens OX=9606 GN=ODF3L1 PE=1 SV=1 && -	NC_009144.3:119425576-119430441	8.36285316986375	8.29659155698883	54.6580278925879	0	0	0	23.7724908731468	0	7.60696698945038	0.000307186842321478	0.00228746229364966
100069716	SCRN1	secernin 1%2C transcript variant X2 && sp|P83939|SCRN1_BOVIN Secernin-1 OS=Bos taurus OX=9913 GN=SCRN1 PE=1 SV=2 && -	NC_009147.3:60713088-60774385	3.65492510965068	26.9043704128284	38.4349358432407	0	0	0	22.9980771219066	0	7.55907460272206	0.000307529542360833	0.00228949504456753
106782614	LOC106782614	keratin-associated protein 10-7-like && sp|P60371|KR106_HUMAN Keratin-associated protein 10-6 OS=Homo sapiens OX=9606 GN=KRTAP10-6 PE=1 SV=2 && -	NC_009169.3:40992367-40995749	9.52465894255882	14.1006311257881	33.7471200532818	0	0	0	19.1241367072096	0	7.29379467347891	0.000307785659719579	0.00229088242963083
100064326	HOXC12	homeobox C12 && sp|Q8K5B8|HXC12_MOUSE Homeobox protein Hox-C12 OS=Mus musculus OX=10090 GN=Hoxc12 PE=2 SV=1 && PF00046:Homeodomain	NC_009149.3:71720584-71726255	0.0975376462350219	27.0021771942024	114.185345208774	0	0	0	47.0950200164037	0	8.58998893204565	0.000309222092115754	0.00230001003012214
100055147	HSPD1	heat shock protein family D (Hsp60) member 1%2C transcript variant X1 && sp|P10809|CH60_HUMAN 60 kDa heat shock protein, mitochondrial OS=Homo sapiens OX=9606 GN=HSPD1 PE=1 SV=2 && PF00118:TCP-1/cpn60 chaperonin family	NC_009161.3:72876174-72888344	3550.48979837334	6998.97051528113	6550.05213290895	1917.62148429193	2373.0982343756	1914.83378925221	5699.83748218781	2068.51783597325	1.46220424866481	0.000310118500761576	0.00230615521886535
111770016	KCNK15	potassium two pore domain channel subfamily K member 15 && sp|Q9H427|KCNKF_HUMAN Potassium channel subfamily K member 15 OS=Homo sapiens OX=9606 GN=KCNK15 PE=1 SV=2 && PF07885:Ion channel	NC_009165.3:34815048-34820818	10.6945354856081	12.9367995773586	32.5844409076369	0	0	0	18.7385919902012	0	7.26450936566072	0.000310351581445124	0.00230736599118778
100067500	STAB2	stabilin 2 && sp|Q8WWQ8|STAB2_HUMAN Stabilin-2 OS=Homo sapiens OX=9606 GN=STAB2 PE=1 SV=3 && PF12947:EGF domain|PF02469:Fasciclin domain|PF00193:Extracellular link domain	NC_009171.3:28164910-28313042	3.65574209390504	16.4553633333877	55.8443684201297	0	0	0	25.3184912824742	0	7.69751234548783	0.000314192597876031	0.00233433726734185
100062566	LOC100062566	uncharacterized LOC100062566 && sp|Q32L91|ACL7B_BOVIN Actin-like protein 7B OS=Bos taurus OX=9913 GN=ACTL7B PE=2 SV=1 && PF00022:Actin	NC_009159.3:38853725-38858663	23.6748025074454	14.1551985219334	94.3924820482425	0.00741923102691544	3.08125260793746	0	44.0741610258738	1.02955727965479	5.25305918812263	0.000314430869435202	0.0023355791272071
111768565	LOC111768565	uncharacterized LOC111768565%2C transcript variant X2 && - && -	NC_009160.3:13298984-13379608	2.47444612036761	23.4421387386842	53.5460260230738	0	0	0	26.4875369607085	0	7.76229407711843	0.000315473857665412	0.00234279647486985
100063477	GRIK4	glutamate ionotropic receptor kainate type subunit 4%2C transcript variant X2 && sp|Q8BMF5|GRIK4_MOUSE Glutamate receptor ionotropic, kainate 4 OS=Mus musculus OX=10090 GN=Grik4 PE=2 SV=2 && -	NC_009150.3:28726547-29139359	6.01214461929153	10.6298352720642	56.988481576693	0	0	0	24.5434871560162	0	7.65288308284402	0.000315546340145194	0.00234280494325752
100009700	NR5A2	nuclear receptor subfamily 5 group A member 2%2C transcript variant X1 && sp|O00482|NR5A2_HUMAN Nuclear receptor subfamily 5 group A member 2 OS=Homo sapiens OX=9606 GN=NR5A2 PE=1 SV=2 && PF00104:Ligand-binding domain of nuclear hormone receptor|PF00105:Zinc finger, C4 type (two domains)	NC_009173.3:28637061-28769094	3.65475482609591	26.9008332279901	37.2715917045445	0	0	0	22.6090599195435	0	7.53457771717601	0.000320261369850538	0.00237727466648323
100060768	GLIS1	GLIS family zinc finger 1 && sp|Q8K1M4|GLIS1_MOUSE Zinc finger protein GLIS1 OS=Mus musculus OX=10090 GN=Glis1 PE=1 SV=2 && -	NC_009145.3:5721641-5934790	18.9622466070692	25.8155216016574	68.7675028097614	0.00741923102691544	3.08125260793746	0	37.8484236728293	1.02955727965479	5.02971219534119	0.000321071435462831	0.00238221077025845
111769675	GDF15	growth differentiation factor 15 && sp|Q99988|GDF15_HUMAN Growth/differentiation factor 15 OS=Homo sapiens OX=9606 GN=GDF15 PE=1 SV=3 && -	NC_009164.3:3682897-3688166	13.0769112266287	28.1266550445463	55.9395837525614	0.0075489508672183	1.45341347469652	1.67074641823641	32.3810500079121	1.04390294793338	4.75581025782114	0.000323535353745	0.00239940774201266
106781178	LOC106781178	ral guanine nucleotide dissociation stimulator-like%2C transcript variant X2 && sp|Q12967|GNDS_HUMAN Ral guanine nucleotide dissociation stimulator OS=Homo sapiens OX=9606 GN=RALGDS PE=1 SV=2 && -	NC_009172.3:2205284-2214543	4.83410718096885	14.1217460248812	52.3424024999281	0	0	0	23.7660852352594	0	7.60655468961802	0.000324820927941557	0.00240785427825571
100050029	NKX2-2	NK2 homeobox 2 && sp|O95096|NKX22_HUMAN Homeobox protein Nkx-2.2 OS=Homo sapiens OX=9606 GN=NKX2-2 PE=2 SV=1 && PF00046:Homeodomain	NC_009165.3:3802508-3805579	9.52175396025385	15.256800150731	30.265967980036	0	0	0	18.3481740303403	0	7.23424900480969	0.000325738009468124	0.00241356283685102
100060580	ALAS2	5'-aminolevulinate synthase 2 && sp|Q3ZC31|HEM0_BOVIN 5-aminolevulinate synthase, erythroid-specific, mitochondrial OS=Bos taurus OX=9913 GN=ALAS2 PE=2 SV=1 && PF00155:Aminotransferase class I and II|PF09029:5-aminolevulinate synthase presequence	NC_009175.3:43483320-43506944	53.1866916331053	15.3237967711508	2029.55449132047	22.9235181427711	38.3556472649219	15.6111498765925	699.354993241575	25.6301050947618	4.76312814930084	0.000326773979288151	0.00242069269249799
111767597	PRR35	proline rich 35 && sp|P0CG20|PRR35_HUMAN Proline-rich protein 35 OS=Homo sapiens OX=9606 GN=PRR35 PE=1 SV=1 && PF15269:Zinc-finger	NC_009156.3:43271013-43273698	3.65523276916743	19.938109161089	47.7108565379499	0	0	0	23.7680661560688	0	7.60657211200793	0.000327587461047657	0.00242562449455333
100054105	SOX13	SRY-box 13%2C transcript variant X1 && sp|Q9UN79|SOX13_HUMAN Transcription factor SOX-13 OS=Homo sapiens OX=9606 GN=SOX13 PE=1 SV=3 && -	NC_009148.3:713682-755187	23.677411310365	28.1663642530349	85.1076414606387	2.09216939118863	4.41692430250533	1.59822299567784	45.6504723413462	2.70243889645727	4.00504687638618	0.0003288270450484	0.00243370550650088
102150935	LOC102150935	WD repeat-containing protein 64-like && sp|B7FF07|WDY_DROMO WD repeat-containing protein on Y chromosome OS=Drosophila mojavensis OX=7230 GN=WDY PE=4 SV=1 && -	NC_009160.3:10270288-10405015	2.4745271029747	17.6279252424101	62.8363105935335	0	0	0	27.6462543129728	0	7.82403253541315	0.000333287052272922	0.0024650480877456
106781575	LOC106781575	sialic acid-binding Ig-like lectin 12 && sp|Q9NYZ4|SIGL8_HUMAN Sialic acid-binding Ig-like lectin 8 OS=Homo sapiens OX=9606 GN=SIGLEC8 PE=1 SV=2 && PF13927:Immunoglobulin domain	NC_009153.3:21419732-21427051	29.521048189933	31.6310814760007	43.1863556398291	119.804467891834	204.130105540045	240.327001860732	34.7794951019209	188.087191764204	-2.4321	0.000333509573914633	0.00246613845930705
100054332	LOC100054332	histone H4%2C transcript variant X1 && sp|P62803|H4_BOVIN Histone H4 OS=Bos taurus OX=9913 PE=1 SV=2 && PF15511:Centromere kinetochore component CENP-T histone fold	NC_009163.3:24918078-24929620	229.532285704546	7.13940493449786	7.12324310226051	906.221514659479	570.380093032996	2323.76158355364	81.264977913768	1266.78773041537	-3.95952	0.000335121259386668	0.00247749820733876
100146358	PODNL1	podocan like 1%2C transcript variant X1 && sp|Q6P3Y9|PONL1_MOUSE Podocan-like protein 1 OS=Mus musculus OX=10090 GN=Podnl1 PE=1 SV=3 && PF13855:Leucine rich repeat	NC_009150.3:46166760-46171510	22.4832209350891	40.9557204571441	45.5200479070784	3.11162048809045	2.17749061146178	0	36.3196630997705	1.76303703318408	4.30119501126695	0.000336980674409983	0.00249012339490311
100059154	TLX3	T cell leukemia homeobox 3%2C transcript variant X1 && sp|O43711|TLX3_HUMAN T-cell leukemia homeobox protein 3 OS=Homo sapiens OX=9606 GN=TLX3 PE=1 SV=3 && PF00046:Homeodomain	NC_009157.3:9134617-9148320	7.17934907280205	18.7444018972136	31.4344829498063	0	0	0	19.1194113066073	0	7.29349555272755	0.000337704831367985	0.00249488484311988
100069632	NKX2-5	NK2 homeobox 5 && sp|P52952|NKX25_HUMAN Homeobox protein Nkx-2.5 OS=Homo sapiens OX=9606 GN=NKX2-5 PE=1 SV=1 && PF00046:Homeodomain	NC_009157.3:7541406-7544520	7.17934907280205	18.7444018972136	31.4344829498063	0	0	0	19.1194113066073	0	7.29349554594585	0.000337776972883187	0.00249488484311988
100057337	NGEF	neuronal guanine nucleotide exchange factor%2C transcript variant X2 && sp|Q8CHT1|NGEF_MOUSE Ephexin-1 OS=Mus musculus OX=10090 GN=Ngef PE=1 SV=1 && -	NC_009149.3:19787152-19827012	4.83266228568685	18.7641958333548	41.8903388198782	0	0	0	21.8290656463066	0	7.48418192389021	0.000340857678557698	0.00251594185348533
100146679	LKAAEAR1	LKAAEAR motif containing 1%2C transcript variant X4 && sp|Q8TD35|LKAM1_HUMAN Protein LKAAEAR1 OS=Homo sapiens OX=9606 GN=LKAAEAR1 PE=1 SV=3 && -	NC_009165.3:50752772-50756057	8.35560659113746	11.7815818949673	40.7059035552769	0	0	0	20.2810306804606	0	7.37846087659028	0.000341553076821454	0.00252050819994151
102150446	FFAR3	free fatty acid receptor 3 && sp|O14843|FFAR3_HUMAN Free fatty acid receptor 3 OS=Homo sapiens OX=9606 GN=FFAR3 PE=1 SV=1 && PF00001:7 transmembrane receptor (rhodopsin family)	NC_009153.3:6621351-6624150	42.463504708944	21.1589362254095	62.992885724285	3.12620937409342	1.34095032577466	4.16526322958001	42.2051088862129	2.87747430981603	3.82138400396389	0.000342022414480348	0.00252340464370257
100057531	ADARB2	adenosine deaminase%2C RNA specific B2 (inactive) && sp|Q9NS39|RED2_HUMAN Double-stranded RNA-specific editase B2 OS=Homo sapiens OX=9606 GN=ADARB2 PE=1 SV=1 && PF02137:Adenosine-deaminase (editase) domain|PF00035:Double-stranded RNA binding motif	NC_009172.3:33219290-33671661	3.65636075971738	10.6361237181989	69.7972555988917	0	0	0	28.029913358936	0	7.84404952063222	0.000344939127158072	0.00254320969841579
100052105	LOC100052105	neuropeptide Y receptor type 4%2C transcript variant X1 && sp|P0DQD5|NPY42_HUMAN Neuropeptide Y receptor type 4-2 OS=Homo sapiens OX=9606 GN=NPY4R2 PE=3 SV=1 && PF00001:7 transmembrane receptor (rhodopsin family)	NC_009144.3:84082452-84095247	8.34871500743561	18.7339	26.7919502293525	0	0	0	17.9582005102027	0	7.2034000801848	0.000347363114284616	0.00255993207136277
100066272	ART5	ADP-ribosyltransferase 5%2C transcript variant X1 && sp|P70352|NAR5_MOUSE Ecto-ADP-ribosyltransferase 5 OS=Mus musculus OX=10090 GN=Art5 PE=2 SV=3 && PF01129:NAD:arginine ADP-ribosyltransferase	NC_009150.3:73836494-73840151	15.374525603769	8.28572267987628	32.5846138758506	0	0	0	18.7482873864986	0	7.26534103685207	0.000349334618287418	0.00257272920608668
100062351	ALOXE3	arachidonate lipoxygenase 3%2C transcript variant X2 && sp|Q9BYJ1|LOXE3_HUMAN Hydroperoxide isomerase ALOXE3 OS=Homo sapiens OX=9606 GN=ALOXE3 PE=1 SV=1 && -	NC_009154.3:51334433-51354109	2.47433225208141	23.4354070743567	50.0520728461367	0	0	0	25.3206040575249	0	7.69756918506018	0.000354217112126721	0.00260774964841195
100069825	NCS1	neuronal calcium sensor 1 && sp|P62167|NCS1_CHICK Neuronal calcium sensor 1 OS=Gallus gallus OX=9031 GN=NCS1 PE=1 SV=2 && PF13499:EF-hand domain pair|PF00036:EF hand	NC_009168.3:33603327-33654334	9.55791157680153	16.5000084941241	148.025412558231	0.00741923102691544	3.08125260793746	0	58.0277775430521	1.02955727965479	5.65668857630936	0.000354248642819991	0.00260774964841195
100072287	ROBO3	roundabout guidance receptor 3 && sp|Q96MS0|ROBO3_HUMAN Roundabout homolog 3 OS=Homo sapiens OX=9606 GN=ROBO3 PE=1 SV=2 && PF07679:Immunoglobulin I-set domain|PF00041:Fibronectin type III domain|PF13927:Immunoglobulin domain	NC_009150.3:34398906-34414409	26.0070169694051	18.8160874034843	65.2717688655578	0.00741923102691544	3.08125260793746	0	36.6982910794824	1.02955727965479	4.9853326031473	0.000355038907665792	0.00261298132873979
100065461	TMEM204	transmembrane protein 204 && sp|Q0IIE5|TM204_BOVIN Transmembrane protein 204 OS=Bos taurus OX=9913 GN=TMEM204 PE=2 SV=1 && -	NC_009156.3:42417109-42437702	840.658418646659	450.661872152966	488.264103205707	1212.45798784402	2021.82029046571	2125.44610126301	593.194798001777	1786.57479319091	-1.59062	0.00035857501249254	0.00263782366380881
111770601	LOC111770601	uncharacterized LOC111770601%2C transcript variant X1 && - && -	NC_009168.3:31847227-31853553	7.19100672417919	5.96451790579941	67.4578913245169	0	0	0	26.8711386514985	0	7.78337854071066	0.000359421322673365	0.00264345729345367
100068261	MASP1	mannan binding lectin serine peptidase 1%2C transcript variant X3 && sp|P48740|MASP1_HUMAN Mannan-binding lectin serine protease 1 OS=Homo sapiens OX=9606 GN=MASP1 PE=1 SV=3 && PF00431:CUB domain|PF00089:Trypsin|PF00084:Sushi repeat (SCR repeat)	NC_009162.3:27532706-27611463	0.0968746799886553	36.3194025268909	88.5569553211116	0	0	0	41.6577441759971	0	8.41338582463227	0.000361582793064287	0.00265816372093981
100070567	LOC100070567	poliovirus receptor homolog%2C transcript variant X1 && sp|P32506|PVR_CHLAE Poliovirus receptor homolog OS=Chlorocebus aethiops OX=9534 GN=PVR PE=2 SV=1 && PF07686:Immunoglobulin V-set domain|PF08205:CD80-like C2-set immunoglobulin domain	NC_009153.3:15517952-15533159	40.1553317665683	30.5169177779027	95.6473539999562	2.09852802706318	8.14233488394897	1.57594920657209	55.4398678481424	3.93893737252808	3.76102190235407	0.000362227018116285	0.0026617079990872
102147462	LOC102147462	ficolin-1 && sp|O00602|FCN1_HUMAN Ficolin-1 OS=Homo sapiens OX=9606 GN=FCN1 PE=1 SV=2 && PF00147:Fibrinogen beta and gamma chains, C-terminal globular domain	NC_009168.3:37398348-37402834	47.1875814713528	35.1736716368115	64.1953673514642	393.71122426902	293.57554052362	114.669257718562	48.8522068198762	267.318674170401	-2.44912	0.000364919247016562	0.00268089108563241
100065653	SLC25A41	solute carrier family 25 member 41%2C transcript variant X1 && sp|Q8N5S1|S2541_HUMAN Mitochondrial carrier protein SCaMC-3L OS=Homo sapiens OX=9606 GN=SLC25A41 PE=2 SV=2 && PF00153:Mitochondrial carrier protein	NC_009150.3:4450003-4457935	3.65642656203341	9.46977633230988	72.1224964911227	0	0	0	28.4162331284887	0	7.86380669757193	0.000366747162429586	0.00269311495237594
100630682	LOC100630682	A-kinase anchor protein 2%2C transcript variant X10 && sp|Q8IXS6|PALM2_HUMAN Paralemmin-2 OS=Homo sapiens OX=9606 GN=PALM2 PE=1 SV=3 && -	NC_009168.3:15461288-15807274	886.765199664493	637.95182888635	1684.13501688479	209.38164498633	306.529676761279	399.699400593592	1069.61734847855	305.203574113733	1.80827953153981	0.000368001670807813	0.00270172297510793
100065998	KLHL32	kelch like family member 32%2C transcript variant X10 && sp|Q96NJ5|KLH32_HUMAN Kelch-like protein 32 OS=Homo sapiens OX=9606 GN=KLHL32 PE=1 SV=2 && -	NC_009153.3:49518840-49713511	9.52857518076258	41.9462114619464	9.43388521684754	0	0	0	20.3028906198522	0	7.38010327063166	0.000370459162653242	0.00271915700544699
100056242	STRC	stereocilin && sp|A6NGW2|STRCL_HUMAN Putative stereocilin-like protein OS=Homo sapiens OX=9606 GN=STRCP1 PE=5 SV=1 && -	NC_009144.3:146822062-146838185	3.65584925897739	12.9630811718848	60.4847593081205	0	0	0	25.7012299129943	0	7.7192768320477	0.000371505649536129	0.00272501095043935
100146532	SLC32A1	solute carrier family 32 member 1 && sp|O35458|VIAAT_RAT Vesicular inhibitory amino acid transporter OS=Rattus norvegicus OX=10116 GN=Slc32a1 PE=1 SV=1 && PF01490:Transmembrane amino acid transporter protein	NC_009165.3:29795532-29800707	2.4742352854341	26.9173	44.2479978344182	0	0	0	24.5465111867741	0	7.65288465743633	0.000371921661521955	0.00272745320292976
100054191	NT5C1A	5'-nucleotidase%2C cytosolic IA%2C transcript variant X2 && sp|Q9BXI3|5NT1A_HUMAN Cytosolic 5'-nucleotidase 1A OS=Homo sapiens OX=9606 GN=NT5C1A PE=1 SV=1 && -	NC_009145.3:18403830-18423624	15.4460443222426	5.96891282807888	125.833227457617	2.06087359147156	0	0	49.0827282026462	0.686957863823855	6.04814318106205	0.000374571828093062	0.00274627467353161
100061700	NTRK2	neurotrophic receptor tyrosine kinase 2%2C transcript variant X1 && sp|Q16620|NTRK2_HUMAN BDNF/NT-3 growth factors receptor OS=Homo sapiens OX=9606 GN=NTRK2 PE=1 SV=1 && -	NC_009166.3:5293165-5638376	0.0968208683034746	35.1523302740478	88.5527514522508	0	0	0	41.2673008648674	0	8.39986030614703	0.000374951935106008	0.00274844790110406
100054955	PPFIA3	PTPRF interacting protein alpha 3%2C transcript variant X2 && sp|O75145|LIPA3_HUMAN Liprin-alpha-3 OS=Homo sapiens OX=9606 GN=PPFIA3 PE=1 SV=3 && PF07647:SAM domain (Sterile alpha motif)|PF00536:SAM domain (Sterile alpha motif)	NC_009153.3:19274529-19301992	55.4591272363276	29.3581418166636	106.17051621155	3.13914684829232	9.56339581369019	2.40249914146016	63.6625950881804	5.03501393448089	3.61761161156529	0.00037819512336788	0.00277160224420393
100051312	RTN4R	reticulon 4 receptor && sp|Q9BZR6|RTN4R_HUMAN Reticulon-4 receptor OS=Homo sapiens OX=9606 GN=RTN4R PE=1 SV=1 && PF13855:Leucine rich repeat	NC_009151.3:108970-133855	7.18265135414963	11.7830793140729	43.0262878324898	0	0	0	20.6640061669041	0	7.40548322375396	0.000379657911122969	0.00278170150454422
100072667	TRPV3	transient receptor potential cation channel subfamily V member 3 && sp|Q8K424|TRPV3_MOUSE Transient receptor potential cation channel subfamily V member 3 OS=Mus musculus OX=10090 GN=Trpv3 PE=1 SV=2 && -	NC_009154.3:47438567-47469951	2.47441182373673	18.7862441736313	57.0161026404438	0	0	0	26.0922528792706	0	7.74086573284455	0.000379824601736719	0.00278230205140132
100147270	LOC100147270	immunoglobulin superfamily DCC subclass member 3 && sp|Q8IVU1|IGDC3_HUMAN Immunoglobulin superfamily DCC subclass member 3 OS=Homo sapiens OX=9606 GN=IGDCC3 PE=2 SV=2 && -	NC_009148.3:40379138-40389244	13.0856817690092	24.6551581861291	82.7313464315419	0.00973359560132769	2.18689257427317	2.50814854964266	40.1573954622267	1.56825823983905	4.54239606351742	0.000380615632161641	0.00278747474231849
100066779	CDH3	cadherin 3%2C transcript variant X1 && sp|P22223|CADH3_HUMAN Cadherin-3 OS=Homo sapiens OX=9606 GN=CDH3 PE=1 SV=2 && PF00028:Cadherin domain|PF01049:Cadherin cytoplasmic region|PF08758:Cadherin prodomain like	NC_009146.3:19557063-19600229	6.01022150759447	10.6252200898782	51.1627038880511	0	0	0	22.5993818285079	0	7.53434046010732	0.000383055982483686	0.00280472138434376
100070602	HPSE2	heparanase 2 (inactive)%2C transcript variant X2 && sp|Q8WWQ2|HPSE2_HUMAN Inactive heparanase-2 OS=Homo sapiens OX=9606 GN=HPSE2 PE=1 SV=3 && -	NC_009144.3:30532685-31150013	0.0967107605762116	37.4806512338282	83.8969687230554	0	0	0	40.4914435724866	0	8.37253573732896	0.000386042363597868	0.00282595746281551
100066412	TEX45	testis expressed 45%2C transcript variant X1 && sp|Q8NA69|TEX45_HUMAN Testis-expressed protein 45 OS=Homo sapiens OX=9606 GN=TEX45 PE=1 SV=2 && PF15373:Domain of unknown function (DUF4601)	NC_009150.3:5341048-5346688	8.34735882818607	25.6820101834987	18.6918151856916	0	0	0	17.5737280657921	0	7.17234334193221	0.000389583540602159	0.00285124445951288
100058492	UBXN10	UBX domain protein 10%2C transcript variant X2 && sp|Q96LJ8|UBX10_HUMAN UBX domain-containing protein 10 OS=Homo sapiens OX=9606 GN=UBXN10 PE=1 SV=1 && -	NC_009145.3:34189357-34199219	6.00591926818502	18.7475774482729	33.7534916911704	0	0	0	19.5023294692094	0	7.32214151297569	0.000391460717246851	0.00286434458415092
100061276	RFLNA	refilin A && sp|Q6ZTI6|RFLA_HUMAN Refilin-A OS=Homo sapiens OX=9606 GN=RFLNA PE=1 SV=3 && PF15068:FAM101 family	NC_009151.3:26453174-26468803	15.4210096620075	25.7855877804642	47.7879168966293	0.00626742170388461	0	2.58706867115143	29.6648381130337	0.864445364285106	4.95196546078632	0.000391738584903854	0.00286573922692307
111776031	LOC111776031	collagen alpha-2(I) chain-like && sp|O00370|LORF2_HUMAN LINE-1 retrotransposable element ORF2 protein OS=Homo sapiens OX=9606 PE=1 SV=1 && -	NC_009155.3:35452596-35460103	4.83812501892432	37.4836912381972	81.5812690033002	0.00626742170388461	0	2.58706867115143	41.3010284201406	0.864445364285106	5.42964196037656	0.000393449076293931	0.00287761118405711
100064231	IQCA1L	IQ motif containing with AAA domain 1 like && sp|A6NCM1|IQCAL_HUMAN IQ and AAA domain-containing protein 1-like OS=Homo sapiens OX=9606 GN=IQCA1L PE=3 SV=3 && PF00004:ATPase family associated with various cellular activities (AAA)	NC_009147.3:102904004-102917911	7.18337872904639	10.6207610124648	45.3471232255145	0	0	0	21.0504209890086	0	7.43219769452645	0.000395941676354395	0.00289455225062377
100060667	IRX3	iroquois homeobox 3 && sp|P81067|IRX3_MOUSE Iroquois-class homeodomain protein IRX-3 OS=Mus musculus OX=10090 GN=Irx3 PE=1 SV=2 && PF05920:Homeobox KN domain	NC_009146.3:7321224-7324603	2.47411845516955	28.0726977637473	40.7619573130243	0	0	0	23.7695911773137	0	7.6066768035707	0.000396074440809749	0.00289487838009155
100053209	SDCBP2	syndecan binding protein 2%2C transcript variant X1 && sp|Q9H190|SDCB2_HUMAN Syntenin-2 OS=Homo sapiens OX=9606 GN=SDCBP2 PE=1 SV=2 && PF17820:PDZ domain|PF00595:PDZ domain	NC_009165.3:21834251-21853118	11.8784191890543	5.96022111304769	47.6762941912412	0	0	0	21.838311497781	0	7.48501663898499	0.000398248790366081	0.00290947542309939
100629946	HOXA11	homeobox A11 && sp|P31311|HXA11_MOUSE Homeobox protein Hox-A11 OS=Mus musculus OX=10090 GN=Hoxa11 PE=1 SV=2 && PF00046:Homeodomain|PF12045:Protein of unknown function (DUF3528)	NC_009147.3:58392935-58397291	8.34734115866901	17.5706980440955	26.7860963330989	0	0	0	17.5680451786211	0	7.17191433035092	0.000401492162035352	0.00293075586071494
100070924	FCN3	ficolin 3%2C transcript variant X1 && sp|O75636|FCN3_HUMAN Ficolin-3 OS=Homo sapiens OX=9606 GN=FCN3 PE=1 SV=2 && PF00147:Fibrinogen beta and gamma chains, C-terminal globular domain	NC_009145.3:28490432-28495009	8.34734115866901	17.5706980440955	26.7860963330989	0	0	0	17.5680451786211	0	7.17191432164146	0.000401607886148094	0.00293075586071494
100051931	FBLN7	fibulin 7%2C transcript variant X1 && sp|Q53RD9|FBLN7_HUMAN Fibulin-7 OS=Homo sapiens OX=9606 GN=FBLN7 PE=2 SV=1 && PF07645:Calcium-binding EGF domain|PF00008:EGF-like domain|PF14670:Coagulation Factor Xa inhibitory site|PF00084:Sushi repeat (SCR repeat)	NC_009158.3:15751818-15795426	3.65523169194249	15.285551229624	52.3423546214903	0	0	0	23.7610458476856	0	7.60637986500432	0.000401777230037681	0.00293134024821316
100055845	SFRP1	secreted frizzled related protein 1 && sp|Q8C4U3|SFRP1_MOUSE Secreted frizzled-related protein 1 OS=Mus musculus OX=10090 GN=Sfrp1 PE=1 SV=3 && PF01759:UNC-6/NTR/C345C module|PF01392:Fz domain	NC_009170.3:4059692-4105413	3.65584906388062	11.7978341822492	61.6431000577948	0	0	0	25.6989277679749	0	7.71923124931063	0.000402282701303623	0.00293437619460455
100066634	AK8	adenylate kinase 8%2C transcript variant X1 && sp|Q96MA6|KAD8_HUMAN Adenylate kinase 8 OS=Homo sapiens OX=9606 GN=AK8 PE=1 SV=1 && PF00406:Adenylate kinase	NC_009168.3:35683594-35829615	2.4741792183909	24.5901878749759	45.4007067709376	0	0	0	24.1550246214348	0	7.62984978966843	0.000404171083201061	0.00294749593631793
100147009	KCNA7	potassium voltage-gated channel subfamily A member 7 && sp|Q96RP8|KCNA7_HUMAN Potassium voltage-gated channel subfamily A member 7 OS=Homo sapiens OX=9606 GN=KCNA7 PE=2 SV=1 && PF00520:Ion transport protein|PF02214:BTB/POZ domain	NC_009153.3:19238095-19242439	2.47460217449448	7.13701849818119	90.7679284898664	0	0	0	33.4598497208474	0	8.0989222401219	0.000407575639292094	0.00297100475443132
111772728	LOC111772728	translation initiation factor IF-2-like && - && -	NC_009146.3:7325215-7330370	4.83074951079455	23.3924745561487	31.446121972405	0	0	0	19.8897820131161	0	7.35045036076736	0.000412620340102278	0.00300577625302101
100050397	ANPEP	alanyl aminopeptidase%2C membrane && sp|P15144|AMPN_HUMAN Aminopeptidase N OS=Homo sapiens OX=9606 GN=ANPEP PE=1 SV=4 && PF01433:Peptidase family M1 domain|PF17900:Peptidase M1 N-terminal domain|PF11838:ERAP1-like C-terminal domain	NC_009144.3:94436801-94461511	6.00881260903157	11.7858956254802	46.5115024606796	0	0	0	21.4354035650638	0	7.45829221599805	0.000414553505276918	0.00301785026818637
100146636	HOXB2	homeobox B2 && sp|P14652|HXB2_HUMAN Homeobox protein Hox-B2 OS=Homo sapiens OX=9606 GN=HOXB2 PE=1 SV=1 && PF00046:Homeodomain	NC_009154.3:24666704-24669032	8.35836196454015	8.29237113071856	47.6684051813684	0	0	0	21.4397127588757	0	7.4586110207027	0.000415463492534685	0.00302289280638414
100066657	BARHL1	BarH like homeobox 1 && sp|Q9BZE3|BARH1_HUMAN BarH-like 1 homeobox protein OS=Homo sapiens OX=9606 GN=BARHL1 PE=2 SV=1 && -	NC_009168.3:35573905-35581430	13.0255728127026	10.6052984341374	27.9354889237492	0	0	0	17.1887867235297	0	7.1405685257909	0.000421269674385715	0.00306199088914398
100071978	NAV2	neuron navigator 2%2C transcript variant X10 && sp|Q8IVL1|NAV2_HUMAN Neuron navigator 2 OS=Homo sapiens OX=9606 GN=NAV2 PE=1 SV=3 && -	NC_009150.3:89625398-90025590	23.7102991759791	105.382035685383	254.432154335753	12.5011	16.6761285228271	6.52618463518837	127.841496399038	11.9011400544818	3.4101160234507	0.000422087966655658	0.0030672597337918
100055656	HOXB5	homeobox B5 && sp|P09079|HXB5_MOUSE Homeobox protein Hox-B5 OS=Mus musculus OX=10090 GN=Hoxb5 PE=1 SV=3 && -	NC_009154.3:24714926-24717500	15.3823193310034	5.95765755996282	38.3861599157602	0	0	0	19.9087122689088	0	7.35190357476519	0.000425214701073885	0.00308929769216047
100063671	TSKU	tsukushi%2C small leucine rich proteoglycan%2C transcript variant X1 && sp|Q8CBR6|TSK_MOUSE Tsukushi OS=Mus musculus OX=10090 GN=Tsku PE=1 SV=2 && -	NC_009150.3:69683083-69697800	41.3123089679574	22.3347142225064	81.6405918642695	0.00991691143995532	0	5.13929790185752	48.4292050182444	1.71640493776583	4.75654167185763	0.000425968089674487	0.00309408672789659
100052130	NGB	neuroglobin && sp|Q6WZ18|NGB_CANLF Neuroglobin OS=Canis lupus familiaris OX=9615 GN=NGB PE=2 SV=2 && PF00042:Globin	NC_009167.3:22533395-22538838	8.3500048865483	12.9346045318928	33.7332507878656	0	0	0	18.3392867354355	0	7.23385139583617	0.000426861456773746	0.00309920481516539
100068183	CASKIN1	CASK interacting protein 1%2C transcript variant X3 && sp|Q8VHK2|CSKI1_RAT Caskin-1 OS=Rattus norvegicus OX=10116 GN=Caskin1 PE=1 SV=1 && PF16907:Proline rich region of Caskin proteins|PF12796:Ankyrin repeats (3 copies)|PF00536:SAM domain (Sterile alpha motif)|PF16600:Caskin1 CASK-interaction domain|PF16632:C-terminal region of Caskin	NC_009156.3:41823241-41840950	66.1195759913558	98.3513423520685	173.937990915054	0.018228980336378	18.4018227623265	4.05301937729202	112.802969752826	7.49102370665163	3.8804179931035	0.000428709818330741	0.00311193672063732
100060844	PRDM16	PR/SET domain 16%2C transcript variant X1 && sp|Q9HAZ2|PRD16_HUMAN Histone-lysine N-methyltransferase PRDM16 OS=Homo sapiens OX=9606 GN=PRDM16 PE=1 SV=3 && -	NC_009145.3:46870893-47216430	49.6076463065706	43.394818161893	151.679915361544	13.508080073639	4.22198172241149	3.22204336408474	81.5607932766691	6.9840350533784	3.53261783743239	0.000429666414606522	0.00311819124624609
100050048	PLEKHA6	pleckstrin homology domain containing A6%2C transcript variant X18 && sp|Q7TQG1|PKHA6_MOUSE Pleckstrin homology domain-containing family A member 6 OS=Mus musculus OX=10090 GN=Plekha6 PE=1 SV=1 && PF00169:PH domain	NC_009148.3:834489-970711	189.882592520011	104.264196677411	360.791165788662	20.8510838838787	22.969835439446	58.7541995568671	218.312651662028	34.1917062933973	2.6689304117849	0.000430074846878065	0.00312046573058524
100068649	DNAI1	dynein axonemal intermediate chain 1%2C transcript variant X1 && sp|Q32KS2|DNAI1_BOVIN Dynein axonemal intermediate chain 1 OS=Bos taurus OX=9913 GN=DNAI1 PE=2 SV=1 && -	NC_009166.3:50219280-50294842	11.8810551425958	4.79271744527548	51.1629603209336	0	0	0	22.612244302935	0	7.53521796659759	0.000430196477931128	0.00312065874503651
100054920	NEUROD2	neuronal differentiation 2 && sp|Q63689|NDF2_RAT Neurogenic differentiation factor 2 OS=Rattus norvegicus OX=10116 GN=Neurod2 PE=1 SV=2 && -	NC_009154.3:22859255-22863234	4.83117368916475	17.5923185206286	38.3927270755198	0	0	0	20.2720730951044	0	7.37797670571526	0.000434136874744766	0.00314785180608156
100034111	HRH4	histamine receptor H4%2C transcript variant X1 && sp|Q9H3N8|HRH4_HUMAN Histamine H4 receptor OS=Homo sapiens OX=9606 GN=HRH4 PE=1 SV=2 && PF00001:7 transmembrane receptor (rhodopsin family)	NC_009151.3:49274097-49300518	261.713663862505	111.273741406628	209.069549184027	378.130651586356	1204.00089697975	777.818468963857	194.01898481772	786.650005843322	-2.01932	0.000435081427167456	0.003154004191336
102148840	LOC102148840	uncharacterized LOC102148840 && sp|Q6ZTK2|YP015_HUMAN Putative uncharacterized protein LOC400499 OS=Homo sapiens OX=9606 PE=2 SV=1 && -	NC_009156.3:34184102-34252541	42.5688810112219	110.060964125622	240.450300984201	15.628893145588	20.9808633743659	11.5004852757801	131.026715373682	16.0367472652447	3.0186746231031	0.000436644251500189	0.00316463486537513
100146935	SPPL2C	signal peptide peptidase like 2C && sp|Q8IUH8|SPP2C_HUMAN Signal peptide peptidase-like 2C OS=Homo sapiens OX=9606 GN=SPPL2C PE=1 SV=3 && PF04258:Signal peptide peptidase	NC_009154.3:17758363-17760588	6.00930593706635	10.6230830236857	48.8330036716228	0	0	0	21.8217975441249	0	7.48405381035676	0.000439065629586951	0.00318148195278153
100147098	SBK2	SH3 domain binding kinase family member 2%2C transcript variant X1 && sp|P0C5K1|SBK2_MOUSE Serine/threonine-protein kinase SBK2 OS=Mus musculus OX=10090 GN=Sbk2 PE=3 SV=2 && PF00069:Protein kinase domain	NC_009153.3:25097732-25103635	7.18107971100775	11.7799889617199	40.6983759171219	0	0	0	19.8864815299499	0	7.35040640220402	0.000439641123592223	0.00318479970770257
111773634	LOC111773634	uncharacterized LOC111773634%2C transcript variant X12 && - && -	NC_009148.3:95474221-95502716	2.47460401114372	9.47109092218607	76.7808446906384	0	0	0	29.5755132079894	0	7.92144235777323	0.000444697081190196	0.00322015599761959
100050231	TRPM3	transient receptor potential cation channel subfamily M member 3%2C transcript variant X9 && sp|Q9HCF6|TRPM3_HUMAN Transient receptor potential cation channel subfamily M member 3 OS=Homo sapiens OX=9606 GN=TRPM3 PE=2 SV=4 && -	NC_009166.3:19148455-19734228	0.0961619589109581	49.1109673706982	61.7902984895962	0	0	0	36.9991426064018	0	8.24276389077039	0.000446581718194562	0.00323309017720265
100071149	LTK	leukocyte receptor tyrosine kinase && sp|P29376|LTK_HUMAN Leukocyte tyrosine kinase receptor OS=Homo sapiens OX=9606 GN=LTK PE=1 SV=3 && -	NC_009144.3:148690323-148698304	11.9003311668154	18.8046952755332	64.0536220603715	0.00458135474937477	0	1.72556149629147	31.5862161675734	0.576714283680281	5.53694172859336	0.000447202048961606	0.00323686755253476
100630449	CCDC166	coiled-coil domain containing 166 && sp|P0CW27|CC166_HUMAN Coiled-coil domain-containing protein 166 OS=Homo sapiens OX=9606 GN=CCDC166 PE=4 SV=1 && PF14988:Domain of unknown function (DUF4515)	NC_009152.3:84505068-84507623	3.65395124515253	22.2428034254493	37.2487878955925	0	0	0	21.0485141887314	0	7.43199308059533	0.000447666234012302	0.00323951332276994
102148302	TRIL	TLR4 interactor with leucine rich repeats && sp|Q7L0X0|TRIL_HUMAN TLR4 interactor with leucine rich repeats OS=Homo sapiens OX=9606 GN=TRIL PE=1 SV=2 && PF13855:Leucine rich repeat	NC_009147.3:59969708-59974517	2.47390101784949	35.0261205200017	30.3221162666818	0	0	0	22.6073792681776	0	7.53468326236587	0.000452790166999104	0.0032729861972449
100051413	PRRT1	proline rich transmembrane protein 1%2C transcript variant X1 && sp|Q99946|PRRT1_HUMAN Proline-rich transmembrane protein 1 OS=Homo sapiens OX=9606 GN=PRRT1 PE=1 SV=2 && PF04505:Interferon-induced transmembrane protein	NC_009163.3:32663783-32668199	0.0967654497792587	26.9894581081526	95.519067492154	0	0	0	40.8684303500286	0	8.38603820186832	0.00045302398442947	0.0032739556832481
100068704	LOC100068704	testisin%2C transcript variant X2 && sp|Q9JHJ7|TEST_MOUSE Testisin OS=Mus musculus OX=10090 GN=Prss21 PE=1 SV=2 && PF00089:Trypsin	NC_009156.3:41174125-41178923	17.6799343166126	11.7567386873047	17.5147467877854	0	0	0	15.6504732639009	0	7.00579240520293	0.000454081152808712	0.003280873702329
100052895	PLD6	phospholipase D family member 6 && sp|Q8N2A8|PLD6_HUMAN Mitochondrial cardiolipin hydrolase OS=Homo sapiens OX=9606 GN=PLD6 PE=1 SV=1 && PF13091:PLD-like domain	NC_009154.3:60966889-60972567	4.83157653680605	15.2711745101211	41.8696078282299	0	0	0	20.6574529583857	0	7.4051469622836	0.000456873312616455	0.00329887042942211
100069834	DUSP1	dual specificity phosphatase 1 && sp|P28562|DUS1_HUMAN Dual specificity protein phosphatase 1 OS=Homo sapiens OX=9606 GN=DUSP1 PE=1 SV=3 && PF00782:Dual specificity phosphatase, catalytic domain|PF00581:Rhodanese-like domain	NC_009157.3:7905320-7908393	100572.79764348	73653.3872609012	62421.9007719633	38903.2957778988	25298.7936592564	25328.3323808252	78882.6952254481	29843.4739393268	1.40229919671394	0.000462487606778963	0.00333720732125124
100072239	TUSC5	tumor suppressor candidate 5 && sp|Q2MHH0|TARG1_RAT Trafficking regulator of GLUT4 1 OS=Rattus norvegicus OX=10116 GN=Trarg1 PE=1 SV=1 && -	NC_009154.3:44482108-44497087	3.65594946354894	9.46663130867137	65.1256480964621	0	0	0	26.0827429562275	0	7.74071574354978	0.000464184102094423	0.00334871303354103
111774187	ZNRF4	zinc and ring finger 4 && sp|Q4R6Y5|ZNRF4_MACFA E3 ubiquitin-protein ligase ZNRF4 OS=Macaca fascicularis OX=9541 GN=ZNRF4 PE=2 SV=1 && PF02225:PA domain|PF17123:RING-like zinc finger	NC_009150.3:3805230-3806826	7.18595851857816	7.12828757112588	53.4771699950745	0	0	0	22.5971386949262	0	7.53441305278712	0.000466396174328268	0.00336393234543509
100067422	C1QTNF8	C1q and TNF related 8 && sp|P60827|C1QT8_HUMAN Complement C1q tumor necrosis factor-related protein 8 OS=Homo sapiens OX=9606 GN=C1QTNF8 PE=1 SV=2 && PF01391:Collagen triple helix repeat (20 copies)|PF00386:C1q domain	NC_009156.3:42811944-42816765	10.6909354921493	9.44649050926387	33.7259875974075	0	0	0	17.9544711996069	0	7.20346580322826	0.00046872279812039	0.0033792289720034
100057612	LOC100057612	cystathionine beta-synthase && sp|P0DN79|CBSL_HUMAN Cystathionine beta-synthase-like protein OS=Homo sapiens OX=9606 GN=CBSL PE=1 SV=1 && PF00571:CBS domain|PF00291:Pyridoxal-phosphate dependent enzyme	NC_009169.3:39686527-39709695	11.8797636721365	4.79243235550226	49.9980642640056	0	0	0	22.2234200972148	0	7.51030838668565	0.000469377480567205	0.00338320612035699
100053854	RFX4	regulatory factor X4%2C transcript variant X3 && sp|Q33E94|RFX4_HUMAN Transcription factor RFX4 OS=Homo sapiens OX=9606 GN=RFX4 PE=1 SV=2 && PF02257:RFX DNA-binding domain	NC_009171.3:30616512-30776096	2.47405112559683	22.2604809418368	45.3886141577072	0	0	0	23.3743820750469	0	7.5827414843216	0.000471571346226026	0.00339752773995535
100147683	NCCRP1	non-specific cytotoxic cell receptor protein 1 homolog (zebrafish) && sp|Q6ZVX7|FBX50_HUMAN F-box only protein 50 OS=Homo sapiens OX=9606 GN=NCCRP1 PE=1 SV=1 && PF04300:F-box associated region	NC_009153.3:10207379-10210752	13.0488291668483	4.79181458711823	46.5118070944103	0	0	0	21.4508169494589	0	7.45939890168317	0.000472893772133583	0.00340556109278394
100063004	FSTL4	follistatin like 4%2C transcript variant X1 && sp|Q6MZW2|FSTL4_HUMAN Follistatin-related protein 4 OS=Homo sapiens OX=9606 GN=FSTL4 PE=2 SV=3 && PF07679:Immunoglobulin I-set domain|PF07648:Kazal-type serine protease inhibitor domain|PF13927:Immunoglobulin domain	NC_009157.3:41388568-41789974	15.4453135305951	48.0010519292223	80.4744	0.0120042708921153	4.45687800947052	2.46549556530123	47.9735963116958	2.31145928188795	4.27665078121299	0.00047338175656805	0.00340758077683871
100060872	PLD5	phospholipase D family member 5%2C transcript variant X2 && sp|Q8N7P1|PLD5_HUMAN Inactive phospholipase D5 OS=Homo sapiens OX=9606 GN=PLD5 PE=2 SV=2 && PF13918:PLD-like domain	NC_009173.3:2627413-2978659	0.0960940142394762	42.1220754114679	67.5939858777883	0	0	0	36.6040517678319	0	8.22737659163313	0.000475277976989571	0.00342022001113544
100050894	ZIC4	Zic family member 4%2C transcript variant X1 && sp|Q8N9L1|ZIC4_HUMAN Zinc finger protein ZIC 4 OS=Homo sapiens OX=9606 GN=ZIC4 PE=2 SV=3 && PF00096:Zinc finger, C2H2 type|PF18366:Zic proteins zinc finger domain	NC_009159.3:82071921-82092150	3.65395041104974	19.9205229903851	39.5629039280387	0	0	0	21.0457924431578	0	7.43188682926636	0.000475991592155205	0.00342411563960236
100061813	PDZRN3	PDZ domain containing ring finger 3%2C transcript variant X3 && sp|Q9UPQ7|PZRN3_HUMAN E3 ubiquitin-protein ligase PDZRN3 OS=Homo sapiens OX=9606 GN=PDZRN3 PE=1 SV=2 && PF00595:PDZ domain	NC_009159.3:18386882-18614258	0.0960261585656497	47.9413743285942	60.621743255192	0	0	0	36.219714580784	0	8.2121675767734	0.000476127908203311	0.00342434611859144
100062183	GNAT1	G protein subunit alpha transducin 1 && sp|P04695|GNAT1_BOVIN Guanine nucleotide-binding protein G(t) subunit alpha-1 OS=Bos taurus OX=9913 GN=GNAT1 PE=1 SV=3 && -	NC_009159.3:38601270-38605669	4.83520363178675	7.13195138837519	65.1179763469721	0	0	0	25.6950437890447	0	7.71925259038524	0.000481273425169078	0.00345908032591976
100052636	LRIT1	leucine rich repeat%2C Ig-like and transmembrane domains 1 && sp|Q9P2V4|LRIT1_HUMAN Leucine-rich repeat, immunoglobulin-like domain and transmembrane domain-containing protein 1 OS=Homo sapiens OX=9606 GN=LRIT1 PE=2 SV=1 && PF07679:Immunoglobulin I-set domain|PF13855:Leucine rich repeat|PF00041:Fibronectin type III domain	NC_009144.3:86593554-86603879	11.8610896611173	8.28330799679522	33.7260363725908	0	0	0	17.9568113435011	0	7.20368260114159	0.000485225020862537	0.00348563773104986
111771548	LOC111771548	heat shock transcription factor%2C X-linked member 3-like && sp|A0A1B0GWH4|HSFX3_HUMAN Heat shock transcription factor, X-linked member 3 OS=Homo sapiens OX=9606 GN=HSFX3 PE=3 SV=1 && -	NC_009175.3:122813207-122820575	15.4158230314001	29.2650064101221	38.4877909713036	0.00626742170388461	0	2.58706867115143	27.722873470942	0.864445364285106	4.85451612141613	0.000485286875555283	0.00348563773104986
100050261	LDLRAD4	low density lipoprotein receptor class A domain containing 4%2C transcript variant X1 && sp|O15165|LRAD4_HUMAN Low-density lipoprotein receptor class A domain-containing protein 4 OS=Homo sapiens OX=9606 GN=LDLRAD4 PE=1 SV=1 && PF00057:Low-density lipoprotein receptor domain class A	NC_009151.3:39645119-40069470	33837.9115644492	36191.1159130208	16181.3662553519	13537.8661522082	7331.18873880731	9036.73277964259	28736.7979109406	9968.59589021936	1.52745624556367	0.000488793512836498	0.00351005689220157
111772144	LOC111772144	cysteine and histidine-rich domain-containing protein 1%2C transcript variant X2 && sp|Q29RL2|CHRD1_BOVIN Cysteine and histidine-rich domain-containing protein 1 OS=Bos taurus OX=9913 GN=CHORDC1 PE=2 SV=1 && PF04969:CS domain|PF04968:CHORD	NW_019644447.1:65388-86265	602.598231872727	1535.36668059468	150.791298225298	0.0227280883115846	88.2842593750584	47.8868396881723	762.918736897567	45.3979423838474	4.06592505599823	0.000490463193983686	0.00352127696266512
100056019	TBX3	T-box 3%2C transcript variant X1 && sp|O15119|TBX3_HUMAN T-box transcription factor TBX3 OS=Homo sapiens OX=9606 GN=TBX3 PE=1 SV=4 && -	NC_009151.3:20646967-20661149	0.0961605483879033	36.3005564525791	74.5661770942949	0	0	0	36.9876313650873	0	8.24242609169254	0.000494659818693494	0.003549078825885
100146674	RHPN1	rhophilin Rho GTPase binding protein 1 && sp|Q8TCX5|RHPN1_HUMAN Rhophilin-1 OS=Homo sapiens OX=9606 GN=RHPN1 PE=1 SV=2 && PF03097:BRO1-like domain|PF02185:Hr1 repeat|PF00595:PDZ domain	NC_009152.3:84206621-84218818	6.0077425758175	10.619504160224	45.3392122616188	0	0	0	20.6554863325535	0	7.40517664974685	0.000498316232945924	0.00357297091129066
100060212	IL5RA	interleukin 5 receptor subunit alpha && sp|Q01344|IL5RA_HUMAN Interleukin-5 receptor subunit alpha OS=Homo sapiens OX=9606 GN=IL5RA PE=1 SV=2 && PF09240:Interleukin-6 receptor alpha chain, binding	NC_009159.3:14229069-14277509	53.0295539423662	45.6476295415943	29.2651254814674	71.9004201255369	323.19580812041	384.046400746333	42.6474363218093	259.714209664093	-2.6041	0.000499416101382968	0.00358007538819369
100066709	TBX15	T-box 15%2C transcript variant X2 && sp|Q96SF7|TBX15_HUMAN T-box transcription factor TBX15 OS=Homo sapiens OX=9606 GN=TBX15 PE=1 SV=2 && PF00907:T-box	NC_009148.3:46953083-47057283	6.00376173568484	16.4172892093133	32.5774915283092	0	0	0	18.3328474911025	0	7.23347793449472	0.000499788339605914	0.00358118029332721
100067214	TGM6	transglutaminase 6 && sp|O95932|TGM3L_HUMAN Protein-glutamine gamma-glutamyltransferase 6 OS=Homo sapiens OX=9606 GN=TGM6 PE=1 SV=3 && -	NC_009165.3:20734634-20766040	2.47423439013669	16.4523186384301	54.6723164947969	0	0	0	24.5329565077879	0	7.65246930118609	0.000502789612020229	0.00360176206903396
100146792	SOWAHD	sosondowah ankyrin repeat domain family member D && sp|A6NJG2|SWAHD_HUMAN Ankyrin repeat domain-containing protein SOWAHD OS=Homo sapiens OX=9606 GN=SOWAHD PE=2 SV=1 && PF12796:Ankyrin repeats (3 copies)	NC_009175.3:98931122-98933493	262.944683868676	168.603607379957	284.966413247067	1135.34429797862	675.787607630233	589.507085531105	238.838	800.212997046654	-1.74362	0.000502914207531197	0.00360176206903396
100064076	LOC100064076	contactin-associated protein-like 4 && sp|Q9C0A0|CNTP4_HUMAN Contactin-associated protein-like 4 OS=Homo sapiens OX=9606 GN=CNTNAP4 PE=1 SV=3 && PF00754:F5/8 type C domain|PF02210:Laminin G domain	NC_009149.3:27467059-27636724	2.47423439013669	16.4523186384301	54.6723164947969	0	0	0	24.5329565077879	0	7.65246928839397	0.000502989763652662	0.00360176206903396
100065121	ETV4	ETS variant 4%2C transcript variant X2 && sp|P43268|ETV4_HUMAN ETS translocation variant 4 OS=Homo sapiens OX=9606 GN=ETV4 PE=1 SV=3 && PF00178:Ets-domain|PF04621:PEA3 subfamily ETS-domain transcription factor N terminal domain	NC_009154.3:19878894-19894028	11.8652220023118	7.1212070728254	37.2077536712863	0	0	0	18.7313942488078	0	7.26447472066133	0.000506399866327676	0.00362302074299228
100060836	KIF19	kinesin family member 19%2C transcript variant X3 && sp|Q2TAC6|KIF19_HUMAN Kinesin-like protein KIF19 OS=Homo sapiens OX=9606 GN=KIF19 PE=2 SV=2 && PF00225:Kinesin motor domain	NC_009154.3:7442334-7467724	16.6096807035637	28.1432149860352	65.2715580411671	0.00856364605906423	3.83934253949426	0	36.6748179102553	1.28263539518444	4.70616195200869	0.000506611443239259	0.00362374497593858
100146591	STX1B	syntaxin 1B && sp|P61266|STX1B_HUMAN Syntaxin-1B OS=Homo sapiens OX=9606 GN=STX1B PE=1 SV=1 && -	NC_009156.3:19858736-19877218	24.8328486123602	7.13812754952232	78.0460424052671	0.0075489508672183	1.45341347469652	1.67074641823641	36.6723395223832	1.04390294793338	4.93936822814946	0.000506856523792283	0.00362470848972447
100066552	TRPV4	transient receptor potential cation channel subfamily V member 4 && sp|Q9HBA0|TRPV4_HUMAN Transient receptor potential cation channel subfamily V member 4 OS=Homo sapiens OX=9606 GN=TRPV4 PE=1 SV=2 && PF00520:Ion transport protein	NC_009151.3:13588164-13626781	10.7184952629913	2.45132897356418	68.6241610451657	0	0	0	27.2646617605737	0	7.80445561993336	0.000508656721688973	0.00363520741752866
100057972	TMPRSS3	transmembrane protease%2C serine 3 && sp|P57727|TMPS3_HUMAN Transmembrane protease serine 3 OS=Homo sapiens OX=9606 GN=TMPRSS3 PE=1 SV=2 && -	NC_009169.3:39168912-39191767	8.35240982203551	9.45068047276776	39.5268507745404	0	0	0	19.1099803564479	0	7.29329029429399	0.00050903150453154	0.00363709433797025
111773993	HOXC8	homeobox C8 && sp|P09025|HXC8_MOUSE Homeobox protein Hox-C8 OS=Mus musculus OX=10090 GN=Hoxc8 PE=1 SV=2 && PF00046:Homeodomain	NC_009149.3:71776797-71780336	10.6977798779731	7.12292172843732	40.6907560238796	0	0	0	19.5038192100967	0	7.32260589550331	0.000511413709805752	0.00365252605835387
100057836	KIF1A	kinesin family member 1A%2C transcript variant X1 && sp|F1M4A4|KIF1A_RAT Kinesin-like protein KIF1A OS=Rattus norvegicus OX=10116 GN=Kif1a PE=1 SV=3 && PF00169:PH domain|PF00225:Kinesin motor domain|PF16183:Kinesin-associated|PF00498:FHA domain|PF12423:Kinesin protein 1B|PF12473:Kinesin protein	NC_009149.3:26095749-26196891	30.7739107344187	51.5797904985687	179.668052711111	0.0134916364055575	0	9.3383	87.3405846480327	3.11726502786852	4.78275457623993	0.000517526702252095	0.00369377513046219
100062408	AQP10	aquaporin 10%2C transcript variant X1 && sp|Q96PS8|AQP10_HUMAN Aquaporin-10 OS=Homo sapiens OX=9606 GN=AQP10 PE=1 SV=2 && PF00230:Major intrinsic protein	NC_009148.3:40030030-40035453	1.28940811050534	18.7937640685344	64.0018265549829	0	0	0	28.0283329113409	0	7.84394921681405	0.000517810901438522	0.00369500047638844
100629143	LOC100629143	myelin and lymphocyte protein && sp|P21145|MAL_HUMAN Myelin and lymphocyte protein OS=Homo sapiens OX=9606 GN=MAL PE=1 SV=1 && -	NC_009158.3:13620579-13647710	13.0167900065598	10.5989195140384	24.450910867702	0	0	0	16.0222067961001	0	7.03971515376803	0.000518355439994806	0.00369808261872462
100050705	ZFHX4	zinc finger homeobox 4%2C transcript variant X3 && sp|Q86UP3|ZFHX4_HUMAN Zinc finger homeobox protein 4 OS=Homo sapiens OX=9606 GN=ZFHX4 PE=1 SV=1 && PF00046:Homeodomain	NC_009152.3:10519747-10694261	0.0958863218246542	59.5740840738897	46.6763951719822	0	0	0	35.4487885225655	0	8.18125851812725	0.000521338350304601	0.00371774811849137
102148851	RNF212	ring finger protein 212%2C transcript variant X3 && sp|F6TQD1|RN212_MOUSE Probable E3 SUMO-protein ligase RNF212 OS=Mus musculus OX=10090 GN=Rnf212 PE=1 SV=3 && -	NC_009146.3:120844446-120886694	11.8514915839125	10.6011414518996	26.766990434516	0	0	0	16.406541156776	0	7.07381988500635	0.000521911969792668	0.00372103065046058
100058859	WNT1	Wnt family member 1 && sp|P04628|WNT1_HUMAN Proto-oncogene Wnt-1 OS=Homo sapiens OX=9606 GN=WNT1 PE=1 SV=1 && -	NC_009149.3:67688852-67693155	9.52017299068336	9.44647795006132	34.8812165261612	0	0	0	17.9492891556353	0	7.20318460869897	0.000522231249620224	0.00372249880752736
111769168	ATXN1	ataxin 1%2C transcript variant X3 && - && -	NC_009163.3:16066847-16445490	5844.98335752449	4252.0973811294	3737.60371245453	2298.83482611417	1484.36396395508	1499.47910302109	4611.5614837028	1760.89263103011	1.38904900818588	0.000525850760183375	0.00374748548473564
111767589	IGFALS	insulin like growth factor binding protein acid labile subunit && sp|O02833|ALS_PAPHA Insulin-like growth factor-binding protein complex acid labile subunit OS=Papio hamadryas OX=9557 GN=IGFALS PE=2 SV=1 && PF13855:Leucine rich repeat|PF01462:Leucine rich repeat N-terminal domain	NC_009156.3:42206119-42209938	7.17286826446458	18.7218641243629	24.463055511825	0	0	0	16.7859293002175	0	7.10669636549208	0.000531614052276417	0.00378691407000114
100629766	MUC16	mucin 16%2C cell surface associated && sp|Q8WXI7|MUC16_HUMAN Mucin-16 OS=Homo sapiens OX=9606 GN=MUC16 PE=1 SV=3 && PF01390:SEA domain	NC_009150.3:54016077-54114237	0.0964764404627232	24.6523769463497	92.0100026612234	0	0	0	38.9196186826786	0	8.31584180244274	0.000531814923370633	0.00378727443180486
100054570	CACNG2	calcium voltage-gated channel auxiliary subunit gamma 2%2C transcript variant X1 && sp|Q9Y698|CCG2_HUMAN Voltage-dependent calcium channel gamma-2 subunit OS=Homo sapiens OX=9606 GN=CACNG2 PE=1 SV=1 && PF00822:PMP-22/EMP/MP20/Claudin family	NC_009171.3:34998069-35110481	3.65346494949925	19.9145446712358	37.2360534549343	0	0	0	20.2680210252231	0	7.3778282577914	0.00053189529764865	0.00378727443180486
100063337	IGFN1	immunoglobulin-like and fibronectin type III domain containing 1 && sp|Q3KNY0|IGFN1_MOUSE Immunoglobulin-like and fibronectin type III domain-containing protein 1 OS=Mus musculus OX=10090 GN=Igfn1 PE=1 SV=3 && PF00041:Fibronectin type III domain|PF07679:Immunoglobulin I-set domain|PF18362:Tri-helix bundle domain	NC_009173.3:29612616-29642934	18.9350049822549	1.27525473124365	62.8369284859714	0	0	0	27.6824	0	7.82606459964382	0.000534181108844763	0.00380107766703211
100059357	MN1	MN1 proto-oncogene%2C transcriptional regulator && sp|Q10571|MN1_HUMAN Transcriptional activator MN1 OS=Homo sapiens OX=9606 GN=MN1 PE=1 SV=3 && -	NC_009151.3:10962134-11007830	36.6654677036551	104.157606771932	137.742995354575	3.14117900229899	0	14.2627727558308	92.8553566100539	5.80131725270993	3.99325235278787	0.000538031746948394	0.00382681926316619
100067196	KLK9	kallikrein related peptidase 9 && sp|Q9UKQ9|KLK9_HUMAN Kallikrein-9 OS=Homo sapiens OX=9606 GN=KLK9 PE=2 SV=1 && PF00089:Trypsin	NC_009153.3:20683270-20689126	4.83265801185785	10.6230735407546	49.9898607300043	0	0	0	21.8151974275389	0	7.4838140827038	0.000539780422713497	0.00383842557416382
100055391	NMNAT2	nicotinamide nucleotide adenylyltransferase 2 && sp|Q5RBL5|NMNA2_PONAB Nicotinamide/nicotinic acid mononucleotide adenylyltransferase 2 OS=Pongo abelii OX=9601 GN=NMNAT2 PE=2 SV=1 && -	NC_009148.3:17518281-17656677	1.28941302676107	16.465539945916	67.4858747802922	0	0	0	28.4136092509898	0	7.86366861875488	0.000544134902237079	0.00386771559622585
100146126	REEP6	receptor accessory protein 6%2C transcript variant X2 && sp|Q5XI60|REEP6_RAT Receptor expression-enhancing protein 6 OS=Rattus norvegicus OX=10116 GN=Reep6 PE=2 SV=1 && PF03134:TB2/DP1, HVA22 family	NC_009150.3:848342-852903	13.0135459411382	10.5965550890912	23.2898574813909	0	0	0	15.6333195038734	0	7.00446694430035	0.000547770244587579	0.0038918708485529
100058067	TNS1	tensin 1%2C transcript variant X7 && sp|Q9HBL0|TENS1_HUMAN Tensin-1 OS=Homo sapiens OX=9606 GN=TNS1 PE=1 SV=2 && -	NC_009149.3:7382346-7599812	114.469776392921	111.278416626109	392.272128336996	44.7766362176656	20.0706662589103	33.8452967051358	206.006773785342	32.8975330605706	2.64452664514128	0.000549058953307111	0.00390018320736583
100071607	SLFN14	schlafen family member 14 && sp|P0C7P3|SLN14_HUMAN Protein SLFN14 OS=Homo sapiens OX=9606 GN=SLFN14 PE=1 SV=2 && PF04326:Putative DNA-binding domain	NC_009154.3:37885718-37899356	29.6056923715208	39.9160129612654	781.014716693957	22.9092555705204	18.0003274560226	14.8150351075715	283.512140675581	18.5748727113715	3.92297994469713	0.000554146376115471	0.00393376844903934
100033948	MMP2	matrix metallopeptidase 2 && sp|Q9GLE5|MMP2_BOVIN 72 kDa type IV collagenase OS=Bos taurus OX=9913 GN=MMP2 PE=2 SV=1 && PF00413:Matrixin|PF00045:Hemopexin|PF00040:Fibronectin type II domain|PF01471:Putative peptidoglycan binding domain	NC_009146.3:8340854-8366795	4.82980995699062	16.4230453450338	36.0591026172883	0	0	0	19.1039859731042	0	7.29284002277243	0.000554480273749429	0.00393528802888643
100071592	ID3	inhibitor of DNA binding 3%2C HLH protein && sp|Q712G9|ID3_CANLF DNA-binding protein inhibitor ID-3 OS=Canis lupus familiaris OX=9615 GN=ID3 PE=3 SV=1 && PF00010:Helix-loop-helix DNA-binding domain	NC_009145.3:31493922-31495515	774.703071432058	719.815344918722	710.156175297659	1323.91121653181	2114.12686920702	2492.08391587351	734.89153054948	1976.70733387078	-1.42753	0.000555557393872209	0.0039420806519813
100056328	RHOB	ras homolog family member B && sp|Q3ZBW5|RHOB_BOVIN Rho-related GTP-binding protein RhoB OS=Bos taurus OX=9913 GN=RHOB PE=2 SV=1 && -	NC_009158.3:76011753-76014179	2483.3337679193	5199.97021787681	1663.30292641638	1359.29223117371	641.116218007922	895.886091052196	3115.53563740416	965.431513411276	1.69040115736082	0.000566197505893596	0.00401497730426254
100068497	TTLL9	tubulin tyrosine ligase like 9%2C transcript variant X1 && sp|Q3SZH6|TTLL9_BOVIN Probable tubulin polyglutamylase TTLL9 OS=Bos taurus OX=9913 GN=TTLL9 PE=2 SV=1 && PF03133:Tubulin-tyrosine ligase family	NC_009165.3:23510834-23560062	17.7622090248516	17.6280729136028	47.7661411280222	0.00607430084783195	2.31661840769126	0	27.7188076888256	0.774230902846364	4.93730297347243	0.000569813861461159	0.0040380054804754
100063342	LOC100063342	keratin%2C type II cytoskeletal 3-like && sp|Q29426|K2C3_RABIT Keratin, type II cytoskeletal 3 OS=Oryctolagus cuniculus OX=9986 GN=KRT3 PE=2 SV=1 && PF16208:Keratin type II head|PF00038:Intermediate filament protein	NC_009149.3:70722939-70731493	8.34435716868499	12.9248422965686	29.0834636777022	0	0	0	16.7842210476519	0	7.10666960025202	0.000569974630049522	0.00403827332819768
100059157	WNT5A	Wnt family member 5A%2C transcript variant X1 && sp|Q27Q52|WNT5A_RABIT Protein Wnt-5a OS=Oryctolagus cuniculus OX=9986 GN=WNT5A PE=2 SV=1 && -	NC_009159.3:34132943-34155544	0.0956619313832476	47.9270827918816	54.7973711211042	0	0	0	34.273371948123	0	8.13279386800411	0.000570338845149565	0.00403998216908252
102149687	LOC102149687	spermatogenesis-associated protein 31D1-like && sp|Q6ZQQ2|S31D1_HUMAN Spermatogenesis-associated protein 31D1 OS=Homo sapiens OX=9606 GN=SPATA31D1 PE=2 SV=1 && PF14650:FAM75 family|PF15371:Domain of unknown function (DUF4599)	NC_009166.3:15847883-15852390	39.0144095980638	69.0973879452911	140.035650775292	13.5284485794586	7.8678696305133	7.38297036727239	82.7158161062157	9.59309619241476	3.09529777164791	0.000571952516984881	0.00405053886246851
100068916	RBM20	RNA binding motif protein 20%2C transcript variant X1 && sp|Q5T481|RBM20_HUMAN RNA-binding protein 20 OS=Homo sapiens OX=9606 GN=RBM20 PE=1 SV=3 && -	NC_009144.3:20680722-20870130	7.19780695452577	49.1430191383534	71.1321280464061	0.00856364605906423	3.83934253949426	0	42.4909847130951	1.28263539518444	4.92304819164411	0.000577265254449589	0.00408640088184308
100067381	EPHB3	EPH receptor B3%2C transcript variant X1 && sp|P54753|EPHB3_HUMAN Ephrin type-B receptor 3 OS=Homo sapiens OX=9606 GN=EPHB3 PE=1 SV=2 && PF07714:Protein tyrosine kinase|PF00536:SAM domain (Sterile alpha motif)|PF07699:Putative ephrin-receptor like|PF14575:Ephrin type-A receptor 2 transmembrane domain|PF01404:Ephrin receptor ligand binding domain|PF00041:Fibronectin type III domain	NC_009162.3:25309477-25329251	9.55628959916006	32.8364627723762	99.0725209635503	4.14032626497821	1.39263133235671	0	47.1550911116955	1.84431919911164	4.62146389853606	0.000577579966891558	0.00408774752861032
100060171	CDR2L	cerebellar degeneration related protein 2 like%2C transcript variant X3 && sp|A2A6T1|CDR2L_MOUSE Cerebellar degeneration-related protein 2-like OS=Mus musculus OX=10090 GN=Cdr2l PE=1 SV=1 && -	NC_009154.3:6863035-6875091	33.1027197550826	24.6793252998245	113.111483231202	0.0138331901261397	2.83935097784668	6.72727054557461	56.9645094287031	3.19348490451581	4.09043089324057	0.000579345204938976	0.00409856804074193
100054117	NYNRIN	NYN domain and retroviral integrase containing && sp|Q9P2P1|NYNRI_HUMAN Protein NYNRIN OS=Homo sapiens OX=9606 GN=NYNRIN PE=2 SV=3 && PF17921:Integrase zinc binding domain|PF17919:RNase H-like domain found in reverse transcriptase|PF11977:Zc3h12a-like Ribonuclease NYN domain	NC_009144.3:164086164-164106488	42.5222749629689	30.5259492033482	116.644997272269	6.23575800745918	5.84618768819363	0	63.2310738128619	4.02731523188427	3.94848901268897	0.000579358471485857	0.00409856804074193
111775189	SPRED3	sprouty related EVH1 domain containing 3%2C transcript variant X1 && sp|Q2MJR0|SPRE3_HUMAN Sprouty-related, EVH1 domain-containing protein 3 OS=Homo sapiens OX=9606 GN=SPRED3 PE=1 SV=1 && -	NC_009153.3:9601992-9610617	29.5718450000785	23.5097820131267	113.099560308302	6.23713203289965	2.0541238566634	4.11424588437975	55.393729107169	4.13516725798094	3.71141849439444	0.000582453347774466	0.00411780096610671
111768654	LOC111768654	translation initiation factor IF-2-like && - && -	NC_009160.3:79835245-79839218	2.47351164380859	30.365675653866	30.3043349912458	0	0	0	21.0478407629735	0	7.43210784566552	0.000591679459582266	0.00417852941359614
100054556	SLC6A20	solute carrier family 6 member 20%2C transcript variant X2 && sp|Q9NP91|S6A20_HUMAN Sodium- and chloride-dependent transporter XTRP3 OS=Homo sapiens OX=9606 GN=SLC6A20 PE=1 SV=1 && PF00209:Sodium:neurotransmitter symporter family	NC_009159.3:42418810-42458375	0.0962251698127972	24.6484621395314	87.3445270213782	0	0	0	37.3630714435741	0	8.25716605368436	0.000595183642727547	0.00420146939886713
100058006	RASGEF1C	RasGEF domain family member 1C && sp|Q8N431|RGF1C_HUMAN Ras-GEF domain-containing family member 1C OS=Homo sapiens OX=9606 GN=RASGEF1C PE=2 SV=2 && -	NC_009157.3:1602449-1686393	0.0959542247927665	30.4706901471075	76.8747403408906	0	0	0	35.8137949042636	0	8.19616229374414	0.000596292886491833	0.00420839503535468
100049893	C1QL2	complement C1q like 2 && sp|Q8CFR0|C1QL2_MOUSE Complement C1q-like protein 2 OS=Mus musculus OX=10090 GN=C1ql2 PE=1 SV=1 && PF00386:C1q domain	NC_009161.3:11843802-11846220	2.47423409140642	12.9598999587566	58.1462815659461	0	0	0	24.5268052053697	0	7.65232802637022	0.000598600103931242	0.00422327450921982
102149773	LOC102149773	ral guanine nucleotide dissociation stimulator && sp|Q12967|GNDS_HUMAN Ral guanine nucleotide dissociation stimulator OS=Homo sapiens OX=9606 GN=RALGDS PE=1 SV=2 && PF00617:RasGEF domain	NC_009146.3:37323962-37329745	2.47423409140642	12.9598999587566	58.1462815659461	0	0	0	24.5268052053697	0	7.65232802317881	0.000598658389123246	0.00422327450921982
100066910	COBL	cordon-bleu WH2 repeat protein%2C transcript variant X3 && sp|O75128|COBL_HUMAN Protein cordon-bleu OS=Homo sapiens OX=9606 GN=COBL PE=1 SV=2 && -	NC_009147.3:20756578-21034479	3.65346353243758	16.4307929540373	40.705710118811	0	0	0	20.263322201762	0	7.37766181859082	0.000599392905326933	0.00422754802792765
100069427	COL22A1	collagen type XXII alpha 1 chain%2C transcript variant X1 && sp|Q8NFW1|COMA1_HUMAN Collagen alpha-1(XXII) chain OS=Homo sapiens OX=9606 GN=COL22A1 PE=2 SV=2 && PF01391:Collagen triple helix repeat (20 copies)|PF00092:von Willebrand factor type A domain	NC_009152.3:80213073-80506008	2.47405035011745	15.2839782028273	52.3350461780151	0	0	0	23.3643582436533	0	7.58244964378232	0.000600891721860745	0.00423629953932697
100051443	RPH3A	rabphilin 3A%2C transcript variant X1 && sp|Q06846|RP3A_BOVIN Rabphilin-3A OS=Bos taurus OX=9913 GN=RPH3A PE=1 SV=1 && PF02318:FYVE-type zinc finger|PF00168:C2 domain	NC_009151.3:21984969-22078580	4.83074228684967	12.9426280774566	41.854436027889	0	0	0	19.8759354640651	0	7.34994307116139	0.000601035375465738	0.00423640281067168
100147108	ATP4A	ATPase H+/K+ transporting alpha subunit%2C transcript variant X1 && sp|P19156|ATP4A_PIG Potassium-transporting ATPase alpha chain 1 OS=Sus scrofa OX=9823 GN=ATP4A PE=1 SV=3 && PF09040:Gastric H+/K+-ATPase, N terminal domain|PF00689:Cation transporting ATPase, C-terminus|PF13246:Cation transport ATPase (P-type)|PF00690:Cation transporter/ATPase, N-terminus|PF00122:E1-E2 ATPase	NC_009153.3:6758166-6771169	16.6055854099258	9.47514268528093	76.8550327706077	0.00607430084783195	2.31661840769126	0	34.3119202886048	0.774230902846364	5.25088550140664	0.000603456372377005	0.00425255446619924
100059605	PIPOX	pipecolic acid and sarcosine oxidase%2C transcript variant X1 && sp|Q29RU9|SOX_BOVIN Peroxisomal sarcosine oxidase OS=Bos taurus OX=9913 GN=PIPOX PE=2 SV=2 && PF01266:FAD dependent oxidoreductase	NC_009154.3:43232993-43246165	15.4179826427571	16.4656558922857	53.5737591375547	2.06087359147156	0	0	28.4857992241992	0.686957863823855	5.27792584478316	0.000603714396575361	0.00425346000196058
100069927	CSMD2	CUB and Sushi multiple domains 2%2C transcript variant X5 && sp|Q7Z408|CSMD2_HUMAN CUB and sushi domain-containing protein 2 OS=Homo sapiens OX=9606 GN=CSMD2 PE=1 SV=2 && -	NC_009145.3:22974092-23566778	0.0963529610235945	22.3181820392511	91.9997650207901	0	0	0	38.1381000070216	0	8.28674164804872	0.000606089601826908	0.00426927851445599
100059763	HSPB1	heat shock protein family B (small) member 1 && sp|P14602|HSPB1_MOUSE Heat shock protein beta-1 OS=Mus musculus OX=10090 GN=Hspb1 PE=1 SV=3 && PF00011:Hsp20/alpha crystallin family	NC_009156.3:10661321-10662927	2406.71845470936	2474.30477179427	6663.22561092661	1608.24231331306	1226.9114146223	790.145386892776	3848.08294581008	1208.43303827605	1.6710327349292	0.000609773589179444	0.0042933865555454
100072811	DDIT4	DNA damage inducible transcript 4 && sp|Q08E62|DDIT4_BOVIN DNA damage-inducible transcript 4 protein OS=Bos taurus OX=9913 GN=DDIT4 PE=2 SV=1 && PF07809:RTP801 C-terminal region	NC_009144.3:60601408-60603530	3914.69813028039	2353.72276404821	2242.58486591401	988.500888361043	1014.10383149469	1248.51548024338	2837.00192008087	1083.70673336637	1.38822344909194	0.000620669867456909	0.00436355764877273
100052074	CPNE2	copine 2%2C transcript variant X2 && sp|Q96FN4|CPNE2_HUMAN Copine-2 OS=Homo sapiens OX=9606 GN=CPNE2 PE=1 SV=3 && -	NC_009146.3:10097259-10143581	118.004851022111	80.8659252506411	420.274340354324	33.3338018512363	36.0763018024647	27.2070105597652	206.381705542359	32.205704737822	2.67472200235922	0.000623272663245196	0.00437998095191718
100053406	NRSN2	neurensin 2%2C transcript variant X3 && sp|Q9GZP1|NRSN2_HUMAN Neurensin-2 OS=Homo sapiens OX=9606 GN=NRSN2 PE=1 SV=1 && PF14927:Neurensin	NC_009165.3:22623661-22634687	2.47397757707926	15.2823567694945	51.1701163700476	0	0	0	22.9754835722071	0	7.55835044312646	0.000624135652771053	0.00438510712480715
111767807	LOC111767807	uncharacterized LOC111767807%2C transcript variant X2 && - && -	NC_009157.3:39549065-39553857	7.17155600593249	15.2412383379556	26.7668143422718	0	0	0	16.3932028953866	0	7.07286860464877	0.0006277352298281	0.00440945394916042
100072165	PCDH1	protocadherin 1%2C transcript variant X1 && sp|Q08174|PCDH1_HUMAN Protocadherin-1 OS=Homo sapiens OX=9606 GN=PCDH1 PE=1 SV=2 && -	NC_009157.3:34457884-34481192	24.8776717662523	34.0378822313311	153.948850941393	6.25303979870842	5.72979570957852	6.60000374521813	70.9548016463255	6.19427975116836	3.4900028036733	0.000628034127138892	0.00440966703038574
100050179	CNTN2	contactin 2%2C transcript variant X3 && sp|Q02246|CNTN2_HUMAN Contactin-2 OS=Homo sapiens OX=9606 GN=CNTN2 PE=1 SV=1 && PF07679:Immunoglobulin I-set domain|PF00041:Fibronectin type III domain|PF13927:Immunoglobulin domain	NC_009148.3:1565091-1597060	18.9808781381804	29.3476374606503	114.25327102328	0.0127433697679746	2.8723493408924	5.03917806998031	54.193928874037	2.6414235935469	4.27738027366791	0.000628374683801827	0.00441111505800945
100070975	PM20D2	peptidase M20 domain containing 2 && sp|Q8IYS1|P20D2_HUMAN Peptidase M20 domain-containing protein 2 OS=Homo sapiens OX=9606 GN=PM20D2 PE=1 SV=2 && PF07687:Peptidase dimerisation domain|PF01546:Peptidase family M20/M25/M40	NC_009153.3:42597681-42618730	1812.40976873258	2028.35097894003	3484.03258136694	1041.61249712362	812.848832832641	873.597576524626	2441.59777634652	909.352968826961	1.42493354709027	0.000629258445532776	0.00441566617690228
100053447	CFAP57	cilia and flagella associated protein 57%2C transcript variant X5 && sp|Q96MR6|CFA57_HUMAN Cilia- and flagella-associated protein 57 OS=Homo sapiens OX=9606 GN=CFAP57 PE=2 SV=3 && -	NC_009145.3:15018490-15108891	10.6961858871583	5.95639674590335	40.6826726125116	0	0	0	19.1117517485244	0	7.29363905656021	0.000629347922570174	0.00441566617690228
100062164	NCAM1	neural cell adhesion molecule 1%2C transcript variant X1 && sp|P31836|NCAM1_BOVIN Neural cell adhesion molecule 1 OS=Bos taurus OX=9913 GN=NCAM1 PE=1 SV=1 && PF07679:Immunoglobulin I-set domain|PF00041:Fibronectin type III domain|PF13927:Immunoglobulin domain	NC_009150.3:21919247-22223824	0.0965944677989796	17.6540985458953	101.311831477951	0	0	0	39.6875081638819	0	8.34413325636338	0.00062998621124477	0.00441864954956578
100071461	TRIM29	tripartite motif containing 29%2C transcript variant X1 && sp|Q14134|TRI29_HUMAN Tripartite motif-containing protein 29 OS=Homo sapiens OX=9606 GN=TRIM29 PE=1 SV=2 && -	NC_009150.3:28358808-28384802	8.34999573545183	8.28450226248614	38.3549978377667	0	0	0	18.3298319452349	0	7.2336	0.000636981173991706	0.0044658037516468
111771798	LOC111771798	uncharacterized LOC111771798%2C transcript variant X2 && - && -	NW_019642445.1:7-5389	57.8965122963452	60.9718036776927	386.344950187983	0.019426437993074	19.7123001720404	10.7266609948986	168.404422054007	10.1527958683107	4.02986264777211	0.00064181817399191	0.00449683529245153
100052019	LMOD1	leiomodin 1 && sp|Q8BVA4|LMOD1_MOUSE Leiomodin-1 OS=Mus musculus OX=10090 GN=Lmod1 PE=1 SV=1 && PF02205:WH2 motif|PF03250:Tropomodulin	NC_009173.3:30195377-30229589	3.65562511278333	7.13115218224958	63.943838327545	0	0	0	24.910205207526	0	7.6748974744183	0.000646145017397902	0.00452270205455876
111775893	C12H11orf96	chromosome 12 C11orf96 homolog && sp|Q7Z7L8|CK096_HUMAN Uncharacterized protein C11orf96 OS=Homo sapiens OX=9606 GN=C11orf96 PE=1 SV=3 && PF15766:Domain of unknown function (DUF4695)	NC_009155.3:8860844-8864669	21.3026015979667	25.803396101549	54.7942451303325	3.11257227351095	0	2.49823155881593	33.9667476099494	1.87026794410896	4.15150617131725	0.000646198667437793	0.00452270205455876
100069671	COL17A1	collagen type XVII alpha 1 chain && sp|Q9N281|COHA1_CANLF Collagen alpha-1(XVII) chain OS=Canis lupus familiaris OX=9615 GN=COL17A1 PE=2 SV=2 && PF01391:Collagen triple helix repeat (20 copies)	NC_009144.3:26457304-26508580	13.0707376342378	17.6317533619581	55.8980823038912	2.06087359147156	0	0	28.8668577666957	0.686957863823855	5.29585380193278	0.00064678612011397	0.00452584900882648
102151000	LOC102151000	uncharacterized LOC102151000%2C transcript variant X1 && - && -	NC_009153.3:20490162-20495899	6.00120940007955	15.247872104831	30.2455191999525	0	0	0	17.164866901621	0	7.13907057642287	0.000652540835614569	0.00456320027699038
100051352	TENM3	teneurin transmembrane protein 3%2C transcript variant X3 && sp|Q9WTS6|TEN3_MOUSE Teneurin-3 OS=Mus musculus OX=10090 GN=Tenm3 PE=1 SV=1 && PF06484:Teneurin Intracellular Region|PF15636:GHH signature containing HNH/Endo VII superfamily nuclease toxin	NC_009170.3:26966485-27548690	0.0954238795708306	44.427	54.7863758767421	0	0	0	33.1029320187143	0	8.08288256445302	0.000656666407249847	0.00459107263097247
100070326	PAX2	paired box 2%2C transcript variant X1 && sp|Q02962|PAX2_HUMAN Paired box protein Pax-2 OS=Homo sapiens OX=9606 GN=PAX2 PE=1 SV=4 && PF00292:'Paired box' domain|PF12403:Paired-box protein 2 C terminal	NC_009144.3:29224779-29312593	7.17285695941039	12.9248201600493	30.238167904855	0	0	0	16.7786150081049	0	7.10636859599112	0.000657631501616671	0.00459684139667728
106780995	LOC106780995	uncharacterized LOC106780995%2C transcript variant X1 && - && -	NC_009152.3:76314714-76326317	3.65416798794085	11.785872654732	48.8249374828869	0	0	0	21.4216593751866	0	7.45780224482426	0.000661297594009199	0.00462066343926894
100062059	ASTN1	astrotactin 1%2C transcript variant X1 && sp|O14525|ASTN1_HUMAN Astrotactin-1 OS=Homo sapiens OX=9606 GN=ASTN1 PE=1 SV=3 && PF14670:Coagulation Factor Xa inhibitory site|PF18411:Annexin-like domain	NC_009148.3:12027052-12318396	0.0960233601950726	23.4795329989249	85.0067234336204	0	0	0	36.1940932642468	0	8.21150630131378	0.00067017389942956	0.00468052758046944
111771137	LOC111771137	galanin receptor type 3 && sp|O60755|GALR3_HUMAN Galanin receptor type 3 OS=Homo sapiens OX=9606 GN=GALR3 PE=1 SV=1 && PF00001:7 transmembrane receptor (rhodopsin family)	NC_009171.3:36076057-36079672	7.17525377554391	10.6071353248468	34.8731215089866	0	0	0	17.5518368697924	0	7.17124455150157	0.000676889922810046	0.00472441831565549
100063278	DIRAS2	DIRAS family GTPase 2%2C transcript variant X2 && sp|Q96HU8|DIRA2_HUMAN GTP-binding protein Di-Ras2 OS=Homo sapiens OX=9606 GN=DIRAS2 PE=1 SV=1 && -	NC_009166.3:51815727-51846721	7.17525377554391	10.6071353248468	34.8731215089866	0	0	0	17.5518368697924	0	7.17124452632079	0.000677345866530152	0.00472659602868331
100067841	FOXO6	forkhead box O6 && sp|Q70KY4|FOXO6_MOUSE Forkhead box protein O6 OS=Mus musculus OX=10090 GN=Foxo6 PE=1 SV=1 && -	NC_009145.3:16945838-16967722	10.729328735545	38.6284178293768	60.6254736019637	0.00856364605906423	3.83934253949426	0	36.6610733889618	1.28263539518444	4.7081904339589	0.000678638149874022	0.00473460764897238
102150766	FAT3	FAT atypical cadherin 3%2C transcript variant X1 && sp|Q8TDW7|FAT3_HUMAN Protocadherin Fat 3 OS=Homo sapiens OX=9606 GN=FAT3 PE=2 SV=3 && PF00028:Cadherin domain|PF02210:Laminin G domain	NC_009150.3:56104495-56722096	0.0953426239589241	54.8938080322027	43.172258985426	0	0	0	32.7204698805292	0	8.06619874218782	0.000678861214804251	0.00473515790844452
100066983	CPXM1	carboxypeptidase X%2C M14 family member 1 && sp|Q96SM3|CPXM1_HUMAN Probable carboxypeptidase X1 OS=Homo sapiens OX=9606 GN=CPXM1 PE=2 SV=2 && PF00754:F5/8 type C domain|PF00246:Zinc carboxypeptidase|PF13620:Carboxypeptidase regulatory-like domain	NC_009165.3:20467990-20474937	1.28932814288611	18.7828386326338	55.8442770042267	0	0	0	25.3054812599155	0	7.69717131348788	0.000681624993285166	0.0047534260255875
100147531	DMRTA2	DMRT like family A2 && sp|A6QQ94|DMTA2_BOVIN Doublesex- and mab-3-related transcription factor A2 OS=Bos taurus OX=9913 GN=DMRTA2 PE=2 SV=1 && PF00751:DM DNA binding domain|PF03474:DMRTA motif	NC_009145.3:8699963-8703479	2.47326512584084	25.7166204935373	32.6086461405399	0	0	0	20.266177253306	0	7.37783983898569	0.000684162022524812	0.00477010544749306
100053774	PLIN1	perilipin 1%2C transcript variant X1 && sp|O60240|PLIN1_HUMAN Perilipin-1 OS=Homo sapiens OX=9606 GN=PLIN1 PE=1 SV=2 && -	NC_009144.3:94628653-94639919	1.28926335978107	24.5901639415246	46.5588990648667	0	0	0	24.1461087887241	0	7.62962161037894	0.000684627626037379	0.00477233848682689
100070910	GPR3	G protein-coupled receptor 3%2C transcript variant X1 && sp|P46089|GPR3_HUMAN G-protein coupled receptor 3 OS=Homo sapiens OX=9606 GN=GPR3 PE=1 SV=1 && PF00001:7 transmembrane receptor (rhodopsin family)	NC_009145.3:28474039-28483826	2.4745028552795	7.13333835052846	72.099919081653	0	0	0	27.2359200958203	0	7.8032874248557	0.000685900019707239	0.00477613883527694
111772342	LOC111772342	innate immunity activator protein-like%2C transcript variant X2 && sp|Q7TN12|INAVA_MOUSE Innate immunity activator protein OS=Mus musculus OX=10090 GN=Inava PE=2 SV=1 && PF11819:Domain of unknown function (DUF3338)	NW_019646188.1:16465-36099	4.83232	8.29235063293784	51.1383233482046	0	0	0	21.4209964900082	0	7.45788397606774	0.000687614681505621	0.00478604886095021
100054953	NXNL2	nucleoredoxin like 2%2C transcript variant X1 && sp|Q9D531|NXNL2_MOUSE Nucleoredoxin-like protein 2 OS=Mus musculus OX=10090 GN=Nxnl2 PE=1 SV=1 && PF13905:Thioredoxin-like	NC_009166.3:53386943-53394845	6.00120774496996	14.0878419646675	31.4004800732504	0	0	0	17.163176594296	0	7.13900562997097	0.000687963493556639	0.00478644770442934
100068013	AMER3	APC membrane recruitment protein 3 && sp|Q8N944|AMER3_HUMAN APC membrane recruitment protein 3 OS=Homo sapiens OX=9606 GN=AMER3 PE=1 SV=2 && -	NC_009161.3:420317-431252	3.65319573614556	15.2667511737591	40.6982254642958	0	0	0	19.8727241247335	0	7.3497936977821	0.000689541043837272	0.0047964071888524
100049997	EFCAB1	EF-hand calcium binding domain 1%2C transcript variant X16 && sp|Q32L26|EFCB1_BOVIN EF-hand calcium-binding domain-containing protein 1 OS=Bos taurus OX=9913 GN=EFCAB1 PE=2 SV=1 && -	NC_009152.3:35478918-35515640	0.0953405472670958	39.7694394077601	58.264802587612	0	0	0	32.7098608475464	0	8.06575066226033	0.000692203886615705	0.00481289083899495
100063511	KRT8	keratin 8 && sp|P05786|K2C8_BOVIN Keratin, type II cytoskeletal 8 OS=Bos taurus OX=9913 GN=KRT8 PE=2 SV=3 && PF16208:Keratin type II head|PF00038:Intermediate filament protein	NC_009149.3:70865346-70872883	6.00523009026463	9.45065865916524	41.8380953091774	0	0	0	19.0979946862024	0	7.29275273590189	0.000693088135778435	0.00481801890153006
100066512	KBTBD13	kelch repeat and BTB domain containing 13 && sp|C9JR72|KBTBD_HUMAN Kelch repeat and BTB domain-containing protein 13 OS=Homo sapiens OX=9606 GN=KBTBD13 PE=1 SV=1 && PF01344:Kelch motif	NC_009144.3:128516921-128520163	3.65291110583472	16.4257259712173	38.3784231723777	0	0	0	19.4856867498099	0	7.32149246026362	0.000693766745216108	0.00482171558648715
100056225	LOC100056225	cationic amino acid transporter 4 && sp|Q8BLQ7|CTR4_MOUSE Cationic amino acid transporter 4 OS=Mus musculus OX=10090 GN=Slc7a4 PE=1 SV=1 && PF13520:Amino acid permease|PF13906:C-terminus of AA_permease	NC_009151.3:4569756-4586840	11.8540655424053	7.11599924040389	31.3930025402012	0	0	0	16.7876891076701	0	7.10723109874811	0.000703893311279621	0.00489002590419113
100070241	TLX1	T cell leukemia homeobox 1 && sp|P31314|TLX1_HUMAN T-cell leukemia homeobox protein 1 OS=Homo sapiens OX=9606 GN=TLX1 PE=1 SV=1 && PF00046:Homeodomain	NC_009144.3:28958417-28965565	0.0955820239456209	29.2978552331593	72.2067349105232	0	0	0	33.866724055876	0	8.11584532715519	0.000711192855662468	0.00493551610040148
100063161	TGFB1I1	transforming growth factor beta 1 induced transcript 1%2C transcript variant X2 && sp|O43294|TGFI1_HUMAN Transforming growth factor beta-1-induced transcript 1 protein OS=Homo sapiens OX=9606 GN=TGFB1I1 PE=1 SV=2 && -	NC_009156.3:19512021-19517425	8.35748017814144	4.79146537741069	49.9733757176032	0	0	0	21.0407737577184	0	7.43215896358498	0.000712477443022447	0.0049423419415746
100069181	TMEM255B	transmembrane protein 255B && sp|Q8WV15|T255B_HUMAN Transmembrane protein 255B OS=Homo sapiens OX=9606 GN=TMEM255B PE=1 SV=1 && PF14967:FAM70 protein	NC_009160.3:80251983-80307098	2.47339161229638	19.9175694060534	39.5561524260366	0	0	0	20.6490378147955	0	7.4048525489757	0.000717237446584438	0.00497326024248023
111774151	HCN2	hyperpolarization activated cyclic nucleotide gated potassium and sodium channel 2 && sp|Q9UL51|HCN2_HUMAN Potassium/sodium hyperpolarization-activated cyclic nucleotide-gated channel 2 OS=Homo sapiens OX=9606 GN=HCN2 PE=1 SV=3 && PF00520:Ion transport protein|PF00027:Cyclic nucleotide-binding domain|PF08412:Ion transport protein N-terminal	NC_009150.3:200577-220440	31.8512393584962	22.3003783702296	40.8416941736609	3.11257227351095	0	2.49823155881593	31.6644373007956	1.87026794410896	4.05144596597533	0.000718760255514486	0.00498276715871653
100071921	IGSF22	immunoglobulin superfamily member 22 && sp|Q8N9C0|IGS22_HUMAN Immunoglobulin superfamily member 22 OS=Homo sapiens OX=9606 GN=IGSF22 PE=2 SV=2 && -	NC_009150.3:89070275-89089114	22.4728377692698	16.4759492013104	59.4260538861435	0.00741923102691544	3.08125260793746	0	32.7916136189079	1.02955727965479	4.82613794257517	0.000720491462721659	0.00499371446693047
100053742	HSPB7	heat shock protein family B (small) member 7%2C transcript variant X1 && sp|Q9UBY9|HSPB7_HUMAN Heat shock protein beta-7 OS=Homo sapiens OX=9606 GN=HSPB7 PE=1 SV=1 && -	NC_009145.3:37212916-37216402	20.1006156552324	12.9641774650023	45.4282266161763	0.00458135474937477	0	1.72556149629147	26.164339912137	0.576714283680281	5.26586412515672	0.000725733172493443	0.00502686176998781
100065777	LOC100065777	cationic amino acid transporter 4 && sp|Q8BLQ7|CTR4_MOUSE Cationic amino acid transporter 4 OS=Mus musculus OX=10090 GN=Slc7a4 PE=1 SV=1 && PF13906:C-terminus of AA_permease|PF13520:Amino acid permease	NC_009151.3:13281676-13285093	2.47437324632679	8.2993212937069	66.276080568732	0	0	0	25.6832583695886	0	7.71888324541524	0.000726114147814365	0.00502844000423364
111771534	SHOX	short stature homeobox && sp|O15266|SHOX_HUMAN Short stature homeobox protein OS=Homo sapiens OX=9606 GN=SHOX PE=1 SV=1 && -	NC_009175.3:250185-260610	7.17740122859637	8.28449232219998	39.5101684697801	0	0	0	18.3240206735255	0	7.2333229560029	0.00073119482159664	0.00505882469487928
100060730	MEGF6	multiple EGF like domains 6%2C transcript variant X1 && sp|O75095|MEGF6_HUMAN Multiple epidermal growth factor-like domains protein 6 OS=Homo sapiens OX=9606 GN=MEGF6 PE=1 SV=4 && PF07645:Calcium-binding EGF domain|PF14670:Coagulation Factor Xa inhibitory site	NC_009145.3:46718631-46820967	47.2506138866073	51.5703299317776	137.688518435239	10.4062186841627	10.9057778781315	1.55158543913079	78.8364874178747	7.62119	3.35148745364177	0.000731271988385516	0.00505882469487928
100064038	TSPAN8	tetraspanin 8%2C transcript variant X4 && sp|Q8R3G9|TSN8_MOUSE Tetraspanin-8 OS=Mus musculus OX=10090 GN=Tspan8 PE=1 SV=1 && PF00335:Tetraspanin family	NC_009149.3:86762118-86814801	17.7697754272692	30.4429272581774	41.9897196311903	27.1115662725599	344.153795573989	384.88255652542	30.0674741055456	252.049306123989	-3.06322	0.000731518561382202	0.00505946462452193
111767618	LOC111767618	forkhead box protein L1 && sp|A0A1W2PRP0|FOXL3_HUMAN Forkhead box protein L3 OS=Homo sapiens OX=9606 GN=FOXL3 PE=3 SV=1 && PF00250:Forkhead domain	NC_009156.3:157077-158602	11.8396494933097	10.5913923174491	22.1225031535636	0	0	0	14.8511816547742	0	6.93094359212547	0.000733268211194847	0.00507049795481735
100071123	PNMA8A	PNMA family member 8A && sp|Q86V59|PNM8A_HUMAN Paraneoplastic antigen-like protein 8A OS=Homo sapiens OX=9606 GN=PNMA8A PE=1 SV=2 && -	NC_009153.3:16986751-16990754	0.0956589892431623	24.6393374154037	78.0151667598522	0	0	0	34.2500543881664	0	8.1321301204467	0.000740823456766381	0.00511843077987612
111771820	LOC111771820	protein POF1B%2C transcript variant X3 && sp|Q8WVV4|POF1B_HUMAN Protein POF1B OS=Homo sapiens OX=9606 GN=POF1B PE=1 SV=3 && -	NW_019642627.1:11839-87526	0.0680116374435888	14.9354418540486	0.0639338356368584	61.4747920294087	110.363862247101	130.508101072092	5.02246244237635	100.782251782867	-4.27958	0.000741027330758713	0.00511876241371169
100058498	TMPRSS2	transmembrane protease%2C serine 2%2C transcript variant X1 && sp|Q9JIQ8|TMPS2_MOUSE Transmembrane protease serine 2 OS=Mus musculus OX=10090 GN=Tmprss2 PE=2 SV=3 && -	NC_009169.3:38356375-38390295	7.17525173977737	9.44489877336747	36.0279937873202	0	0	0	17.5493814334883	0	7.17117914330763	0.000747457799037216	0.00516101065235137
100056601	VSX2	visual system homeobox 2 && sp|P58304|VSX2_HUMAN Visual system homeobox 2 OS=Homo sapiens OX=9606 GN=VSX2 PE=1 SV=1 && PF03826:OAR domain|PF00046:Homeodomain	NC_009167.3:19776275-19795980	11.8923313113986	22.2809230478472	46.5970133952501	2.06087359147156	0	0	26.923422584832	0.686957863823855	5.19659031252928	0.000748466527857054	0.00516688928070166
100068030	RPL3L	ribosomal protein L3 like && sp|Q3SZ10|RL3L_BOVIN 60S ribosomal protein L3-like OS=Bos taurus OX=9913 GN=RPL3L PE=2 SV=3 && PF00297:Ribosomal protein L3	NC_009156.3:42046128-42053338	10.6801873787898	8.27608598127927	29.0684156357692	0	0	0	16.0082296652794	0	7.03895594339375	0.000749228301456751	0.00517030555748512
100059461	C8A	complement C8 alpha chain && sp|P07357|CO8A_HUMAN Complement component C8 alpha chain OS=Homo sapiens OX=9606 GN=C8A PE=1 SV=2 && PF00057:Low-density lipoprotein receptor domain class A|PF01823:MAC/Perforin domain	NC_009145.3:2935447-3001918	11.8326860508173	14.0596479626848	16.3401845650967	0	0	0	14.0775061928663	0	6.85404776432845	0.000749276291850291	0.00517030555748512
100060373	RIMBP2	RIMS binding protein 2%2C transcript variant X3 && sp|Q8QFX1|RIMB2_CHICK RIMS-binding protein 2 OS=Gallus gallus OX=9031 GN=RIMBP2 PE=1 SV=1 && PF14604:Variant SH3 domain|PF07653:Variant SH3 domain	NC_009151.3:30409639-30659603	20.1357394878252	15.3162364873582	75.7279991154648	0.00856364605906423	3.83934253949426	0	37.0599916968827	1.28263539518444	4.72499680762545	0.000750478123853408	0.00517751073723152
100061707	LOC100061707	butyrophilin-like protein 10%2C transcript variant X1 && sp|A8MVZ5|BTNLA_HUMAN Butyrophilin-like protein 10 OS=Homo sapiens OX=9606 GN=BTNL10 PE=5 SV=2 && PF08205:CD80-like C2-set immunoglobulin domain|PF07686:Immunoglobulin V-set domain	NC_009157.3:93869369-93875098	7.17933246565798	7.12206154349126	42.9937229091275	0	0	0	19.0983723060922	0	7.29289922703795	0.000754137580822089	0.00520166435971783
100066556	PDIA2	protein disulfide isomerase family A member 2%2C transcript variant X2 && sp|Q5RCH2|PDIA2_PONAB Protein disulfide-isomerase A2 OS=Pongo abelii OX=9601 GN=PDIA2 PE=2 SV=1 && PF00085:Thioredoxin|PF13848:Thioredoxin-like domain	NC_009156.3:43519887-43523167	13.0307146605308	4.7879428899699	36.0365589576567	0	0	0	17.9517388360525	0	7.20376950449497	0.000764484805099598	0.00527082017943853
100072900	ALOX15	arachidonate 15-lipoxygenase && sp|P16050|LOX15_HUMAN Polyunsaturated fatty acid lipoxygenase ALOX15 OS=Homo sapiens OX=9606 GN=ALOX15 PE=1 SV=3 && -	NC_009154.3:50159684-50171989	2.47339116279525	17.5948732602693	41.8695113603024	0	0	0	20.6459252611223	0	7.40474353291555	0.000768113144480207	0.00529088808587002
100069194	NKX3-2	NK3 homeobox 2 && sp|P78367|NKX32_HUMAN Homeobox protein Nkx-3.2 OS=Homo sapiens OX=9606 GN=NKX3-2 PE=1 SV=2 && PF00046:Homeodomain	NC_009146.3:111307379-111311714	0.0951688776071187	35.1092412429293	60.5771236008347	0	0	0	31.9271779071237	0	8.03100544132847	0.000768201053425142	0.00529088808587002
100147127	KRT19	keratin 19 && sp|P08727|K1C19_HUMAN Keratin, type I cytoskeletal 19 OS=Homo sapiens OX=9606 GN=KRT19 PE=1 SV=4 && PF00038:Intermediate filament protein	NC_009154.3:21318368-21322424	9.50883326889976	9.43579772074273	27.9064329824273	0	0	0	15.6170213240233	0	7.00344357923284	0.000770819247093536	0.00530780735066149
100064659	LRRC71	leucine rich repeat containing 71%2C transcript variant X3 && sp|Q8N4P6|LRC71_HUMAN Leucine-rich repeat-containing protein 71 OS=Homo sapiens OX=9606 GN=LRRC71 PE=2 SV=1 && -	NC_009148.3:38004714-38016341	8.33732319658324	12.9128813638674	24.4371386149478	0	0	0	15.2291143917995	0	6.96717910508058	0.000771852389270539	0.00531380725602835
100071660	CDX1	caudal type homeobox 1 && sp|A2T7H5|CDX1_PONPY Homeobox protein CDX-1 OS=Pongo pygmaeus OX=9600 GN=CDX1 PE=3 SV=1 && PF04731:Caudal like protein activation region|PF00046:Homeodomain	NC_009157.3:27126092-27142790	4.83073987746772	9.45313	45.322521842807	0	0	0	19.8687985651356	0	7.34976826382978	0.000772138046548056	0.00531465967524452
100033871	ACTN3	actinin alpha 3%2C transcript variant X1 && sp|Q0III9|ACTN3_BOVIN Alpha-actinin-3 OS=Bos taurus OX=9913 GN=ACTN3 PE=2 SV=1 && PF00307:Calponin homology (CH) domain|PF00435:Spectrin repeat|PF08726:Ca2+ insensitive EF hand	NC_009155.3:30226605-30239873	15.4134620290931	16.4609225773912	48.9156788286666	0.00607430084783195	2.31661840769126	0	26.9300211450503	0.774230902846364	4.89788203279111	0.000773083632654958	0.00532005310409811
100060051	LOC100060051	E3 ubiquitin/ISG15 ligase TRIM25%2C transcript variant X1 && sp|Q96LD4|TRI47_HUMAN E3 ubiquitin-protein ligase TRIM47 OS=Homo sapiens OX=9606 GN=TRIM47 PE=1 SV=2 && PF15227:zinc finger of C3HC4-type, RING|PF00643:B-box zinc finger|PF00622:SPRY domain	NC_009154.3:6802319-6808210	13.010111890924	8.27261831599644	24.4373198374227	0	0	0	15.2400166814477	0	6.96819221271708	0.000773500603132414	0.00532180731327579
100057720	SLC6A11	solute carrier family 6 member 11 && sp|P31650|S6A11_MOUSE Sodium- and chloride-dependent GABA transporter 3 OS=Mus musculus OX=10090 GN=Slc6a11 PE=1 SV=2 && -	NC_009159.3:7543963-7665492	2.47404983273693	10.6271580003455	56.9650700376177	0	0	0	23.3554	0	7.58225109348996	0.000778757837139235	0.00535527730287376
100052744	SSTR2	somatostatin receptor 2 && sp|P34994|SSR2_PIG Somatostatin receptor type 2 OS=Sus scrofa OX=9823 GN=SSTR2 PE=3 SV=1 && -	NC_009154.3:8408520-8425943	7.19843960687084	62.0680806733826	143.46936899859	0.0138331901261397	2.83935097784668	6.72727054557461	70.9119630929479	3.19348490451581	4.40932378681358	0.000778854544855966	0.00535527730287376
100066675	KRT13	keratin%2C type I cytoskeletal 13 && sp|P13646|K1C13_HUMAN Keratin, type I cytoskeletal 13 OS=Homo sapiens OX=9606 GN=KRT13 PE=1 SV=4 && PF00038:Intermediate filament protein	NC_009154.3:21339490-21343566	8.34273531826124	9.43973190765435	31.3847618032283	0	0	0	16.389076343048	0	7.07283577631023	0.000781199768026866	0.00536803079770543
111775662	DLX4	distal-less homeobox 4%2C transcript variant X2 && sp|Q92988|DLX4_HUMAN Homeobox protein DLX-4 OS=Homo sapiens OX=9606 GN=DLX4 PE=1 SV=4 && PF00046:Homeodomain	NC_009154.3:25806020-25812368	8.34273531826124	9.43973190765435	31.3847618032283	0	0	0	16.389076343048	0	7.07283575797172	0.000781605035811155	0.00536969200230178
100063831	LOC100063831	UL16-binding protein 1 && sp|Q9BZM6|ULBP1_HUMAN UL16-binding protein 1 OS=Homo sapiens OX=9606 GN=ULBP1 PE=1 SV=1 && -	NC_009174.3:16796336-16804273	6.0012044342885	11.7665655160474	33.7100728454376	0	0	0	17.1592809319245	0	7.13887455039683	0.000782627413347991	0.00537559122086063
111774204	CTXN1	cortexin 1 && sp|P60606|CTXN1_HUMAN Cortexin-1 OS=Homo sapiens OX=9606 GN=CTXN1 PE=3 SV=1 && -	NC_009150.3:5723526-5725081	3.65228	15.2593749367568	37.2073996515626	0	0	0	18.7063520502635	0	7.2629877051314	0.000790161924554615	0.00542620816404204
100054074	ZNF536	zinc finger protein 536%2C transcript variant X5 && sp|O15090|ZN536_HUMAN Zinc finger protein 536 OS=Homo sapiens OX=9606 GN=ZNF536 PE=1 SV=3 && PF13909:C2H2-type zinc-finger domain|PF16606:Unstructured conserved, between two C2H2-type zinc-fingers	NC_009153.3:2000590-2420859	9.5580525354308	74.946148376976	178.504741339983	7.28653952460829	2.02276034894683	8.30460583428329	87.6696474174631	5.87130190261281	3.87639391697948	0.000795123946709819	0.00545800068687369
100147413	FOXA2	forkhead box A2%2C transcript variant X2 && sp|Q9Y261|FOXA2_HUMAN Hepatocyte nuclear factor 3-beta OS=Homo sapiens OX=9606 GN=FOXA2 PE=1 SV=1 && PF08430:Forkhead N-terminal region|PF09354:HNF3 C-terminal domain|PF00250:Forkhead domain	NC_009165.3:2894450-2899129	6.0021025699341	10.6071198490628	36.0279388853503	0	0	0	17.5457204347824	0	7.17095309816011	0.000799531311033988	0.00548710736113796
100049835	TNC	tenascin C%2C transcript variant X1 && sp|P24821|TENA_HUMAN Tenascin OS=Homo sapiens OX=9606 GN=TNC PE=1 SV=3 && PF00041:Fibronectin type III domain|PF00147:Fibrinogen beta and gamma chains, C-terminal globular domain|PF18720:Tenascin EGF domain|PF07974:EGF-like domain	NC_009168.3:20119622-20210553	0.0951683772263383	31.6173886581888	64.0582797441226	0	0	0	31.9236122598459	0	8.03089873023535	0.000800432941528693	0.00549214738129142
100146374	JPH4	junctophilin 4%2C transcript variant X2 && sp|Q80WT0|JPH4_MOUSE Junctophilin-4 OS=Mus musculus OX=10090 GN=Jph4 PE=2 SV=1 && PF02493:MORN repeat	NC_009144.3:163436583-163446092	17.8026883148982	41.0165252472151	99.1184131022324	0.0136672306091286	5.92205810398717	3.29269200184322	52.6458755547819	3.0761391121465	4.02314903500989	0.000814334899739494	0.00558636803270216
100069362	RBFOX2	RNA binding fox-1 homolog 2%2C transcript variant X5 && sp|Q8BP71|RFOX2_MOUSE RNA binding protein fox-1 homolog 2 OS=Mus musculus OX=10090 GN=Rbfox2 PE=1 SV=2 && PF12414:Calcitonin gene-related peptide regulator C terminal|PF00076:RNA recognition motif. (a.k.a. RRM, RBD, or RNP domain)	NC_009171.3:34273711-34540576	9.55307595230152	39.8009803970983	65.2859227269348	3.11257227351095	0	2.49823155881593	38.2133263587782	1.87026794410896	4.31747860191543	0.000815367232967692	0.00559111392011402
100054068	LOC100054068	cationic amino acid transporter 4 && sp|Q8BLQ7|CTR4_MOUSE Cationic amino acid transporter 4 OS=Mus musculus OX=10090 GN=Slc7a4 PE=1 SV=1 && PF13906:C-terminus of AA_permease|PF13520:Amino acid permease	NC_009151.3:4899100-4940821	9.53569820511513	12.9551196114207	46.5402010275819	0.00446508417012392	1.54352208128381	0	23.0103396147059	0.515995721817977	5.1522964964012	0.000817526807176052	0.00560475215466689
100070416	KANK4	KN motif and ankyrin repeat domains 4%2C transcript variant X1 && sp|Q5T7N3|KANK4_HUMAN KN motif and ankyrin repeat domain-containing protein 4 OS=Homo sapiens OX=9606 GN=KANK4 PE=1 SV=1 && -	NC_009148.3:94960742-94998204	15.4372161442008	12.9831554849327	88.5261213309354	3.09245789950794	0	0	38.982164320023	1.03081929983598	5.19473369686562	0.000820808690250654	0.00562607734901716
102148845	COL20A1	collagen type XX alpha 1 chain && sp|Q9P218|COKA1_HUMAN Collagen alpha-1(XX) chain OS=Homo sapiens OX=9606 GN=COL20A1 PE=1 SV=4 && PF00092:von Willebrand factor type A domain|PF00041:Fibronectin type III domain|PF01391:Collagen triple helix repeat (20 copies)	NC_009165.3:50067836-50101765	18.9875330922314	37.5395223915814	146.942011263086	7.28555661147482	5.7487635066867	4.07737253284801	67.8230222489664	5.70389755033651	3.54367516951092	0.000824349209164238	0.00564798741492686
100056837	AHDC1	AT-hook DNA binding motif containing 1%2C transcript variant X8 && sp|Q5TGY3|AHDC1_HUMAN AT-hook DNA-binding motif-containing protein 1 OS=Homo sapiens OX=9606 GN=AHDC1 PE=1 SV=1 && PF15735:Domain of unknown function (DUF4683)	NC_009145.3:28305229-28369433	209.856496112586	117.108739333994	184.540967879587	25.0137436265737	32.414435022838	47.1184853218952	170.502067775389	34.8488879904356	2.28444946142583	0.000830795392434003	0.00569096576807264
111768623	ZIC5	Zic family member 5 && sp|Q96T25|ZIC5_HUMAN Zinc finger protein ZIC 5 OS=Homo sapiens OX=9606 GN=ZIC5 PE=1 SV=2 && -	NC_009160.3:68875942-68885102	0.0948986236332523	43.2446726818309	48.9598180405406	0	0	0	30.7664631153349	0	7.97774415849288	0.000835055401509993	0.00571537814301514
100063075	TEAD3	TEA domain transcription factor 3%2C transcript variant X6 && sp|Q99594|TEAD3_HUMAN Transcriptional enhancer factor TEF-5 OS=Homo sapiens OX=9606 GN=TEAD3 PE=1 SV=2 && -	NC_009163.3:36450991-36472623	31.8917595236319	12.9847205817713	78.092132207293	0.0113916247911459	2.91761770292917	3.3428876091963	40.9895374375654	2.09063231230554	4.18939570789861	0.000836171019538537	0.00572174526081465
100053254	EPHB1	EPH receptor B1 && sp|P54762|EPHB1_HUMAN Ephrin type-B receptor 1 OS=Homo sapiens OX=9606 GN=EPHB1 PE=1 SV=1 && PF00536:SAM domain (Sterile alpha motif)|PF07714:Protein tyrosine kinase|PF14575:Ephrin type-A receptor 2 transmembrane domain|PF01404:Ephrin receptor ligand binding domain|PF00041:Fibronectin type III domain	NC_009159.3:71791035-72208639	2.47339071317354	15.2711388677042	44.1826018946279	0	0	0	20.6423771585019	0	7.40463363867816	0.000838507929107123	0.00573542217953527
100060646	ANHX	anomalous homeobox%2C transcript variant X1 && sp|E9PGG2|ANHX_HUMAN Anomalous homeobox protein OS=Homo sapiens OX=9606 GN=ANHX PE=2 SV=1 && PF05920:Homeobox KN domain	NC_009151.3:32665736-32682228	2.47350872828471	14.1106665911956	46.5035440763149	0	0	0	21.0292397985984	0	7.4313636047622	0.000838877682543196	0.0057367563967172
100066494	ADAMTSL2	ADAMTS like 2%2C transcript variant X1 && sp|Q86TH1|ATL2_HUMAN ADAMTS-like protein 2 OS=Homo sapiens OX=9606 GN=ADAMTSL2 PE=1 SV=1 && -	NC_009168.3:36313613-36355123	44.8819383937788	29.3613406801379	128.312488187734	0.0154490615313234	3.54796679123063	9.23049605961886	67.5185890872169	4.26463730412694	3.93497620293272	0.000842001945567997	0.00575692315022017
100061857	KRT4	keratin 4 && sp|P19013|K2C4_HUMAN Keratin, type II cytoskeletal 4 OS=Homo sapiens OX=9606 GN=KRT4 PE=1 SV=5 && PF16208:Keratin type II head|PF00038:Intermediate filament protein	NC_009149.3:70793349-70800227	6.0114281608023	3.62328248747549	61.6033921761233	0	0	0	23.7460342748003	0	7.60632072532633	0.000842767363005502	0.00576095700119436
[truncated: 1,127 more rows]

## Sheet: AftervsBefore.lncRNA.transcript
transcript_id	transcript_name	gene_id	gene_name	gene_description	transcript_locus	A1	A2	A3	B1	B2	B3	After	Before	log2FoldChange	pvalue	padj
[truncated: 4,375 more rows]

## Sheet: AftervsBefore_deg_all
circRNA	After_readcount	Before_readcount	log2FoldChange	pvalue	padj
[truncated: 68 more rows]
