# Supplementary material for: Comparative analysis of blood whole transcriptome profiles in Yili horses pre- and post-5000-meter racing
Source: Front Genet. 2025 Aug 29;16:1651628. doi: 10.3389/fgene.2025.1651628 (PMC12425706; doi:10.3389/fgene.2025.1651628)
Supplement: Supplementary file 2 [file Table3.xlsx]

## Sheet: mRNA GOenrich_sign
Category	GOID	Description	GeneRatio	BgRatio	pvalue	padj	geneID	geneName	Count	Up	Up_Gene_id	Down	Down_Gene_id
BP	GO:0007155	cell adhesion	32/527	119/5729	1.33712085925126e-08	2.41350315094852e-06	100033876/100070060/100058057/100071515/100063620/100052822/100061447/100057478/100059168/100063659/100067500/100066779/102150766/100063449/100059860/100055264/102149135/100071688/100065979/100067227/100050044/100050525/100051783/100058173/106780908/100072343/100064356/100147158/100146575/100053508/100072150/100053124	ACAN/MUC4/LAMA5/FAT2/CELSR3/CDH16/PCDH8/THBS1/CDHR3/FAT4/STAB2/CDH3/FAT3/THBS3/LAMA1/DCHS1/MADCAM1/PCDH10/PCDH7/NID2/THBS2/FAT1/CDH7/NID1/LOC106780908/LOC100072343/BCAN/NCAN/CDHR5/CELSR1/PCDH12/CLSTN3	32	32	100033876/100070060/100058057/100071515/100063620/100052822/100061447/100057478/100059168/100063659/100067500/100066779/102150766/100063449/100059860/100055264/102149135/100071688/100065979/100067227/100050044/100050525/100051783/100058173/106780908/100072343/100064356/100147158/100146575/100053508/100072150/100053124	0
BP	GO:0022610	biological adhesion	32/527	119/5729	1.33712085925126e-08	2.41350315094852e-06	100033876/100070060/100058057/100071515/100063620/100052822/100061447/100057478/100059168/100063659/100067500/100066779/102150766/100063449/100059860/100055264/102149135/100071688/100065979/100067227/100050044/100050525/100051783/100058173/106780908/100072343/100064356/100147158/100146575/100053508/100072150/100053124	ACAN/MUC4/LAMA5/FAT2/CELSR3/CDH16/PCDH8/THBS1/CDHR3/FAT4/STAB2/CDH3/FAT3/THBS3/LAMA1/DCHS1/MADCAM1/PCDH10/PCDH7/NID2/THBS2/FAT1/CDH7/NID1/LOC106780908/LOC100072343/BCAN/NCAN/CDHR5/CELSR1/PCDH12/CLSTN3	32	32	100033876/100070060/100058057/100071515/100063620/100052822/100061447/100057478/100059168/100063659/100067500/100066779/102150766/100063449/100059860/100055264/102149135/100071688/100065979/100067227/100050044/100050525/100051783/100058173/106780908/100072343/100064356/100147158/100146575/100053508/100072150/100053124	0
BP	GO:0055085	transmembrane transport	68/527	388/5729	6.47336130425723e-08	7.78961143612286e-06	100070000/100063001/100055832/100146907/100034092/100053637/100052070/100146220/100034090/100147065/100070025/100009692/100147595/100146819/100062861/100034027/100056567/102151059/100063398/100068324/100053714/100072053/100147009/100066552/100062408/100147108/100056225/111774151/100065777/100054068/111767458/100056323/106782977/100050382/100065438/100070875/100060376/100147664/100146861/100060198…	CACNA1G/HCN4/SLC22A12/SLC17A7/CACNA1S/ABCC6/SLC5A3/KCNH4/RYR1/SLC39A4/ABCC3/SLCO2B1/SLC22A11/SLC8A2/CACNA1F/SCN5A/KCNC1/SLC18A3/SLC5A9/AQP7/LOC100053714/SLC13A2/KCNA7/TRPV4/AQP10/ATP4A/LOC100056225/HCN2/LOC100065777/LOC100054068/AQP5/SLC7A10/LOC106782977/SLC45A3/SLCO2A1/KCNS1/TRPM5/KCNA4/SLC5A5/SLC22A18/KCNH2/SLC13A5/KCNA10/TRPC7/SLC30A3/SLC22A8/KCNH6/KCNA6/HCN3/SVOP/LOC100147357/CACNB2/SLC7A14/C…	68	66	100070000/100063001/100055832/100146907/100034092/100053637/100052070/100146220/100034090/100147065/100070025/100009692/100147595/100146819/100062861/100034027/100056567/102151059/100063398/100068324/100053714/100072053/100147009/100066552/100062408/100147108/100056225/111774151/100065777/100054068/111767458/100056323/106782977/100050382/100065438/100070875/100060376/100147664/100146861/100060198…	2	100060017/100056775
BP	GO:0006811	ion transport	52/527	295/5729	2.20723516341397e-06	0.000199202973498111	100070000/100063001/100034092/100146220/100034090/100147065/100146784/100059623/100068421/100059721/100069692/100058509/100058397/100062861/100034027/100056567/102150777/100053559/100072053/100147578/100147009/100066552/100147108/111774151/100067845/106782977/100070875/100060376/100147664/100064000/100060798/100062267/100072659/100070984/100071241/100054322/100051577/100060486/100063574/100055971…	CACNA1G/HCN4/CACNA1S/KCNH4/RYR1/SLC39A4/CHRNA4/SCNN1A/KCNT1/SLC4A3/RHCG/PLA2G3/SLC34A1/CACNA1F/SCN5A/KCNC1/CHRNB2/SLC26A10/SLC13A2/SLC34A3/KCNA7/TRPV4/ATP4A/HCN2/SLC52A3/LOC106782977/KCNS1/TRPM5/KCNA4/KCNH2/SLC13A5/KCNA10/TRPC7/GABRR1/SLC30A3/KCNH6/KCNA6/CHRNB4/HCN3/CACNB2/CACNA1H/PLA2G2E/SCN10A/TRPM8/TPC3/CLCN2/SCNN1B/LOC100060521/CATSPER4/CHRNA2/SLC34A2/LOC100072585	52	52	100070000/100063001/100034092/100146220/100034090/100147065/100146784/100059623/100068421/100059721/100069692/100058509/100058397/100062861/100034027/100056567/102150777/100053559/100072053/100147578/100147009/100066552/100147108/111774151/100067845/106782977/100070875/100060376/100147664/100064000/100060798/100062267/100072659/100070984/100071241/100054322/100051577/100060486/100063574/100055971…	0
BP	GO:0007156	homophilic cell adhesion via plasma membrane adhesion molecules	19/527	79/5729	6.83203443390434e-05	0.00411060738439911	100071515/100063620/100052822/100061447/100059168/100063659/100066779/102150766/100055264/100071688/100065979/100050525/100051783/106780908/100072343/100146575/100053508/100072150/100053124	FAT2/CELSR3/CDH16/PCDH8/CDHR3/FAT4/CDH3/FAT3/DCHS1/PCDH10/PCDH7/FAT1/CDH7/LOC106780908/LOC100072343/CDHR5/CELSR1/PCDH12/CLSTN3	19	19	100071515/100063620/100052822/100061447/100059168/100063659/100066779/102150766/100055264/100071688/100065979/100050525/100051783/106780908/100072343/100146575/100053508/100072150/100053124	0
BP	GO:0098742	cell-cell adhesion via plasma-membrane adhesion molecules	19/527	79/5729	6.83203443390434e-05	0.00411060738439911	100071515/100063620/100052822/100061447/100059168/100063659/100066779/102150766/100055264/100071688/100065979/100050525/100051783/106780908/100072343/100146575/100053508/100072150/100053124	FAT2/CELSR3/CDH16/PCDH8/CDHR3/FAT4/CDH3/FAT3/DCHS1/PCDH10/PCDH7/FAT1/CDH7/LOC106780908/LOC100072343/CDHR5/CELSR1/PCDH12/CLSTN3	19	19	100071515/100063620/100052822/100061447/100059168/100063659/100066779/102150766/100055264/100071688/100065979/100050525/100051783/106780908/100072343/100146575/100053508/100072150/100053124	0
BP	GO:0098609	cell-cell adhesion	19/527	80/5729	8.20914924666983e-05	0.0042335755400683	100071515/100063620/100052822/100061447/100059168/100063659/100066779/102150766/100055264/100071688/100065979/100050525/100051783/106780908/100072343/100146575/100053508/100072150/100053124	FAT2/CELSR3/CDH16/PCDH8/CDHR3/FAT4/CDH3/FAT3/DCHS1/PCDH10/PCDH7/FAT1/CDH7/LOC106780908/LOC100072343/CDHR5/CELSR1/PCDH12/CLSTN3	19	19	100071515/100063620/100052822/100061447/100059168/100063659/100066779/102150766/100055264/100071688/100065979/100050525/100051783/106780908/100072343/100146575/100053508/100072150/100053124	0
BP	GO:0007267	cell-cell signaling	9/527	24/5729	0.000163046419657568	0.00735746968704777	100147102/100053027/100058824/100033984/100147450/100049880/111773843/100070360/100061145	APC2/WNT7B/WNT6/IHH/SHH/WNT3/WNT10A/WNT8B/WNT3A	9	9	100147102/100053027/100058824/100033984/100147450/100049880/111773843/100070360/100061145	0
BP	GO:0007166	cell surface receptor signaling pathway	14/527	57/5729	0.000486366434605679	0.0195086980991833	100054739/100147102/100053027/100058824/100058246/100049880/111773843/100033990/100070360/100061145/100069979/100147299/100062909/100146771	ERBB2/APC2/WNT7B/WNT6/INSRR/WNT3/WNT10A/SMO/WNT8B/WNT3A/EVC2/CBLC/FZD10/NOTCH3	14	14	100054739/100147102/100053027/100058824/100058246/100049880/111773843/100033990/100070360/100061145/100069979/100147299/100062909/100146771	0
BP	GO:0007275	multicellular organism development	15/527	65/5729	0.000632388830642781	0.0227736312331876	100058057/100053027/100058824/100061276/100071660/102148318/100059860/100049880/100071803/111773843/100058813/100146744/100070360/100061145/100146771	LAMA5/WNT7B/WNT6/RFLNA/CDX1/AMH/LAMA1/WNT3/MYOD1/WNT10A/SIAH3/MYOG/WNT8B/WNT3A/NOTCH3	15	15	100058057/100053027/100058824/100061276/100071660/102148318/100059860/100049880/100071803/111773843/100058813/100146744/100070360/100061145/100146771	0
BP	GO:0006457	protein folding	9/527	29/5729	0.000821638106303852	0.0227736312331876	100065086/100033837/100053747/100054696/100060143/100034150/100053123/100063166/111772552	DNAJB1/HSP90AA1/DNAJA1/LOC100054696/DNAJA4/HSP90AB1/DNAJB4/CLGN/LOC111772552	9	7	100065086/100033837/100053747/100054696/100060143/100034150/100053123	2	100063166/111772552
BP	GO:0048856	anatomical structure development	16/527	74/5729	0.000904576203535563	0.0227736312331876	100058057/100053027/100058824/100061276/100071660/102148318/100059860/100049880/100071803/111773843/100058813/100146744/100070360/100061145/100056327/100146771	LAMA5/WNT7B/WNT6/RFLNA/CDX1/AMH/LAMA1/WNT3/MYOD1/WNT10A/SIAH3/MYOG/WNT8B/WNT3A/PRM2/NOTCH3	16	16	100058057/100053027/100058824/100061276/100071660/102148318/100059860/100049880/100071803/111773843/100058813/100146744/100070360/100061145/100056327/100146771	0
BP	GO:0007264	small GTPase mediated signal transduction	22/527	118/5729	0.000943219764455059	0.0227736312331876	100146449/106781177/100050566/106781090/102147367/100071691/100146392/100065731/100060769/106781089/102150685/102149785/102149773/106781151/102148588/106781162/100058328/100146909/106781248/100050699/111771381/100054189	OBSCN/LOC106781177/KNDC1/LOC106781090/LOC102147367/ARHGEF37/RGL3/ARHGEF17/ARHGEF16/LOC106781089/LOC102150685/LOC102149785/LOC102149773/LOC106781151/LOC102148588/LOC106781162/ARHGEF5/KCNJ14/LOC106781248/ARHGEF25/LOC111771381/ARHGEF26	22	22	100146449/106781177/100050566/106781090/102147367/100071691/100146392/100065731/100060769/106781089/102150685/102149785/102149773/106781151/102148588/106781162/100058328/100146909/106781248/100050699/111771381/100054189	0
BP	GO:0016055	Wnt signaling pathway	7/527	19/5729	0.00100935761698338	0.0227736312331876	100147102/100053027/100058824/100049880/111773843/100070360/100061145	APC2/WNT7B/WNT6/WNT3/WNT10A/WNT8B/WNT3A	7	7	100147102/100053027/100058824/100049880/111773843/100070360/100061145	0
BP	GO:0198738	cell-cell signaling by wnt	7/527	19/5729	0.00100935761698338	0.0227736312331876	100147102/100053027/100058824/100049880/111773843/100070360/100061145	APC2/WNT7B/WNT6/WNT3/WNT10A/WNT8B/WNT3A	7	7	100147102/100053027/100058824/100049880/111773843/100070360/100061145	0
BP	GO:1905114	cell surface receptor signaling pathway involved in cell-cell signaling	7/527	19/5729	0.00100935761698338	0.0227736312331876	100147102/100053027/100058824/100049880/111773843/100070360/100061145	APC2/WNT7B/WNT6/WNT3/WNT10A/WNT8B/WNT3A	7	7	100147102/100053027/100058824/100049880/111773843/100070360/100061145	0
BP	GO:0032502	developmental process	16/527	76/5729	0.00122517995346264	0.0260170566588243	100058057/100053027/100058824/100061276/100071660/102148318/100059860/100049880/100071803/111773843/100058813/100146744/100070360/100061145/100056327/100146771	LAMA5/WNT7B/WNT6/RFLNA/CDX1/AMH/LAMA1/WNT3/MYOD1/WNT10A/SIAH3/MYOG/WNT8B/WNT3A/PRM2/NOTCH3	16	16	100058057/100053027/100058824/100061276/100071660/102148318/100059860/100049880/100071803/111773843/100058813/100146744/100070360/100061145/100056327/100146771	0
MF	GO:0015267	channel activity	46/879	164/8878	2.86216084082047e-11	3.30579577114764e-09	100070000/100063001/100059861/100052410/100034092/100146220/100034090/100146784/100059623/102148904/100062861/100034027/100056567/100068324/102150777/100147009/100066552/100062408/111774151/111767458/106782977/111774159/100070875/100060376/100147664/100064635/100064000/100062267/100072659/100070984/100054322/100051577/100060486/100063574/100055971/100067492/100055493/100057419/100302031/100062954…	CACNA1G/HCN4/GRIN1/GRIN2C/CACNA1S/KCNH4/RYR1/CHRNA4/SCNN1A/GRIN2D/CACNA1F/SCN5A/KCNC1/AQP7/CHRNB2/KCNA7/TRPV4/AQP10/HCN2/AQP5/LOC106782977/GRIN3B/KCNS1/TRPM5/KCNA4/GRID1/KCNH2/KCNA10/TRPC7/GABRR1/KCNH6/KCNA6/CHRNB4/HCN3/CACNB2/CACNA1H/SCN10A/TRPM8/TPC3/GRIN3A/CLCN2/SCNN1B/LOC100060521/CATSPER4/CHRNA2/AQP1	46	46	100070000/100063001/100059861/100052410/100034092/100146220/100034090/100146784/100059623/102148904/100062861/100034027/100056567/100068324/102150777/100147009/100066552/100062408/111774151/111767458/106782977/111774159/100070875/100060376/100147664/100064635/100064000/100062267/100072659/100070984/100054322/100051577/100060486/100063574/100055971/100067492/100055493/100057419/100302031/100062954…	0
MF	GO:0022803	passive transmembrane transporter activity	46/879	164/8878	2.86216084082047e-11	3.30579577114764e-09	100070000/100063001/100059861/100052410/100034092/100146220/100034090/100146784/100059623/102148904/100062861/100034027/100056567/100068324/102150777/100147009/100066552/100062408/111774151/111767458/106782977/111774159/100070875/100060376/100147664/100064635/100064000/100062267/100072659/100070984/100054322/100051577/100060486/100063574/100055971/100067492/100055493/100057419/100302031/100062954…	CACNA1G/HCN4/GRIN1/GRIN2C/CACNA1S/KCNH4/RYR1/CHRNA4/SCNN1A/GRIN2D/CACNA1F/SCN5A/KCNC1/AQP7/CHRNB2/KCNA7/TRPV4/AQP10/HCN2/AQP5/LOC106782977/GRIN3B/KCNS1/TRPM5/KCNA4/GRID1/KCNH2/KCNA10/TRPC7/GABRR1/KCNH6/KCNA6/CHRNB4/HCN3/CACNB2/CACNA1H/SCN10A/TRPM8/TPC3/GRIN3A/CLCN2/SCNN1B/LOC100060521/CATSPER4/CHRNA2/AQP1	46	46	100070000/100063001/100059861/100052410/100034092/100146220/100034090/100146784/100059623/102148904/100062861/100034027/100056567/100068324/102150777/100147009/100066552/100062408/111774151/111767458/106782977/111774159/100070875/100060376/100147664/100064635/100064000/100062267/100072659/100070984/100054322/100051577/100060486/100063574/100055971/100067492/100055493/100057419/100302031/100062954…	0
MF	GO:0005215	transporter activity	87/879	452/8878	4.56897643641918e-10	2.54258561368736e-08	100070000/100063001/100059861/100052410/100034092/100053637/100052070/100146220/100034090/100147065/100070025/100146784/100059623/100009692/100059721/100147595/100069692/102148904/100058397/100062861/100061346/100034027/100056567/100063398/100068324/100053714/102150777/100053559/100072053/100147578/100147009/100066552/100062408/100054556/100147108/100056225/111774151/100065777/100054068/111767458…	CACNA1G/HCN4/GRIN1/GRIN2C/CACNA1S/ABCC6/SLC5A3/KCNH4/RYR1/SLC39A4/ABCC3/CHRNA4/SCNN1A/SLCO2B1/SLC4A3/SLC22A11/RHCG/GRIN2D/SLC34A1/CACNA1F/SLC6A2/SCN5A/KCNC1/SLC5A9/AQP7/LOC100053714/CHRNB2/SLC26A10/SLC13A2/SLC34A3/KCNA7/TRPV4/AQP10/SLC6A20/ATP4A/LOC100056225/HCN2/LOC100065777/LOC100054068/AQP5/SLC6A3/APOB/SLC7A10/SLC52A3/LOC106782977/SLCO2A1/GRIN3B/KCNS1/TRPM5/KCNA4/SLC5A5/GRID1/KCNH2/SLC13A5/KCN…	87	86	100070000/100063001/100059861/100052410/100034092/100053637/100052070/100146220/100034090/100147065/100070025/100146784/100059623/100009692/100059721/100147595/100069692/102148904/100058397/100062861/100061346/100034027/100056567/100063398/100068324/100053714/102150777/100053559/100072053/100147578/100147009/100066552/100062408/100054556/100147108/100056225/111774151/100065777/100054068/111767458…	1	100056775
MF	GO:0005216	ion channel activity	42/879	154/8878	5.50343206425835e-10	2.54258561368736e-08	100070000/100063001/100059861/100052410/100034092/100146220/100034090/100146784/100059623/102148904/100062861/100034027/100056567/102150777/100147009/100066552/111774151/106782977/111774159/100070875/100060376/100147664/100064635/100064000/100062267/100072659/100070984/100054322/100051577/100060486/100063574/100055971/100067492/100055493/100057419/100302031/100062954/100067143/100069008/100060521…	CACNA1G/HCN4/GRIN1/GRIN2C/CACNA1S/KCNH4/RYR1/CHRNA4/SCNN1A/GRIN2D/CACNA1F/SCN5A/KCNC1/CHRNB2/KCNA7/TRPV4/HCN2/LOC106782977/GRIN3B/KCNS1/TRPM5/KCNA4/GRID1/KCNH2/KCNA10/TRPC7/GABRR1/KCNH6/KCNA6/CHRNB4/HCN3/CACNB2/CACNA1H/SCN10A/TRPM8/TPC3/GRIN3A/CLCN2/SCNN1B/LOC100060521/CATSPER4/CHRNA2	42	42	100070000/100063001/100059861/100052410/100034092/100146220/100034090/100146784/100059623/102148904/100062861/100034027/100056567/102150777/100147009/100066552/111774151/106782977/111774159/100070875/100060376/100147664/100064635/100064000/100062267/100072659/100070984/100054322/100051577/100060486/100063574/100055971/100067492/100055493/100057419/100302031/100062954/100067143/100069008/100060521…	0
MF	GO:0022838	substrate-specific channel activity	42/879	154/8878	5.50343206425835e-10	2.54258561368736e-08	100070000/100063001/100059861/100052410/100034092/100146220/100034090/100146784/100059623/102148904/100062861/100034027/100056567/102150777/100147009/100066552/111774151/106782977/111774159/100070875/100060376/100147664/100064635/100064000/100062267/100072659/100070984/100054322/100051577/100060486/100063574/100055971/100067492/100055493/100057419/100302031/100062954/100067143/100069008/100060521…	CACNA1G/HCN4/GRIN1/GRIN2C/CACNA1S/KCNH4/RYR1/CHRNA4/SCNN1A/GRIN2D/CACNA1F/SCN5A/KCNC1/CHRNB2/KCNA7/TRPV4/HCN2/LOC106782977/GRIN3B/KCNS1/TRPM5/KCNA4/GRID1/KCNH2/KCNA10/TRPC7/GABRR1/KCNH6/KCNA6/CHRNB4/HCN3/CACNB2/CACNA1H/SCN10A/TRPM8/TPC3/GRIN3A/CLCN2/SCNN1B/LOC100060521/CATSPER4/CHRNA2	42	42	100070000/100063001/100059861/100052410/100034092/100146220/100034090/100146784/100059623/102148904/100062861/100034027/100056567/102150777/100147009/100066552/111774151/106782977/111774159/100070875/100060376/100147664/100064635/100064000/100062267/100072659/100070984/100054322/100051577/100060486/100063574/100055971/100067492/100055493/100057419/100302031/100062954/100067143/100069008/100060521…	0
MF	GO:0022857	transmembrane transporter activity	81/879	418/8878	1.37143194133234e-09	5.28001297412952e-08	100070000/100063001/100059861/100052410/100034092/100053637/100052070/100146220/100034090/100147065/100070025/100146784/100059623/100059721/100147595/100069692/102148904/100058397/100062861/100061346/100034027/100056567/100063398/100068324/100053714/102150777/100053559/100147578/100147009/100066552/100062408/100054556/100147108/100056225/111774151/100065777/100054068/111767458/100054747/100056323…	CACNA1G/HCN4/GRIN1/GRIN2C/CACNA1S/ABCC6/SLC5A3/KCNH4/RYR1/SLC39A4/ABCC3/CHRNA4/SCNN1A/SLC4A3/SLC22A11/RHCG/GRIN2D/SLC34A1/CACNA1F/SLC6A2/SCN5A/KCNC1/SLC5A9/AQP7/LOC100053714/CHRNB2/SLC26A10/SLC34A3/KCNA7/TRPV4/AQP10/SLC6A20/ATP4A/LOC100056225/HCN2/LOC100065777/LOC100054068/AQP5/SLC6A3/SLC7A10/SLC52A3/LOC106782977/GRIN3B/KCNS1/TRPM5/KCNA4/SLC5A5/GRID1/KCNH2/KCNA10/TRPC7/GABRR1/SLC30A3/SLC6A9/SLC22…	81	80	100070000/100063001/100059861/100052410/100034092/100053637/100052070/100146220/100034090/100147065/100070025/100146784/100059623/100059721/100147595/100069692/102148904/100058397/100062861/100061346/100034027/100056567/100063398/100068324/100053714/102150777/100053559/100147578/100147009/100066552/100062408/100054556/100147108/100056225/111774151/100065777/100054068/111767458/100054747/100056323…	1	100056775
MF	GO:0015075	ion transmembrane transporter activity	56/879	275/8878	9.47989783663575e-08	2.97517664753832e-06	100070000/100063001/100059861/100052410/100034092/100146220/100034090/100147065/100146784/100059623/100059721/100069692/102148904/100058397/100062861/100061346/100034027/100056567/102150777/100053559/100147578/100147009/100066552/100054556/100147108/111774151/100054747/100067845/106782977/111774159/100070875/100060376/100147664/100064635/100064000/100062267/100072659/100070984/100071241/100053016…	CACNA1G/HCN4/GRIN1/GRIN2C/CACNA1S/KCNH4/RYR1/SLC39A4/CHRNA4/SCNN1A/SLC4A3/RHCG/GRIN2D/SLC34A1/CACNA1F/SLC6A2/SCN5A/KCNC1/CHRNB2/SLC26A10/SLC34A3/KCNA7/TRPV4/SLC6A20/ATP4A/HCN2/SLC6A3/SLC52A3/LOC106782977/GRIN3B/KCNS1/TRPM5/KCNA4/GRID1/KCNH2/KCNA10/TRPC7/GABRR1/SLC30A3/SLC6A9/KCNH6/KCNA6/CHRNB4/HCN3/CACNB2/CACNA1H/SCN10A/TRPM8/TPC3/GRIN3A/CLCN2/SCNN1B/LOC100060521/CATSPER4/CHRNA2/SLC34A2	56	56	100070000/100063001/100059861/100052410/100034092/100146220/100034090/100147065/100146784/100059623/100059721/100069692/102148904/100058397/100062861/100061346/100034027/100056567/102150777/100053559/100147578/100147009/100066552/100054556/100147108/111774151/100054747/100067845/106782977/111774159/100070875/100060376/100147664/100064635/100064000/100062267/100072659/100070984/100071241/100053016…	0
MF	GO:0015318	inorganic molecular entity transmembrane transporter activity	52/879	248/8878	1.03036420693968e-07	2.97517664753832e-06	100070000/100063001/100059861/100052410/100034092/100146220/100034090/100147065/100146784/100059623/102148904/100058397/100062861/100061346/100034027/100056567/102150777/100053559/100147578/100147009/100066552/100054556/100147108/111774151/100054747/106782977/111774159/100070875/100060376/100147664/100064635/100064000/100062267/100072659/100070984/100053016/100054322/100051577/100060486/100063574…	CACNA1G/HCN4/GRIN1/GRIN2C/CACNA1S/KCNH4/RYR1/SLC39A4/CHRNA4/SCNN1A/GRIN2D/SLC34A1/CACNA1F/SLC6A2/SCN5A/KCNC1/CHRNB2/SLC26A10/SLC34A3/KCNA7/TRPV4/SLC6A20/ATP4A/HCN2/SLC6A3/LOC106782977/GRIN3B/KCNS1/TRPM5/KCNA4/GRID1/KCNH2/KCNA10/TRPC7/GABRR1/SLC6A9/KCNH6/KCNA6/CHRNB4/HCN3/CACNB2/CACNA1H/SCN10A/TRPM8/TPC3/GRIN3A/CLCN2/SCNN1B/LOC100060521/CATSPER4/CHRNA2/SLC34A2	52	52	100070000/100063001/100059861/100052410/100034092/100146220/100034090/100147065/100146784/100059623/102148904/100058397/100062861/100061346/100034027/100056567/102150777/100053559/100147578/100147009/100066552/100054556/100147108/111774151/100054747/106782977/111774159/100070875/100060376/100147664/100064635/100064000/100062267/100072659/100070984/100053016/100054322/100051577/100060486/100063574…	0
MF	GO:0005509	calcium ion binding	47/879	284/8878	0.000270364765575167	0.0067155463030914	100069798/100071515/100063620/100034090/100070566/100059195/100034218/100052822/100061447/100057642/100057478/100059168/100063659/100069825/100066779/100051931/102150766/100060730/100063449/100050122/100055264/100071688/100065979/100067227/100070541/100050044/100629959/100050525/100051783/100058173/106780908/100072343/100063166/100054389/100051746/100063331/100059622/100146575/100059291/100147377…	HMCN2/FAT2/CELSR3/RYR1/DUOX2/KCNIP1/NOX5/CDH16/PCDH8/EFEMP2/THBS1/CDHR3/FAT4/NCS1/CDH3/FBLN7/FAT3/MEGF6/THBS3/CABP1/DCHS1/PCDH10/PCDH7/NID2/DUOX1/THBS2/SCUBE3/FAT1/CDH7/NID1/LOC106780908/LOC100072343/CLGN/SMOC2/UMOD/FBLN5/CASQ2/CDHR5/ANXA9/KCNIP4/CELSR1/PCDH12/MYL2/CBLC/CLSTN3/NOTCH3/LOC111772552	47	45	100069798/100071515/100063620/100034090/100070566/100059195/100034218/100052822/100061447/100057642/100057478/100059168/100063659/100069825/100066779/100051931/102150766/100060730/100063449/100050122/100055264/100071688/100065979/100067227/100070541/100050044/100629959/100050525/100051783/100058173/106780908/100072343/100054389/100051746/100063331/100059622/100146575/100059291/100147377/100053508…	2	100063166/111772552
MF	GO:0051082	unfolded protein binding	9/879	24/8878	0.000290716290177117	0.0067155463030914	100065086/100033837/100053747/100054696/100060143/100034150/100053123/100063166/111772552	DNAJB1/HSP90AA1/DNAJA1/LOC100054696/DNAJA4/HSP90AB1/DNAJB4/CLGN/LOC111772552	9	7	100065086/100033837/100053747/100054696/100060143/100034150/100053123	2	100063166/111772552
MF	GO:0004930	G-protein-coupled receptor activity	52/879	329/8878	0.000414314121207633	0.00870059654536029	102148282/100061879/111772982/100065437/100051762/100063963/100060942/100054796/100067398/100067731/100071630/100060175/100064117/100063620/100052496/100058656/100147588/100060761/100065598/100059646/102150446/100052105/100034111/111771137/100070910/102148705/102147631/100069089/100062195/100049812/100051251/100071567/100034168/100629781/100066889/100066425/102148121/100052696/100051620/100063709…	ADGRB1/GRM4/ADRA2C/CCR3/OPRL1/GABBR2/LOC100060942/BDKRB2/SSTR5/GRM6/HTR1D/LOC100060175/CHRM1/CELSR3/ADORA1/HTR6/ADGRD2/GPR142/CRHR1/ADGRA2/FFAR3/LOC100052105/HRH4/LOC111771137/GPR3/GPR4/CHRM4/GPR179/DRD2/GPR139/GALR2/NPBWR2/TACR2/LPAR6/APLNR/PRLHR/GPR17/GRM7/SCTR/HTR5A/ADRA1B/NTSR2/UTS2R/LOC100050529/PTGDR2/ADGRD1/LGR5/GPR32/CELSR1/ADRA2B/GPR52/C3AR1	52	47	102148282/100061879/111772982/100051762/100063963/100060942/100054796/100067398/100067731/100071630/100060175/100064117/100063620/100052496/100058656/100147588/100060761/100065598/100059646/102150446/100052105/111771137/100070910/102148705/102147631/100069089/100062195/100049812/100051251/100071567/100034168/100066889/100066425/102148121/100052696/100051620/100063709/100071055/100072278/100056872…	5	100065437/100034111/100629781/100061935/100053275
MF	GO:0005085	guanyl-nucleotide exchange factor activity	22/879	108/8878	0.000764713559511405	0.0147207360205945	100146449/106781177/100050566/106781090/102147367/100071691/100146392/100065731/100060769/106781089/102150685/102149785/102149773/106781151/102148588/106781162/100058328/100146909/106781248/100050699/111771381/100054189	OBSCN/LOC106781177/KNDC1/LOC106781090/LOC102147367/ARHGEF37/RGL3/ARHGEF17/ARHGEF16/LOC106781089/LOC102150685/LOC102149785/LOC102149773/LOC106781151/LOC102148588/LOC106781162/ARHGEF5/KCNJ14/LOC106781248/ARHGEF25/LOC111771381/ARHGEF26	22	22	100146449/106781177/100050566/106781090/102147367/100071691/100146392/100065731/100060769/106781089/102150685/102149785/102149773/106781151/102148588/106781162/100058328/100146909/106781248/100050699/111771381/100054189	0
MF	GO:0015276	ligand-gated ion channel activity	13/879	51/8878	0.00107732835107189	0.0177759177926861	100059861/100052410/100034090/100146784/102148904/102150777/111774159/100064635/100070984/100060486/100062954/100060521/100060380	GRIN1/GRIN2C/RYR1/CHRNA4/GRIN2D/CHRNB2/GRIN3B/GRID1/GABRR1/CHRNB4/GRIN3A/LOC100060521/CHRNA2	13	13	100059861/100052410/100034090/100146784/102148904/102150777/111774159/100064635/100070984/100060486/100062954/100060521/100060380	0
MF	GO:0022834	ligand-gated channel activity	13/879	51/8878	0.00107732835107189	0.0177759177926861	100059861/100052410/100034090/100146784/102148904/102150777/111774159/100064635/100070984/100060486/100062954/100060521/100060380	GRIN1/GRIN2C/RYR1/CHRNA4/GRIN2D/CHRNB2/GRIN3B/GRID1/GABRR1/CHRNB4/GRIN3A/LOC100060521/CHRNA2	13	13	100059861/100052410/100034090/100146784/102148904/102150777/111774159/100064635/100070984/100060486/100062954/100060521/100060380	0
MF	GO:0022836	gated channel activity	16/879	73/8878	0.00174615889294977	0.0203464501787457	100059861/100052410/100034090/100146784/102148904/102150777/111774159/100147664/100064635/100070984/100060486/100055971/100062954/100067143/100060521/100060380	GRIN1/GRIN2C/RYR1/CHRNA4/GRIN2D/CHRNB2/GRIN3B/KCNA4/GRID1/GABRR1/CHRNB4/CACNB2/GRIN3A/CLCN2/LOC100060521/CHRNA2	16	16	100059861/100052410/100034090/100146784/102148904/102150777/111774159/100147664/100064635/100070984/100060486/100055971/100062954/100067143/100060521/100060380	0
MF	GO:0022839	ion gated channel activity	16/879	73/8878	0.00174615889294977	0.0203464501787457	100059861/100052410/100034090/100146784/102148904/102150777/111774159/100147664/100064635/100070984/100060486/100055971/100062954/100067143/100060521/100060380	GRIN1/GRIN2C/RYR1/CHRNA4/GRIN2D/CHRNB2/GRIN3B/KCNA4/GRID1/GABRR1/CHRNB4/CACNB2/GRIN3A/CLCN2/LOC100060521/CHRNA2	16	16	100059861/100052410/100034090/100146784/102148904/102150777/111774159/100147664/100064635/100070984/100060486/100055971/100062954/100067143/100060521/100060380	0
MF	GO:0005102	signaling receptor binding	37/879	230/8878	0.00197638670039158	0.0203464501787457	111773870/100058057/100053027/100147101/100059159/100060525/100058954/100058824/102148318/100059860/102150350/100049880/111773843/100629131/102149746/100050299/100050766/100033960/111768801/100057178/100630057/100058460/106783047/100147193/100034198/100054859/100050257/100034174/100070360/100061145/111774192/106782773/100051349/106781724/100054703/100033934/100060309	PRLH/LAMA5/WNT7B/GDF7/THPO/FGF4/STC2/WNT6/AMH/LAMA1/CX3CL1/WNT3/WNT10A/LIF/APLN/BMP7/IL17C/FGF1/IL25/NPPC/GAL/FGF23/CCDC129/SPX/IGF1/NTF4/INHBE/CGA/WNT8B/WNT3A/NRTN/ARTN/PGF/LOC106781724/IL34/BMP6/FGF8	37	36	111773870/100058057/100053027/100147101/100059159/100060525/100058954/100058824/102148318/100059860/102150350/100049880/111773843/100629131/102149746/100050299/100050766/100033960/111768801/100057178/100630057/100058460/106783047/100034198/100054859/100050257/100034174/100070360/100061145/111774192/106782773/100051349/106781724/100054703/100033934/100060309	1	100147193
MF	GO:0005230	extracellular ligand-gated ion channel activity	12/879	48/8878	0.00198751876414159	0.0203464501787457	100059861/100052410/100146784/102148904/102150777/111774159/100064635/100070984/100060486/100062954/100060521/100060380	GRIN1/GRIN2C/CHRNA4/GRIN2D/CHRNB2/GRIN3B/GRID1/GABRR1/CHRNB4/GRIN3A/LOC100060521/CHRNA2	12	12	100059861/100052410/100146784/102148904/102150777/111774159/100064635/100070984/100060486/100062954/100060521/100060380	0
MF	GO:0003700	DNA-binding transcription factor activity	40/879	254/8878	0.00198967357067445	0.0203464501787457	100059805/100146912/100054213/100068952/100056059/100147110/100057002/100066713/100033902/100147129/100009700/100066709/100065121/111767618/100147413/100070435/100063153/100073236/100060679/100058699/102147785/100050666/100051632/100058895/100067190/100051215/100036555/100147545/100147146/100147603/100146645/100071489/100071208/100061169/100049962/100061032/111768022/100059969/100051502/100058997	MYRF/TBX1/NFATC4/ZSCAN10/TBX5/FOXL1/CREB3L1/FOXN4/NR5A1/FOXJ1/NR5A2/TBX15/ETV4/LOC111767618/FOXA2/FOXI1/CREB3L3/POU5F2/ELF5/ESRRB/LOC102147785/NR4A2/FOS/FEV/NFAT5/POU6F2/FOXC2/TBX10/FOXA1/TBX2/ELF3/POU2F3/TBX4/SIM2/FOXQ1/TBR1/POU3F3/ETS2/IRF6/ZIM2	40	40	100059805/100146912/100054213/100068952/100056059/100147110/100057002/100066713/100033902/100147129/100009700/100066709/100065121/111767618/100147413/100070435/100063153/100073236/100060679/100058699/102147785/100050666/100051632/100058895/100067190/100051215/100036555/100147545/100147146/100147603/100146645/100071489/100071208/100061169/100049962/100061032/111768022/100059969/100051502/100058997	0
MF	GO:0004970	ionotropic glutamate receptor activity	6/879	15/8878	0.00211391690168786	0.0203464501787457	100059861/100052410/102148904/111774159/100064635/100062954	GRIN1/GRIN2C/GRIN2D/GRIN3B/GRID1/GRIN3A	6	6	100059861/100052410/102148904/111774159/100064635/100062954	0
MF	GO:0008066	glutamate receptor activity	6/879	15/8878	0.00211391690168786	0.0203464501787457	100059861/100052410/102148904/111774159/100064635/100062954	GRIN1/GRIN2C/GRIN2D/GRIN3B/GRID1/GRIN3A	6	6	100059861/100052410/102148904/111774159/100064635/100062954	0
MF	GO:0022824	transmitter-gated ion channel activity	6/879	15/8878	0.00211391690168786	0.0203464501787457	100059861/100052410/102148904/111774159/100064635/100062954	GRIN1/GRIN2C/GRIN2D/GRIN3B/GRID1/GRIN3A	6	6	100059861/100052410/102148904/111774159/100064635/100062954	0
MF	GO:0022835	transmitter-gated channel activity	6/879	15/8878	0.00211391690168786	0.0203464501787457	100059861/100052410/102148904/111774159/100064635/100062954	GRIN1/GRIN2C/GRIN2D/GRIN3B/GRID1/GRIN3A	6	6	100059861/100052410/102148904/111774159/100064635/100062954	0
MF	GO:0030594	neurotransmitter receptor activity	6/879	15/8878	0.00211391690168786	0.0203464501787457	100059861/100052410/102148904/111774159/100064635/100062954	GRIN1/GRIN2C/GRIN2D/GRIN3B/GRID1/GRIN3A	6	6	100059861/100052410/102148904/111774159/100064635/100062954	0
MF	GO:0015081	sodium ion transmembrane transporter activity	8/879	27/8878	0.0035825310180126	0.0331025866064364	100059623/100061346/100034027/100054556/100054747/100053016/100055493/100069008	SCNN1A/SLC6A2/SCN5A/SLC6A20/SLC6A3/SLC6A9/SCN10A/SCNN1B	8	8	100059623/100061346/100034027/100054556/100054747/100053016/100055493/100069008	0
MF	GO:0051020	GTPase binding	23/879	130/8878	0.00410585462818647	0.0364789391965798	100146449/106781177/100050566/106781090/102147367/100071691/100146392/100065731/100060769/106781089/102150685/102149785/102149773/106781151/102148588/106781162/100058328/100146909/106781248/100050699/111771381/100056362/100054189	OBSCN/LOC106781177/KNDC1/LOC106781090/LOC102147367/ARHGEF37/RGL3/ARHGEF17/ARHGEF16/LOC106781089/LOC102150685/LOC102149785/LOC102149773/LOC106781151/LOC102148588/LOC106781162/ARHGEF5/KCNJ14/LOC106781248/ARHGEF25/LOC111771381/XPO7/ARHGEF26	23	23	100146449/106781177/100050566/106781090/102147367/100071691/100146392/100065731/100060769/106781089/102150685/102149785/102149773/106781151/102148588/106781162/100058328/100146909/106781248/100050699/111771381/100056362/100054189	0

## Sheet: LncRNA GOenrich_sign
Category	GOID	Description	GeneRatio	BgRatio	pvalue	padj	geneID	geneName	Count
BP	GO:0007186	G-protein-coupled receptor signaling pathway	136/1478	261/4128	1.9504593064493e-08	7.80183722579722e-06	100064510/100067183/100062539/100066391/100067407/100055159/100053508/100065736/100064901/100060761/100068081/102147631/100146832/100067985/100054300/100072715/100009688/100147258/100051792/100070910/100049812/100065091/100054477/100061893/100052496/100051684/100058728/100066236/100067155/102148121/100069479/100061935/100060799/100060366/100067731/106781886/100067386/100071630/100058772/102150987…	LOC100064510/ACKR2/LOC100062539/LOC100066391/GPR21/CCR6/CELSR1/LOC100065736/EQUCABV1R931/GPR142/LOC100068081/CHRM4/ADRB1/DGKG/LOC100054300/LOC100072715/HTR7/LOC100147258/PTH2/GPR3/GPR139/RGR/MC3R/S1PR3/ADORA1/ADRA2B/LOC100058728/HCRT/LOC100067155/GPR17/LOC100069479/PTGDR2/LOC100060799/HCAR2/GRM6/MLNR/LOC100067386/HTR1D/LOC100058772/LOC102150987/TACR2/GPR161/NTSR1/LOC100061396/GPR15/LOC102150647/G…	136
BP	GO:0032501	multicellular organismal process	37/1478	64/4128	0.00024505795214375	0.04901159042875	100056327/100071803/100058057/100052428/100146771/100066355/100051685/100053029/106783256/100072121/100058824/100033847/100050086/111773795/791238/102148318/100053646/100053027/100068448/100061145/100051649/100066468/100064184/100629442/102149422/100061276/100630032/100057532/100057521/100055450/100071660/100064289/100049880/111773843/100146744/100066847/100189599	PRM2/MYOD1/LAMA5/CHURC1/NOTCH3/NRN1L/OTX1/SPP1/SNORC/SPRY4/WNT6/EDN2/SPRY2/OTOS/LAMA3/AMH/CLPS/WNT7B/CAMSAP1/WNT3A/WNT10B/CAMSAP3/WNT11/CLPSL2/CLPSL1/RFLNA/LRCOL1/SIAH1/F2/WNT7A/CDX1/JAG1/WNT3/WNT10A/MYOG/TMEM119/TNP2	37
BP	GO:0048856	anatomical structure development	29/1478	48/4128	0.000414152846311889	0.0491412892935913	100056327/100071803/100058057/100056783/100052428/100146771/100066355/100051685/106783256/100072121/100058824/100050086/791238/102148318/100053027/100068448/100061145/100051649/100066468/100064184/100061276/100057532/100055450/100071660/100064289/100049880/111773843/100146744/106781146	PRM2/MYOD1/LAMA5/NINJ2/CHURC1/NOTCH3/NRN1L/OTX1/SNORC/SPRY4/WNT6/SPRY2/LAMA3/AMH/WNT7B/CAMSAP1/WNT3A/WNT10B/CAMSAP3/WNT11/RFLNA/SIAH1/WNT7A/CDX1/JAG1/WNT3/WNT10A/MYOG/PALM	29
BP	GO:0032502	developmental process	29/1478	49/4128	0.000671664993379298	0.0491412892935913	100056327/100071803/100058057/100056783/100052428/100146771/100066355/100051685/106783256/100072121/100058824/100050086/791238/102148318/100053027/100068448/100061145/100051649/100066468/100064184/100061276/100057532/100055450/100071660/100064289/100049880/111773843/100146744/106781146	PRM2/MYOD1/LAMA5/NINJ2/CHURC1/NOTCH3/NRN1L/OTX1/SNORC/SPRY4/WNT6/SPRY2/LAMA3/AMH/WNT7B/CAMSAP1/WNT3A/WNT10B/CAMSAP3/WNT11/RFLNA/SIAH1/WNT7A/CDX1/JAG1/WNT3/WNT10A/MYOG/PALM	29
BP	GO:0007155	cell adhesion	32/1478	57/4128	0.001272523794453	0.0491412892935913	100065829/100053508/100064356/100058057/100056783/100050548/100146575/100066779/100033876/100053029/100147158/100053124/100070060/791238/100033911/100055264/100063620/100072198/111768609/111767780/100072343/100062606/106781594/100051771/100061447/100057478/100067227/100072548/102149135/100052822/100063449/100059168	DSC2/CELSR1/BCAN/LAMA5/NINJ2/PAG1/CDHR5/CDH3/ACAN/SPP1/NCAN/CLSTN3/MUC4/LAMA3/COMP/DCHS1/CELSR3/LOC100072198/LOC111768609/LOC111767780/LOC100072343/CDHR4/LOC106781594/CDH15/PCDH8/THBS1/NID2/CTNNA1/MADCAM1/CDH16/THBS3/CDHR3	32
BP	GO:0022610	biological adhesion	32/1478	57/4128	0.001272523794453	0.0491412892935913	100065829/100053508/100064356/100058057/100056783/100050548/100146575/100066779/100033876/100053029/100147158/100053124/100070060/791238/100033911/100055264/100063620/100072198/111768609/111767780/100072343/100062606/106781594/100051771/100061447/100057478/100067227/100072548/102149135/100052822/100063449/100059168	DSC2/CELSR1/BCAN/LAMA5/NINJ2/PAG1/CDHR5/CDH3/ACAN/SPP1/NCAN/CLSTN3/MUC4/LAMA3/COMP/DCHS1/CELSR3/LOC100072198/LOC111768609/LOC111767780/LOC100072343/CDHR4/LOC106781594/CDH15/PCDH8/THBS1/NID2/CTNNA1/MADCAM1/CDH16/THBS3/CDHR3	32
BP	GO:0007275	multicellular organism development	26/1478	44/4128	0.00130820893503337	0.0491412892935913	100071803/100058057/100052428/100146771/100066355/100051685/106783256/100072121/100058824/100050086/791238/102148318/100053027/100068448/100061145/100051649/100066468/100064184/100061276/100057532/100055450/100071660/100064289/100049880/111773843/100146744	MYOD1/LAMA5/CHURC1/NOTCH3/NRN1L/OTX1/SNORC/SPRY4/WNT6/SPRY2/LAMA3/AMH/WNT7B/CAMSAP1/WNT3A/WNT10B/CAMSAP3/WNT11/RFLNA/SIAH1/WNT7A/CDX1/JAG1/WNT3/WNT10A/MYOG	26
BP	GO:0009893	positive regulation of metabolic process	11/1478	14/4128	0.00135138545557376	0.0491412892935913	100052779/100052428/100049993/100054703/100057769/100056701/100051627/100058278/100064019/100058709/100065544	LAMTOR1/CHURC1/HNF1A/IL34/HNF1B/ENY2/GPBP1/GATA5/EIF5A2/DIABLO/GTF2F1	11
BP	GO:0010604	positive regulation of macromolecule metabolic process	11/1478	14/4128	0.00135138545557376	0.0491412892935913	100052779/100052428/100049993/100054703/100057769/100056701/100051627/100058278/100064019/100058709/100065544	LAMTOR1/CHURC1/HNF1A/IL34/HNF1B/ENY2/GPBP1/GATA5/EIF5A2/DIABLO/GTF2F1	11
BP	GO:0031325	positive regulation of cellular metabolic process	11/1478	14/4128	0.00135138545557376	0.0491412892935913	100052779/100052428/100049993/100054703/100057769/100056701/100051627/100058278/100064019/100058709/100065544	LAMTOR1/CHURC1/HNF1A/IL34/HNF1B/ENY2/GPBP1/GATA5/EIF5A2/DIABLO/GTF2F1	11
BP	GO:0051173	positive regulation of nitrogen compound metabolic process	11/1478	14/4128	0.00135138545557376	0.0491412892935913	100052779/100052428/100049993/100054703/100057769/100056701/100051627/100058278/100064019/100058709/100065544	LAMTOR1/CHURC1/HNF1A/IL34/HNF1B/ENY2/GPBP1/GATA5/EIF5A2/DIABLO/GTF2F1	11
CC	GO:0005576	extracellular region	88/963	157/2513	2.51733545650231e-06	0.000276906900215254	111774399/100070779/100066885/100064066/100071540/100051792/100066082/102148710/111767489/100069462/100070101/111768801/100057178/100034180/100069563/100034201/100146710/100071568/100069005/100065532/111770212/100630057/100067072/100058824/100060505/100033847/100034121/100034174/100033896/100629131/100068996/100064909/100033911/111776000/100070406/100065481/100066842/100054703/100053646/100053027…	LOC111774399/WISP2/CCL25/CYR61/CCL15/PTH2/AGRP/LOC102148710/OXT/MMP24/WFIKKN2/IL25/NPPC/GH1/GIP/NPPA/MMP23B/MMP28/MMP8/APOC2/LOC111770212/GAL/F7/WNT6/LOC100060505/EDN2/CXCL1/CGA/MMP1/LIF/MMP27/PPY/COMP/INS/HTRA3/APOE/AVP/IL34/CLPS/WNT7B/CXCL8/UMODL1/WNT3A/EPO/WNT10B/THPO/STC1/MLN/MMP19/WNT11/GHRL/A2ML1/MMP21/MMP14/LOC100060539/LOC100146589/CCL19/IGFBP1/LOC111770143/CLPSL2/CLPSL1/STC2/KRTDAP/MTCL1…	88
MF	GO:0004984	olfactory receptor activity	36/2486	43/6763	2.90045564289531e-10	7.425166445812e-08	100062539/100066391/100068081/100054300/100072715/100147258/100058728/100067155/100069479/100060799/100067386/100058772/102150987/100056143/100146963/100066747/100147420/100072638/100067664/100067067/100057350/100066831/111769655/100067149/100066954/100070902/100146531/100065892/100058240/100060038/111775139/111771879/100067499/100069781/100057103/111775934	LOC100062539/LOC100066391/LOC100068081/LOC100054300/LOC100072715/LOC100147258/LOC100058728/LOC100067155/LOC100069479/LOC100060799/LOC100067386/LOC100058772/LOC102150987/LOC100056143/LOC100146963/LOC100066747/LOC100147420/LOC100072638/LOC100067664/LOC100067067/LOC100057350/LOC100066831/LOC111769655/LOC100067149/LOC100066954/LOC100070902/LOC100146531/LOC100065892/LOC100058240/LOC100060038/LOC111775…	36
MF	GO:0038023	signaling receptor activity	139/2486	258/6763	8.66140524436323e-09	6.03635130907005e-07	100064510/100067183/100062539/100066391/100067407/100055159/100053508/100065736/100064901/100060761/100068081/100052410/102147631/100146832/100054300/100072715/100009688/100147258/100053816/100070910/100049812/100065091/100054477/100061893/100052496/100051684/100058728/100054739/100067155/102148121/100069479/100061935/100060799/100061313/100060366/111774159/100067731/106781886/100067386/100071630…	LOC100064510/ACKR2/LOC100062539/LOC100066391/GPR21/CCR6/CELSR1/LOC100065736/EQUCABV1R931/GPR142/LOC100068081/GRIN2C/CHRM4/ADRB1/LOC100054300/LOC100072715/HTR7/LOC100147258/SLAMF1/GPR3/GPR139/RGR/MC3R/S1PR3/ADORA1/ADRA2B/LOC100058728/ERBB2/LOC100067155/GPR17/LOC100069479/PTGDR2/LOC100060799/ACVRL1/HCAR2/GRIN3B/GRM6/MLNR/LOC100067386/HTR1D/LOC100058772/LOC102150987/TACR2/GPR161/NTSR1/LOC100061396/G…	139
MF	GO:0060089	molecular transducer activity	139/2486	258/6763	8.66140524436323e-09	6.03635130907005e-07	100064510/100067183/100062539/100066391/100067407/100055159/100053508/100065736/100064901/100060761/100068081/100052410/102147631/100146832/100054300/100072715/100009688/100147258/100053816/100070910/100049812/100065091/100054477/100061893/100052496/100051684/100058728/100054739/100067155/102148121/100069479/100061935/100060799/100061313/100060366/111774159/100067731/106781886/100067386/100071630…	LOC100064510/ACKR2/LOC100062539/LOC100066391/GPR21/CCR6/CELSR1/LOC100065736/EQUCABV1R931/GPR142/LOC100068081/GRIN2C/CHRM4/ADRB1/LOC100054300/LOC100072715/HTR7/LOC100147258/SLAMF1/GPR3/GPR139/RGR/MC3R/S1PR3/ADORA1/ADRA2B/LOC100058728/ERBB2/LOC100067155/GPR17/LOC100069479/PTGDR2/LOC100060799/ACVRL1/HCAR2/GRIN3B/GRM6/MLNR/LOC100067386/HTR1D/LOC100058772/LOC102150987/TACR2/GPR161/NTSR1/LOC100061396/G…	139
MF	GO:0004871	signal transducer activity	140/2486	261/6763	1.11375050897468e-08	6.03635130907005e-07	100064510/100067183/100062539/100066391/100067407/100055159/100053508/100065736/100064901/100060761/100068081/100052410/102147631/100146832/100054300/100072715/100009688/100147258/100053816/100070910/100049812/100065091/100054477/100061893/100052496/100051684/100058728/100054739/100067155/102148121/100069479/100061935/100060799/100061313/100060366/111774159/100067731/106781886/100067386/100071630…	LOC100064510/ACKR2/LOC100062539/LOC100066391/GPR21/CCR6/CELSR1/LOC100065736/EQUCABV1R931/GPR142/LOC100068081/GRIN2C/CHRM4/ADRB1/LOC100054300/LOC100072715/HTR7/LOC100147258/SLAMF1/GPR3/GPR139/RGR/MC3R/S1PR3/ADORA1/ADRA2B/LOC100058728/ERBB2/LOC100067155/GPR17/LOC100069479/PTGDR2/LOC100060799/ACVRL1/HCAR2/GRIN3B/GRM6/MLNR/LOC100067386/HTR1D/LOC100058772/LOC102150987/TACR2/GPR161/NTSR1/LOC100061396/G…	140
MF	GO:0004888	transmembrane signaling receptor activity	135/2486	250/6763	1.17897486505274e-08	6.03635130907005e-07	100064510/100067183/100062539/100066391/100067407/100055159/100053508/100065736/100064901/100060761/100068081/100052410/102147631/100146832/100054300/100072715/100009688/100147258/100070910/100049812/100065091/100054477/100061893/100052496/100051684/100058728/100054739/100067155/102148121/100069479/100061935/100060799/100061313/100060366/111774159/100067731/106781886/100067386/100071630/100058772…	LOC100064510/ACKR2/LOC100062539/LOC100066391/GPR21/CCR6/CELSR1/LOC100065736/EQUCABV1R931/GPR142/LOC100068081/GRIN2C/CHRM4/ADRB1/LOC100054300/LOC100072715/HTR7/LOC100147258/GPR3/GPR139/RGR/MC3R/S1PR3/ADORA1/ADRA2B/LOC100058728/ERBB2/LOC100067155/GPR17/LOC100069479/PTGDR2/LOC100060799/ACVRL1/HCAR2/GRIN3B/GRM6/MLNR/LOC100067386/HTR1D/LOC100058772/LOC102150987/TACR2/GPR161/NTSR1/LOC100061396/GPR15/LO…	135
MF	GO:0005102	signaling receptor binding	87/2486	160/6763	3.33309045365876e-06	0.000142211859356107	100072461/100058057/100066885/100071540/100054064/106782773/111775559/100065669/100055086/100066082/100054542/111767489/100009689/111768801/100051349/100057178/100034180/100069563/100034201/111770212/100630057/100058824/100065499/100034121/100034174/100147106/100051540/100146825/100629131/791238/100064909/102150286/111774192/102148318/111776000/100068680/100066842/100056042/100054703/100053027/10…	FGF22/LAMA5/CCL25/CCL15/LRPAP1/ARTN/NPB/NGF/PDGFA/AGRP/FGF21/OXT/BDNF/IL25/PGF/NPPC/GH1/GIP/NPPA/LOC111770212/GAL/WNT6/EDA/CXCL1/CGA/LOC100147106/RAPSN/IL28B/LIF/LAMA3/PPY/BMP8B/NRTN/AMH/INS/LOC100068680/AVP/NCOA1/IL34/WNT7B/CXCL8/WNT3A/EPO/BMP6/WNT10B/PRLH/THPO/STC1/MLN/LOC100629870/NTF4/WNT11/FGF18/GHRL/LOC100067228/TNFSF8/CCL19/TGFB3/GDF1/LOC111770143/STC2/LRIF1/FGF4/WNT7A/TNFSF15/CXCL2/WNT3/F…	87
MF	GO:0098772	molecular function regulator	152/2486	314/6763	1.02070437548699e-05	0.000373286171606671	100054416/100072461/102149785/100063871/100050566/100066885/100629524/100146135/106782489/100071540/100051474/100630277/106782773/100063392/100055086/100067883/111771381/106781090/102148710/100054542/111767489/100051963/100070101/100070242/106781151/111768801/100051349/100057178/100034180/100068873/100069563/100034201/100065532/111770212/100070219/100630057/100059388/100060505/111771862/100060964…	RAPGEFL1/FGF22/LOC102149785/LOC100063871/KNDC1/CCL25/CSTA/CDK5R2/CKS2/CCL15/ITIH1/CDKN1C/ARTN/RAPGEF6/PDGFA/ECT2L/LOC111771381/LOC106781090/LOC102148710/FGF21/OXT/PLEKHG6/WFIKKN2/AKAP13/LOC106781151/IL25/PGF/NPPC/GH1/TFPI/GIP/NPPA/APOC2/LOC111770212/RALGAPB/GAL/PLEKHG5/LOC100060505/LOC111771862/RALGAPA2/ARHGEF18/LOC102147407/ITSN2/PPP1R1B/FXYD1/CXCL1/CGA/LOC100147106/ARHGEF16/IL28B/FGD1/LIF/LOC10…	152
MF	GO:0005179	hormone activity	20/2486	26/6763	3.44055292319617e-05	0.00110097693542277	111767489/100057178/100034180/100069563/100034201/100630057/100034174/100064909/111776000/100066842/100033849/111773870/100059159/100054071/100033882/100058008/100058954/100147193/100056123/111769907	OXT/NPPC/GH1/GIP/NPPA/GAL/CGA/PPY/INS/AVP/EPO/PRLH/THPO/STC1/MLN/GHRL/STC2/SPX/NPPB/GHRH	20
MF	GO:0015267	channel activity	53/2486	94/6763	7.60686405461119e-05	0.00194735719798046	102148867/100146223/100062267/100060376/100061175/100052410/111775411/100063408/102150777/100051577/100146220/100056567/111774159/100063574/100062408/100059234/106782977/100067492/100071168/100059623/100067963/100051186/100059861/100057009/102148904/100070875/100146784/100147009/102150167/100054322/100069008/100068324/100064000/111774151/100147493/100051913/111767458/100060486/100034090/100034092…	TRPM4/CHRNE/KCNA10/TRPM5/TRPC6/GRIN2C/KCNC3/ASIC3/CHRNB2/KCNA6/KCNH4/KCNC1/GRIN3B/HCN3/AQP10/KCNMB1/LOC106782977/CACNA1H/CATSPER4/SCNN1A/KCNQ4/CACNA1D/GRIN1/KCNB1/GRIN2D/KCNS1/CHRNA4/KCNA7/TPCN2/KCNH6/SCNN1B/AQP7/KCNH2/HCN2/KCNN4/TMEM175/AQP5/CHRNB4/RYR1/CACNA1S/AQP1/TRPV6/SCN5A/CACNA1C/CHRNA2/GRID1/CLCN2/KCNQ1/CACNA1G/ZACN/TRPV4/HCN4/AQP2	53
MF	GO:0022803	passive transmembrane transporter activity	53/2486	94/6763	7.60686405461119e-05	0.00194735719798046	102148867/100146223/100062267/100060376/100061175/100052410/111775411/100063408/102150777/100051577/100146220/100056567/111774159/100063574/100062408/100059234/106782977/100067492/100071168/100059623/100067963/100051186/100059861/100057009/102148904/100070875/100146784/100147009/102150167/100054322/100069008/100068324/100064000/111774151/100147493/100051913/111767458/100060486/100034090/100034092…	TRPM4/CHRNE/KCNA10/TRPM5/TRPC6/GRIN2C/KCNC3/ASIC3/CHRNB2/KCNA6/KCNH4/KCNC1/GRIN3B/HCN3/AQP10/KCNMB1/LOC106782977/CACNA1H/CATSPER4/SCNN1A/KCNQ4/CACNA1D/GRIN1/KCNB1/GRIN2D/KCNS1/CHRNA4/KCNA7/TPCN2/KCNH6/SCNN1B/AQP7/KCNH2/HCN2/KCNN4/TMEM175/AQP5/CHRNB4/RYR1/CACNA1S/AQP1/TRPV6/SCN5A/CACNA1C/CHRNA2/GRID1/CLCN2/KCNQ1/CACNA1G/ZACN/TRPV4/HCN4/AQP2	53
MF	GO:0022857	transmembrane transporter activity	137/2486	290/6763	0.000120286617525302	0.0027993976442252	102148867/100146223/100068117/100062267/100053714/100060376/100061175/100059721/100060654/100051636/100052186/100051181/100057005/100054406/100052410/100053420/100053016/100062691/100058799/100067845/111775411/100063408/102150777/100064251/100063287/100051577/100052070/100146220/100053371/100070633/100051391/100051238/100056567/100033971/111774627/111774587/111774159/100147578/100063574/100062408…	TRPM4/CHRNE/SLC9B2/KCNA10/LOC100053714/TRPM5/TRPC6/SLC4A3/ABCC2/ATP2B1/SLC23A2/SLC22A20/ATP6V1C2/LOC100054406/GRIN2C/COX6A1/SLC6A9/SLC15A4/SLC6A8/SLC52A3/KCNC3/ASIC3/CHRNB2/SLC22A8/SLC22A4/KCNA6/SLC5A3/KCNH4/SLC2A3/SLC7A5/COX5A/SLC5A10/KCNC1/SLC2A5/LOC111774627/LOC111774587/GRIN3B/SLC34A3/HCN3/AQP10/KCNMB1/LOC100146242/LOC100054068/LOC106782977/CACNA1H/ABCD3/CATSPER4/SLC5A2/SLC4A5/SCNN1A/KCNQ4/LO…	137
MF	GO:0004175	endopeptidase activity	95/2486	191/6763	0.000136644999184676	0.00291509331593975	100146816/100062491/100067538/100067196/100069281/100053327/111772489/100146332/100072676/100071775/100051925/100059959/100055591/100146510/100068477/100146723/100056224/100065003/100058764/100069462/100065311/100034171/100065064/100146710/100071568/100069005/100051955/100067072/100064653/100059821/100068757/100051124/100034023/100062497/100055325/100055985/100064739/111768988/100033896/100068549…	CAPN12/ASTL/TPSG1/KLK9/ADAMTS13/LOC100053327/LOC111772489/TMPRSS9/ST14/RHBDL3/LOC100051925/ADAMTS7/NRIP3/KLK6/PSMB3/LOC100146723/PSMA1/LOC100065003/ADAMDEC1/MMP24/YME1L1/PAG/PRSS50/MMP23B/MMP28/MMP8/SPG7/F7/ECEL1/PSMB4/LOC100068757/CFB/KLK1E2/GZMA/PSMB2/PSMB11/ADAMTS15/LOC111768988/MMP1/LOC100068549/ECE2/ADAM32/CTSE/MMP27/LOC111767413/KLK11/CAPN11/CTRC/PLAU/PRTN3/ADAMTS4/SPPL3/LOC100068723/LOC111…	95
MF	GO:0030545	receptor regulator activity	60/2486	112/6763	0.00018899527829302	0.00345591366021522	100072461/100066885/100071540/106782773/100055086/100054542/111767489/111768801/100051349/100057178/100034180/100069563/100034201/111770212/100630057/100034121/100034174/100147106/100146825/100629131/100064909/102150286/111774192/102148318/111776000/100068680/100066842/100037400/100033849/100033934/111773870/100059159/100054071/100033882/100629870/100629648/100058008/100067228/100630643/100051765…	FGF22/CCL25/CCL15/ARTN/PDGFA/FGF21/OXT/IL25/PGF/NPPC/GH1/GIP/NPPA/LOC111770212/GAL/CXCL1/CGA/LOC100147106/IL28B/LIF/PPY/BMP8B/NRTN/AMH/INS/LOC100068680/AVP/CXCL8/EPO/BMP6/PRLH/THPO/STC1/MLN/LOC100629870/FGF18/GHRL/LOC100067228/CCL19/TGFB3/GDF1/STC2/FGF4/CXCL2/FGF8/GDF7/SPX/RABEP2/IL17C/FGF19/BMP7/CX3CL1/INHBE/CCL16/NPPB/FGF1/FGF11/IL1A/GHRH/INHA	60
MF	GO:0048018	receptor ligand activity	60/2486	112/6763	0.00018899527829302	0.00345591366021522	100072461/100066885/100071540/106782773/100055086/100054542/111767489/111768801/100051349/100057178/100034180/100069563/100034201/111770212/100630057/100034121/100034174/100147106/100146825/100629131/100064909/102150286/111774192/102148318/111776000/100068680/100066842/100037400/100033849/100033934/111773870/100059159/100054071/100033882/100629870/100629648/100058008/100067228/100630643/100051765…	FGF22/CCL25/CCL15/ARTN/PDGFA/FGF21/OXT/IL25/PGF/NPPC/GH1/GIP/NPPA/LOC111770212/GAL/CXCL1/CGA/LOC100147106/IL28B/LIF/PPY/BMP8B/NRTN/AMH/INS/LOC100068680/AVP/CXCL8/EPO/BMP6/PRLH/THPO/STC1/MLN/LOC100629870/FGF18/GHRL/LOC100067228/CCL19/TGFB3/GDF1/STC2/FGF4/CXCL2/FGF8/GDF7/SPX/RABEP2/IL17C/FGF19/BMP7/CX3CL1/INHBE/CCL16/NPPB/FGF1/FGF11/IL1A/GHRH/INHA	60
MF	GO:0005216	ion channel activity	48/2486	86/6763	0.000228142283638026	0.00365027653820841	102148867/100146223/100062267/100060376/100061175/100052410/111775411/100063408/102150777/100051577/100146220/100056567/111774159/100063574/100059234/106782977/100067492/100071168/100059623/100067963/100051186/100059861/100057009/102148904/100070875/100146784/100147009/102150167/100054322/100069008/100064000/111774151/100147493/100051913/100060486/100034090/100034092/100055509/100034027/100049924…	TRPM4/CHRNE/KCNA10/TRPM5/TRPC6/GRIN2C/KCNC3/ASIC3/CHRNB2/KCNA6/KCNH4/KCNC1/GRIN3B/HCN3/KCNMB1/LOC106782977/CACNA1H/CATSPER4/SCNN1A/KCNQ4/CACNA1D/GRIN1/KCNB1/GRIN2D/KCNS1/CHRNA4/KCNA7/TPCN2/KCNH6/SCNN1B/KCNH2/HCN2/KCNN4/TMEM175/CHRNB4/RYR1/CACNA1S/TRPV6/SCN5A/CACNA1C/CHRNA2/GRID1/CLCN2/KCNQ1/CACNA1G/ZACN/TRPV4/HCN4	48
MF	GO:0022838	substrate-specific channel activity	48/2486	86/6763	0.000228142283638026	0.00365027653820841	102148867/100146223/100062267/100060376/100061175/100052410/111775411/100063408/102150777/100051577/100146220/100056567/111774159/100063574/100059234/106782977/100067492/100071168/100059623/100067963/100051186/100059861/100057009/102148904/100070875/100146784/100147009/102150167/100054322/100069008/100064000/111774151/100147493/100051913/100060486/100034090/100034092/100055509/100034027/100049924…	TRPM4/CHRNE/KCNA10/TRPM5/TRPC6/GRIN2C/KCNC3/ASIC3/CHRNB2/KCNA6/KCNH4/KCNC1/GRIN3B/HCN3/KCNMB1/LOC106782977/CACNA1H/CATSPER4/SCNN1A/KCNQ4/CACNA1D/GRIN1/KCNB1/GRIN2D/KCNS1/CHRNA4/KCNA7/TPCN2/KCNH6/SCNN1B/KCNH2/HCN2/KCNN4/TMEM175/CHRNB4/RYR1/CACNA1S/TRPV6/SCN5A/CACNA1C/CHRNA2/GRID1/CLCN2/KCNQ1/CACNA1G/ZACN/TRPV4/HCN4	48
MF	GO:0005215	transporter activity	146/2486	316/6763	0.000266730040890576	0.00401664061576397	102148867/100146223/100068117/100062267/100053714/100060376/100061175/100059721/100060654/100051636/100052186/100051181/100053803/100057005/100054406/100052410/100053420/100071141/100053016/100062691/100058799/100067845/111775411/100063408/102150777/100064251/100063287/100051577/100052070/100009692/100146220/100053371/100070633/100051391/100051238/100056567/100033971/111774627/111774587/111774159…	TRPM4/CHRNE/SLC9B2/KCNA10/LOC100053714/TRPM5/TRPC6/SLC4A3/ABCC2/ATP2B1/SLC23A2/SLC22A20/MTTP/ATP6V1C2/LOC100054406/GRIN2C/COX6A1/SLC12A5/SLC6A9/SLC15A4/SLC6A8/SLC52A3/KCNC3/ASIC3/CHRNB2/SLC22A8/SLC22A4/KCNA6/SLC5A3/SLCO2B1/KCNH4/SLC2A3/SLC7A5/COX5A/SLC5A10/KCNC1/SLC2A5/LOC111774627/LOC111774587/GRIN3B/SLC13A5/SLC34A3/HCN3/AQP10/KCNMB1/LOC100146242/LOC100054068/LOC106782977/CACNA1H/ABCD3/CATSPER4/…	146
MF	GO:0008236	serine-type peptidase activity	55/2486	106/6763	0.000965163790799746	0.0130043121286703	100067538/100067196/100053327/111772489/100146332/100072676/100071775/100051925/100146510/100063666/100146723/100061124/100065003/100061830/100065064/100067072/100068757/100051124/100034023/100062497/100069591/111768988/100068549/111767413/100067130/100054423/100072886/100147215/100068723/100146852/100146904/100067176/100058873/100067932/100146194/100070705/100146634/100059128/100056650/111770229…	TPSG1/KLK9/LOC100053327/LOC111772489/TMPRSS9/ST14/RHBDL3/LOC100051925/KLK6/DPP6/LOC100146723/DPP4/LOC100065003/PRCP/PRSS50/F7/LOC100068757/CFB/KLK1E2/GZMA/CPVL/LOC111768988/LOC100068549/LOC111767413/KLK11/CTRC/PLAU/PRTN3/LOC100068723/PCSK4/KLK10/PAMR1/HPN/LOC100067932/KLK7/TMPRSS5/LOC100146634/RHBDD3/KLKB1/LOC111770229/F2/LOC100067485/GZMB/CTSA/LOC100050866/MASP1/LOC102149409/LOC100068704/KLK12/C…	55
MF	GO:0017171	serine hydrolase activity	55/2486	106/6763	0.000965163790799746	0.0130043121286703	100067538/100067196/100053327/111772489/100146332/100072676/100071775/100051925/100146510/100063666/100146723/100061124/100065003/100061830/100065064/100067072/100068757/100051124/100034023/100062497/100069591/111768988/100068549/111767413/100067130/100054423/100072886/100147215/100068723/100146852/100146904/100067176/100058873/100067932/100146194/100070705/100146634/100059128/100056650/111770229…	TPSG1/KLK9/LOC100053327/LOC111772489/TMPRSS9/ST14/RHBDL3/LOC100051925/KLK6/DPP6/LOC100146723/DPP4/LOC100065003/PRCP/PRSS50/F7/LOC100068757/CFB/KLK1E2/GZMA/CPVL/LOC111768988/LOC100068549/LOC111767413/KLK11/CTRC/PLAU/PRTN3/LOC100068723/PCSK4/KLK10/PAMR1/HPN/LOC100067932/KLK7/TMPRSS5/LOC100146634/RHBDD3/KLKB1/LOC111770229/F2/LOC100067485/GZMB/CTSA/LOC100050866/MASP1/LOC102149409/LOC100068704/KLK12/C…	55
MF	GO:0004930	G-protein-coupled receptor activity	89/2486	187/6763	0.00135542802153987	0.0173494786757103	100064510/100067183/100067407/100055159/100053508/100065736/100064901/100060761/102147631/100146832/100009688/100070910/100049812/100065091/100054477/100061893/100052496/100051684/102148121/100061935/100060366/100067731/106781886/100071630/100034168/100051574/100051274/100061396/100072420/102150647/102148282/102149984/102148705/100034111/100061785/100066425/100060029/100050529/100063620/100051251…	LOC100064510/ACKR2/GPR21/CCR6/CELSR1/LOC100065736/EQUCABV1R931/GPR142/CHRM4/ADRB1/HTR7/GPR3/GPR139/RGR/MC3R/S1PR3/ADORA1/ADRA2B/GPR17/PTGDR2/HCAR2/GRM6/MLNR/HTR1D/TACR2/GPR161/NTSR1/LOC100061396/GPR15/LOC102150647/ADGRB1/LOC102149984/GPR4/HRH4/GPR65/PRLHR/OPRM1/LOC100050529/CELSR3/GALR2/P2RY4/GPR26/BDKRB2/LOC100064060/ADGRD2/GPR179/P2RY11/GPR62/GPR87/APLNR/C3AR1/SSTR5/NPFFR1/SCTR/OXTR/ADRA2C/ADGR…	89
MF	GO:0015075	ion transmembrane transporter activity	89/2486	188/6763	0.00166090750885145	0.0202472534412368	102148867/100146223/100068117/100062267/100060376/100061175/100059721/100051636/100057005/100052410/100053420/100053016/100058799/100067845/111775411/100063408/102150777/100051577/100146220/100051391/100056567/111774159/100147578/100063574/100059234/106782977/100067492/100071168/100069223/100059623/100067963/100051186/100073247/100063018/100069470/100059861/100057009/102148904/100068779/100061973…	TRPM4/CHRNE/SLC9B2/KCNA10/TRPM5/TRPC6/SLC4A3/ATP2B1/ATP6V1C2/GRIN2C/COX6A1/SLC6A9/SLC6A8/SLC52A3/KCNC3/ASIC3/CHRNB2/KCNA6/KCNH4/COX5A/KCNC1/GRIN3B/SLC34A3/HCN3/KCNMB1/LOC106782977/CACNA1H/CATSPER4/SLC4A5/SCNN1A/KCNQ4/CACNA1D/ATP6AP1L/ATP5MG/SLC6A19/GRIN1/KCNB1/GRIN2D/RHAG/COX5B/KCNS1/CHRNA4/KCNA7/ATP5MC1/SLC4A1/SLC39A6/NIPAL1/ATP4A/TPCN2/KCNH6/TMCO3/SCNN1B/RHBG/KCNH2/HCN2/SLC26A10/KCNN4/TMEM175/C…	89
MF	GO:0004252	serine-type endopeptidase activity	50/2486	97/6763	0.00193790929951428	0.0222605766269363	100067538/100067196/100053327/111772489/100146332/100072676/100071775/100051925/100146510/100146723/100065003/100065064/100067072/100068757/100051124/100034023/100062497/111768988/100068549/111767413/100067130/100054423/100072886/100147215/100068723/100146852/100146904/100067176/100058873/100067932/100146194/100070705/100146634/100059128/100056650/111770229/100057521/100067485/100033978/100050866…	TPSG1/KLK9/LOC100053327/LOC111772489/TMPRSS9/ST14/RHBDL3/LOC100051925/KLK6/LOC100146723/LOC100065003/PRSS50/F7/LOC100068757/CFB/KLK1E2/GZMA/LOC111768988/LOC100068549/LOC111767413/KLK11/CTRC/PLAU/PRTN3/LOC100068723/PCSK4/KLK10/PAMR1/HPN/LOC100067932/KLK7/TMPRSS5/LOC100146634/RHBDD3/KLKB1/LOC111770229/F2/LOC100067485/GZMB/LOC100050866/MASP1/LOC102149409/LOC100068704/KLK12/CORIN/GZMK/LOC100067532/AZ…	50
MF	GO:0015318	inorganic molecular entity transmembrane transporter activity	79/2486	165/6763	0.00199997368132631	0.0222605766269363	102148867/100146223/100068117/100062267/100060376/100061175/100051636/100057005/100052410/100053420/100053016/100058799/111775411/100063408/102150777/100051577/100146220/100051391/100056567/111774159/100147578/100063574/100059234/106782977/100067492/100071168/100059623/100067963/100051186/100073247/100063018/100069470/100059861/100057009/102148904/100061973/100070875/100146784/100147009/100069523…	TRPM4/CHRNE/SLC9B2/KCNA10/TRPM5/TRPC6/ATP2B1/ATP6V1C2/GRIN2C/COX6A1/SLC6A9/SLC6A8/KCNC3/ASIC3/CHRNB2/KCNA6/KCNH4/COX5A/KCNC1/GRIN3B/SLC34A3/HCN3/KCNMB1/LOC106782977/CACNA1H/CATSPER4/SCNN1A/KCNQ4/CACNA1D/ATP6AP1L/ATP5MG/SLC6A19/GRIN1/KCNB1/GRIN2D/COX5B/KCNS1/CHRNA4/KCNA7/ATP5MC1/SLC39A6/NIPAL1/ATP4A/TPCN2/KCNH6/TMCO3/SCNN1B/KCNH2/HCN2/SLC26A10/KCNN4/TMEM175/COX4I1/CHRNB4/RYR1/SLC39A2/CACNA1S/ATP5F…	79
MF	GO:0005509	calcium ion binding	87/2486	187/6763	0.00347699361474074	0.0370879318905679	100064510/100065829/100055284/100060444/100053508/100069554/100071775/100067985/100053196/100059291/100051995/111772552/100070522/100146771/100068484/100070541/100146575/100066779/100069798/100066702/100071150/100067072/100051811/100066378/100059382/100054144/100061874/100057642/100056885/100069825/100051746/100033940/100053124/100070566/102150647/102149984/100033911/100055264/100061819/100063620…	LOC100064510/DSC2/FBLN2/MYL10/CELSR1/PVALB/RHBDL3/DGKG/CABP2/ANXA9/CRELD1/LOC111772552/LTBP1/NOTCH3/CUBN/DUOX1/CDHR5/CDH3/HMCN2/GUCA1A/CALM3/F7/TNNC1/EGFL7/CABP4/HPCAL4/PPP3R1/EFEMP2/DST/NCS1/UMOD/ANXA1/CLSTN3/DUOX2/LOC102150647/LOC102149984/COMP/DCHS1/CBLB/CELSR3/KCNIP1/LOC100072198/CABP7/CIB4/EFCAB7/UMODL1/NECAB3/TNNC2/EDEM2/MEGF6/CBLC/PEF1/GPD2/LOC111767780/LOC100072343/CDHR4/LOC100146589/LOC1…	87
MF	GO:0015081	sodium ion transmembrane transporter activity	11/2486	15/6763	0.00437874470240512	0.0448383457526285	100053016/100058799/100063408/100059623/100069470/100069008/100034027/100058458/100054556/100146923/100061346	SLC6A9/SLC6A8/ASIC3/SCNN1A/SLC6A19/SCNN1B/SCN5A/SLC6A17/SLC6A20/SLC6A18/SLC6A2	11
MF	GO:0015276	ligand-gated ion channel activity	12/2486	17/6763	0.00477354057253417	0.0452602365395833	100146223/100052410/102150777/111774159/100059861/102148904/100146784/100060486/100034090/100060380/100064635/100630768	CHRNE/GRIN2C/CHRNB2/GRIN3B/GRIN1/GRIN2D/CHRNA4/CHRNB4/RYR1/CHRNA2/GRID1/ZACN	12
MF	GO:0022834	ligand-gated channel activity	12/2486	17/6763	0.00477354057253417	0.0452602365395833	100146223/100052410/102150777/111774159/100059861/102148904/100146784/100060486/100034090/100060380/100064635/100630768	CHRNE/GRIN2C/CHRNB2/GRIN3B/GRIN1/GRIN2D/CHRNA4/CHRNB4/RYR1/CHRNA2/GRID1/ZACN	12

## Sheet: cirRNA GOenrich_sign
Category	GOID	Description	GeneRatio	BgRatio	pvalue	padj	geneID	geneName	Count
BP	GO:0034622	cellular protein-containing complex assembly	45704	22/977	0.0480076608966683	0.365480925194716	100058245/100052098	PTK2/ATPAF2	2
BP	GO:0071702	organic substance transport	45732	53/977	0.0511339445158812	0.365480925194716	100050828/100056015/100050440	IPO11/SLC35A3/SEC23B	3
BP	GO:0071705	nitrogen compound transport	45732	53/977	0.0511339445158812	0.365480925194716	100050828/100056015/100050440	IPO11/SLC35A3/SEC23B	3
BP	GO:0043933	protein-containing complex subunit organization	45704	26/977	0.0650208821384598	0.365480925194716	100058245/100052098	PTK2/ATPAF2	2
BP	GO:0065003	protein-containing complex assembly	45704	26/977	0.0650208821384598	0.365480925194716	100058245/100052098	PTK2/ATPAF2	2
BP	GO:0006355	regulation of transcription, DNA-templated	45763	104/977	0.0807220279450577	0.365480925194716	100053856/100053693/100052657/100050658	NFATC3/FOXJ3/NFATC2/NR2C2	4
BP	GO:0009889	regulation of biosynthetic process	45763	104/977	0.0807220279450577	0.365480925194716	100053856/100053693/100052657/100050658	NFATC3/FOXJ3/NFATC2/NR2C2	4
BP	GO:0010556	regulation of macromolecule biosynthetic process	45763	104/977	0.0807220279450577	0.365480925194716	100053856/100053693/100052657/100050658	NFATC3/FOXJ3/NFATC2/NR2C2	4
BP	GO:0031326	regulation of cellular biosynthetic process	45763	104/977	0.0807220279450577	0.365480925194716	100053856/100053693/100052657/100050658	NFATC3/FOXJ3/NFATC2/NR2C2	4
BP	GO:0051252	regulation of RNA metabolic process	45763	104/977	0.0807220279450577	0.365480925194716	100053856/100053693/100052657/100050658	NFATC3/FOXJ3/NFATC2/NR2C2	4
BP	GO:1903506	regulation of nucleic acid-templated transcription	45763	104/977	0.0807220279450577	0.365480925194716	100053856/100053693/100052657/100050658	NFATC3/FOXJ3/NFATC2/NR2C2	4
BP	GO:2000112	regulation of cellular macromolecule biosynthetic process	45763	104/977	0.0807220279450577	0.365480925194716	100053856/100053693/100052657/100050658	NFATC3/FOXJ3/NFATC2/NR2C2	4
BP	GO:2001141	regulation of RNA biosynthetic process	45763	104/977	0.0807220279450577	0.365480925194716	100053856/100053693/100052657/100050658	NFATC3/FOXJ3/NFATC2/NR2C2	4
BP	GO:0019219	regulation of nucleobase-containing compound metabolic process	45763	105/977	0.0830613881461322	0.365480925194716	100053856/100053693/100052657/100050658	NFATC3/FOXJ3/NFATC2/NR2C2	4
BP	GO:0051171	regulation of nitrogen compound metabolic process	45763	105/977	0.0830613881461322	0.365480925194716	100053856/100053693/100052657/100050658	NFATC3/FOXJ3/NFATC2/NR2C2	4
BP	GO:0080090	regulation of primary metabolic process	45763	105/977	0.0830613881461322	0.365480925194716	100053856/100053693/100052657/100050658	NFATC3/FOXJ3/NFATC2/NR2C2	4
BP	GO:0010468	regulation of gene expression	45763	106/977	0.085436413174881	0.365480925194716	100053856/100053693/100052657/100050658	NFATC3/FOXJ3/NFATC2/NR2C2	4
BP	GO:0031323	regulation of cellular metabolic process	45763	106/977	0.085436413174881	0.365480925194716	100053856/100053693/100052657/100050658	NFATC3/FOXJ3/NFATC2/NR2C2	4
BP	GO:0060255	regulation of macromolecule metabolic process	45763	107/977	0.0878469392855639	0.365480925194716	100053856/100053693/100052657/100050658	NFATC3/FOXJ3/NFATC2/NR2C2	4
BP	GO:0019222	regulation of metabolic process	45763	108/977	0.0902927920720068	0.365480925194716	100053856/100053693/100052657/100050658	NFATC3/FOXJ3/NFATC2/NR2C2	4
BP	GO:0022607	cellular component assembly	45704	32/977	0.0937411396984284	0.365480925194716	100058245/100052098	PTK2/ATPAF2	2
BP	GO:0090304	nucleic acid metabolic process	45824	210/977	0.106872471072588	0.365480925194716	100054238/100053856/100067880/100053693/100052657/100050658	DROSHA/NFATC3/ORC2/FOXJ3/NFATC2/NR2C2	6
BP	GO:0006351	transcription, DNA-templated	45763	118/977	0.116648671356963	0.365480925194716	100053856/100053693/100052657/100050658	NFATC3/FOXJ3/NFATC2/NR2C2	4
BP	GO:0097659	nucleic acid-templated transcription	45763	118/977	0.116648671356963	0.365480925194716	100053856/100053693/100052657/100050658	NFATC3/FOXJ3/NFATC2/NR2C2	4
BP	GO:0044085	cellular component biogenesis	45704	37/977	0.120058250057562	0.365480925194716	100058245/100052098	PTK2/ATPAF2	2
BP	GO:0032774	RNA biosynthetic process	45763	120/977	0.122321293188872	0.365480925194716	100053856/100053693/100052657/100050658	NFATC3/FOXJ3/NFATC2/NR2C2	4
BP	GO:0034645	cellular macromolecule biosynthetic process	45793	169/977	0.126430634268259	0.365480925194716	100053856/100067880/100053693/100052657/100050658	NFATC3/ORC2/FOXJ3/NFATC2/NR2C2	5
BP	GO:0009059	macromolecule biosynthetic process	45793	170/977	0.12892217292257	0.365480925194716	100053856/100067880/100053693/100052657/100050658	NFATC3/ORC2/FOXJ3/NFATC2/NR2C2	5
BP	GO:0006886	intracellular protein transport	45704	39/977	0.131081758039087	0.365480925194716	100050828/100050440	IPO11/SEC23B	2
BP	GO:0010467	gene expression	45793	172/977	0.133980876188614	0.365480925194716	100054238/100053856/100053693/100052657/100050658	DROSHA/NFATC3/FOXJ3/NFATC2/NR2C2	5
BP	GO:0016070	RNA metabolic process	45793	172/977	0.133980876188614	0.365480925194716	100054238/100053856/100053693/100052657/100050658	DROSHA/NFATC3/FOXJ3/NFATC2/NR2C2	5
BP	GO:0034613	cellular protein localization	45704	41/977	0.142349219289922	0.365480925194716	100050828/100050440	IPO11/SEC23B	2
BP	GO:0070727	cellular macromolecule localization	45704	41/977	0.142349219289922	0.365480925194716	100050828/100050440	IPO11/SEC23B	2
BP	GO:0034654	nucleobase-containing compound biosynthetic process	45763	130/977	0.152563881921507	0.365480925194716	100053856/100053693/100052657/100050658	NFATC3/FOXJ3/NFATC2/NR2C2	4
BP	GO:0006511	ubiquitin-dependent protein catabolic process	45673	10/977	0.152864260087545	0.365480925194716	100054982	CUL2	1
BP	GO:0019941	modification-dependent protein catabolic process	45673	10/977	0.152864260087545	0.365480925194716	100054982	CUL2	1
BP	GO:0043632	modification-dependent macromolecule catabolic process	45673	10/977	0.152864260087545	0.365480925194716	100054982	CUL2	1
BP	GO:0044257	cellular protein catabolic process	45673	10/977	0.152864260087545	0.365480925194716	100054982	CUL2	1
BP	GO:0048193	Golgi vesicle transport	45673	10/977	0.152864260087545	0.365480925194716	100050440	SEC23B	1
BP	GO:0051603	proteolysis involved in cellular protein catabolic process	45673	10/977	0.152864260087545	0.365480925194716	100054982	CUL2	1
BP	GO:0006139	nucleobase-containing compound metabolic process	45824	231/977	0.153695863032151	0.365480925194716	100054238/100053856/100067880/100053693/100052657/100050658	DROSHA/NFATC3/ORC2/FOXJ3/NFATC2/NR2C2	6
BP	GO:0019438	aromatic compound biosynthetic process	45763	132/977	0.158969475619264	0.365480925194716	100053856/100053693/100052657/100050658	NFATC3/FOXJ3/NFATC2/NR2C2	4
BP	GO:0018130	heterocycle biosynthetic process	45763	133/977	0.162214561022402	0.365480925194716	100053856/100053693/100052657/100050658	NFATC3/FOXJ3/NFATC2/NR2C2	4
BP	GO:1901362	organic cyclic compound biosynthetic process	45763	133/977	0.162214561022402	0.365480925194716	100053856/100053693/100052657/100050658	NFATC3/FOXJ3/NFATC2/NR2C2	4
BP	GO:0046483	heterocycle metabolic process	45824	235/977	0.163667392066653	0.365480925194716	100054238/100053856/100067880/100053693/100052657/100050658	DROSHA/NFATC3/ORC2/FOXJ3/NFATC2/NR2C2	6
BP	GO:0046907	intracellular transport	45704	45/977	0.16551767211654	0.365480925194716	100050828/100050440	IPO11/SEC23B	2
BP	GO:0006725	cellular aromatic compound metabolic process	45824	236/977	0.166210840520703	0.365480925194716	100054238/100053856/100067880/100053693/100052657/100050658	DROSHA/NFATC3/ORC2/FOXJ3/NFATC2/NR2C2	6
BP	GO:1901360	organic cyclic compound metabolic process	45824	236/977	0.166210840520703	0.365480925194716	100054238/100053856/100067880/100053693/100052657/100050658	DROSHA/NFATC3/ORC2/FOXJ3/NFATC2/NR2C2	6
BP	GO:0051649	establishment of localization in cell	45704	46/977	0.17142479911082	0.365480925194716	100050828/100050440	IPO11/SEC23B	2
BP	GO:0034641	cellular nitrogen compound metabolic process	45824	240/977	0.17658320550111	0.365480925194716	100054238/100053856/100067880/100053693/100052657/100050658	DROSHA/NFATC3/ORC2/FOXJ3/NFATC2/NR2C2	6
BP	GO:0044249	cellular biosynthetic process	45793	188/977	0.177927933093474	0.365480925194716	100053856/100067880/100053693/100052657/100050658	NFATC3/ORC2/FOXJ3/NFATC2/NR2C2	5
BP	GO:0015031	protein transport	45704	48/977	0.183357801629064	0.365480925194716	100050828/100050440	IPO11/SEC23B	2
BP	GO:0015833	peptide transport	45704	48/977	0.183357801629064	0.365480925194716	100050828/100050440	IPO11/SEC23B	2
BP	GO:0042886	amide transport	45704	48/977	0.183357801629064	0.365480925194716	100050828/100050440	IPO11/SEC23B	2
BP	GO:1901576	organic substance biosynthetic process	45793	191/977	0.186817598606302	0.365480925194716	100053856/100067880/100053693/100052657/100050658	NFATC3/ORC2/FOXJ3/NFATC2/NR2C2	5
BP	GO:0008104	protein localization	45704	49/977	0.189378440678912	0.365480925194716	100050828/100050440	IPO11/SEC23B	2
BP	GO:0045184	establishment of protein localization	45704	49/977	0.189378440678912	0.365480925194716	100050828/100050440	IPO11/SEC23B	2
BP	GO:0044260	cellular macromolecule metabolic process	45916	415/977	0.191942779713008	0.365480925194716	100070208/100054982/100062309/100053856/100067880/100058245/100053693/100052657/100050658	USP10/CUL2/EIF2AK1/NFATC3/ORC2/PTK2/FOXJ3/NFATC2/NR2C2	9
BP	GO:0030163	protein catabolic process	45673	13/977	0.194264635914309	0.365480925194716	100054982	CUL2	1
BP	GO:0033036	macromolecule localization	45704	51/977	0.201515388416241	0.367672026118899	100050828/100050440	IPO11/SEC23B	2
BP	GO:0009058	biosynthetic process	45793	196/977	0.202053996335611	0.367672026118899	100053856/100067880/100053693/100052657/100050658	NFATC3/ORC2/FOXJ3/NFATC2/NR2C2	5
BP	GO:0044265	cellular macromolecule catabolic process	45673	14/977	0.207637836977972	0.371133030059821	100054982	CUL2	1
BP	GO:0043170	macromolecule metabolic process	45946	483/977	0.211793219278355	0.371133030059821	100070208/100054238/100054982/100062309/100053856/100067880/100058245/100053693/100052657/100050658	USP10/DROSHA/CUL2/EIF2AK1/NFATC3/ORC2/PTK2/FOXJ3/NFATC2/NR2C2	10
BP	GO:0044271	cellular nitrogen compound biosynthetic process	45763	148/977	0.213986611926383	0.371133030059821	100053856/100053693/100052657/100050658	NFATC3/FOXJ3/NFATC2/NR2C2	4
BP	GO:1901565	organonitrogen compound catabolic process	45673	15/977	0.220802732729116	0.377063128198952	100054982	CUL2	1
BP	GO:0051641	cellular localization	45704	55/977	0.226105295162373	0.380267996409446	100050828/100050440	IPO11/SEC23B	2
BP	GO:0009057	macromolecule catabolic process	45673	16/977	0.233762354637988	0.387277930818159	100054982	CUL2	1
BP	GO:0006508	proteolysis	45704	61/977	0.263517434044493	0.430153458513804	100070208/100054982	USP10/CUL2	2
BP	GO:0006260	DNA replication	45673	19/977	0.271439279956523	0.431238510464351	100067880	ORC2	1
BP	GO:0050794	regulation of cellular process	45824	273/977	0.273062158122218	0.431238510464351	100053856/100058245/100067593/100053693/100052657/100050658	NFATC3/PTK2/RAPGEF5/FOXJ3/NFATC2/NR2C2	6
BP	GO:0050789	regulation of biological process	45824	276/977	0.282663240129259	0.431238510464351	100053856/100058245/100067593/100053693/100052657/100050658	NFATC3/PTK2/RAPGEF5/FOXJ3/NFATC2/NR2C2	6
BP	GO:0007018	microtubule-based movement	45673	20/977	0.283607308683762	0.431238510464351	100050892	DNAH12	1
BP	GO:0044248	cellular catabolic process	45673	20/977	0.283607308683762	0.431238510464351	100054982	CUL2	1
BP	GO:0065007	biological regulation	45824	278/977	0.289127350990896	0.433691026486344	100053856/100058245/100067593/100053693/100052657/100050658	NFATC3/PTK2/RAPGEF5/FOXJ3/NFATC2/NR2C2	6
BP	GO:0006928	movement of cell or subcellular component	45673	21/977	0.295584615957597	0.437416838711185	100050892	DNAH12	1
BP	GO:0016579	protein deubiquitination	45673	22/977	0.307373994770022	0.437416838711185	100070208	USP10	1
BP	GO:0070646	protein modification by small protein removal	45673	22/977	0.307373994770022	0.437416838711185	100070208	USP10	1
BP	GO:1901575	organic substance catabolic process	45673	22/977	0.307373994770022	0.437416838711185	100054982	CUL2	1
BP	GO:0009056	catabolic process	45673	23/977	0.318978200093247	0.444010480294003	100054982	CUL2	1
BP	GO:0016043	cellular component organization	45704	70/977	0.320007553365047	0.444010480294003	100058245/100052098	PTK2/ATPAF2	2
BP	GO:0071840	cellular component organization or biogenesis	45704	75/977	0.351207817414871	0.477444522754523	100058245/100052098	PTK2/ATPAF2	2
BP	GO:0007017	microtubule-based process	45673	26/977	0.352706764557396	0.477444522754523	100050892	DNAH12	1
BP	GO:0070647	protein modification by small protein conjugation or removal	45673	31/977	0.405464020911729	0.542247064110867	100070208	USP10	1
BP	GO:0006396	RNA processing	45673	33/977	0.425415562208024	0.542771579368858	100054238	DROSHA	1
BP	GO:0009966	regulation of signal transduction	45673	33/977	0.425415562208024	0.542771579368858	100058245	PTK2	1
BP	GO:0010646	regulation of cell communication	45673	33/977	0.425415562208024	0.542771579368858	100058245	PTK2	1
BP	GO:0023051	regulation of signaling	45673	33/977	0.425415562208024	0.542771579368858	100058245	PTK2	1
BP	GO:0006810	transport	45732	145/977	0.43189217498746	0.544061034332736	100050828/100056015/100050440	IPO11/SLC35A3/SEC23B	3
BP	GO:0051234	establishment of localization	45732	147/977	0.441328396018502	0.544061034332736	100050828/100056015/100050440	IPO11/SLC35A3/SEC23B	3
BP	GO:0007264	small GTPase mediated signal transduction	45673	35/977	0.444738090078124	0.544061034332736	100067593	RAPGEF5	1
BP	GO:0051179	localization	45732	148/977	0.446032019137649	0.544061034332736	100050828/100056015/100050440	IPO11/SLC35A3/SEC23B	3
BP	GO:0048583	regulation of response to stimulus	45673	36/977	0.454169290246649	0.547965121928022	100058245	PTK2	1
BP	GO:0016192	vesicle-mediated transport	45673	39/977	0.481569788409876	0.574776844231142	100050440	SEC23B	1
BP	GO:0006259	DNA metabolic process	45673	40/977	0.490412947669409	0.579104650971323	100067880	ORC2	1
BP	GO:0055085	transmembrane transport	45673	55/977	0.60720621304548	0.709472522611034	100056015	SLC35A3	1
BP	GO:0044267	cellular protein metabolic process	45763	254/977	0.631827219568221	0.730550222625756	100070208/100054982/100062309/100058245	USP10/CUL2/EIF2AK1/PTK2	4
BP	GO:0007154	cell communication	45704	138/977	0.684641319359685	0.772231684077086	100058245/100067593	PTK2/RAPGEF5	2
BP	GO:0007165	signal transduction	45704	138/977	0.684641319359685	0.772231684077086	100058245/100067593	PTK2/RAPGEF5	2
BP	GO:0023052	signaling	45704	139/977	0.688747177690374	0.772231684077086	100058245/100067593	PTK2/RAPGEF5	2
BP	GO:0035556	intracellular signal transduction	45673	72/977	0.709080258822215	0.787079087292659	100067593	RAPGEF5	1
BP	GO:0006468	protein phosphorylation	45704	149/977	0.727658815397685	0.799704242664782	100062309/100058245	EIF2AK1/PTK2	2
BP	GO:0019538	protein metabolic process	45763	286/977	0.735916057958263	0.799790213830551	100070208/100054982/100062309/100058245	USP10/CUL2/EIF2AK1/PTK2	4
BP	GO:0016310	phosphorylation	45704	153/977	0.742147675896818	0.799790213830551	100062309/100058245	EIF2AK1/PTK2	2
BP	GO:0051716	cellular response to stimulus	45704	157/977	0.756036306087767	0.80237924777002	100058245/100067593	PTK2/RAPGEF5	2
BP	GO:0006464	cellular protein modification process	45732	230/977	0.76623603841101	0.80237924777002	100070208/100062309/100058245	USP10/EIF2AK1/PTK2	3
BP	GO:0036211	protein modification process	45732	230/977	0.76623603841101	0.80237924777002	100070208/100062309/100058245	USP10/EIF2AK1/PTK2	3
BP	GO:0050896	response to stimulus	45704	165/977	0.782059749768085	0.804998447867888	100058245/100067593	PTK2/RAPGEF5	2
BP	GO:0043412	macromolecule modification	45732	236/977	0.783241733060648	0.804998447867888	100070208/100062309/100058245	USP10/EIF2AK1/PTK2	3
BP	GO:1901564	organonitrogen compound metabolic process	45763	313/977	0.807685696084443	0.822505617113516	100070208/100054982/100062309/100058245	USP10/CUL2/EIF2AK1/PTK2	4
BP	GO:0006793	phosphorus metabolic process	45704	199/977	0.868993137239093	0.868993137239093	100062309/100058245	EIF2AK1/PTK2	2
BP	GO:0006796	phosphate-containing compound metabolic process	45704	199/977	0.868993137239093	0.868993137239093	100062309/100058245	EIF2AK1/PTK2	2
CC	GO:0098588	bounding membrane of organelle	45695	15/446	0.0201377434677674	0.412649211557072	100056015/100050440	SLC35A3/SEC23B	2
CC	GO:0031090	organelle membrane	45695	17/446	0.0256892212067133	0.412649211557072	100056015/100050440	SLC35A3/SEC23B	2
CC	GO:0044446	intracellular organelle part	45754	97/446	0.0430651710718756	0.412649211557072	100050892/100067880/100056015/100050440	DNAH12/ORC2/SLC35A3/SEC23B	4
CC	GO:0044422	organelle part	45754	98/446	0.0446107255737376	0.412649211557072	100050892/100067880/100056015/100050440	DNAH12/ORC2/SLC35A3/SEC23B	4
CC	GO:0012505	endomembrane system	45695	34/446	0.093032884226668	0.435203176891761	100056015/100050440	SLC35A3/SEC23B	2
CC	GO:0043229	intracellular organelle	45784	184/446	0.10711337851064	0.435203176891761	100050892/100067880/100056015/100050658/100050440	DNAH12/ORC2/SLC35A3/NR2C2/SEC23B	5
CC	GO:0043226	organelle	45784	185/446	0.109474003110953	0.435203176891761	100050892/100067880/100056015/100050658/100050440	DNAH12/ORC2/SLC35A3/NR2C2/SEC23B	5
CC	GO:0015630	microtubule cytoskeleton	45664	10/446	0.147709312239058	0.435203176891761	100050892	DNAH12	1
CC	GO:0043227	membrane-bounded organelle	45754	144/446	0.15584364428288	0.435203176891761	100067880/100056015/100050658/100050440	ORC2/SLC35A3/NR2C2/SEC23B	4
CC	GO:0005794	Golgi apparatus	45664	11/446	0.161392878326963	0.435203176891761	100056015	SLC35A3	1
CC	GO:0044431	Golgi apparatus part	45664	11/446	0.161392878326963	0.435203176891761	100056015	SLC35A3	1
CC	GO:0098805	whole membrane	45664	11/446	0.161392878326963	0.435203176891761	100050440	SEC23B	1
CC	GO:0043228	non-membrane-bounded organelle	45695	51/446	0.185376329140516	0.435203176891761	100050892/100067880	DNAH12/ORC2	2
CC	GO:0043232	intracellular non-membrane-bounded organelle	45695	51/446	0.185376329140516	0.435203176891761	100050892/100067880	DNAH12/ORC2	2
CC	GO:0030117	membrane coat	45664	13/446	0.188195968385626	0.435203176891761	100050440	SEC23B	1
CC	GO:0048475	coated membrane	45664	13/446	0.188195968385626	0.435203176891761	100050440	SEC23B	1
CC	GO:0031984	organelle subcompartment	45664	14/446	0.201319821090709	0.438166669432719	100056015	SLC35A3	1
CC	GO:0044444	cytoplasmic part	45695	58/446	0.227582971976872	0.450578750518135	100056015/100050440	SLC35A3/SEC23B	2
CC	GO:0044427	chromosomal part	45664	17/446	0.239606163414095	0.450578750518135	100067880	ORC2	1
CC	GO:0044424	intracellular part	45784	228/446	0.243556081361154	0.450578750518135	100050892/100067880/100056015/100050658/100050440	DNAH12/ORC2/SLC35A3/NR2C2/SEC23B	5
CC	GO:0032991	protein-containing complex	45723	118/446	0.27339816152602	0.464074630747238	100050892/100067880/100050440	DNAH12/ORC2/SEC23B	3
CC	GO:0044430	cytoskeletal part	45664	20/446	0.276308471237147	0.464074630747238	100050892	DNAH12	1
CC	GO:0005694	chromosome	45664	22/446	0.299923878870016	0.464074630747238	100067880	ORC2	1
CC	GO:0005856	cytoskeleton	45664	24/446	0.322875658567172	0.464074630747238	100050892	DNAH12	1
CC	GO:0005737	cytoplasm	45695	75/446	0.334432857856221	0.464074630747238	100056015/100050440	SLC35A3/SEC23B	2
CC	GO:0098796	membrane protein complex	45664	26/446	0.345179424403789	0.464074630747238	100050440	SEC23B	1
CC	GO:0005622	intracellular	45784	256/446	0.363327409098438	0.464074630747238	100050892/100067880/100056015/100050658/100050440	DNAH12/ORC2/SLC35A3/NR2C2/SEC23B	5
CC	GO:1902494	catalytic complex	45664	28/446	0.366850495163377	0.464074630747238	100050892	DNAH12	1
CC	GO:0044425	membrane part	45723	138/446	0.374009485697761	0.464074630747238	100056015/100147372/100050440	SLC35A3/TSPAN14/SEC23B	3
CC	GO:0043231	intracellular membrane-bounded organelle	45723	139/446	0.379173971361713	0.464074630747238	100067880/100056015/100050658	ORC2/SLC35A3/NR2C2	3
CC	GO:0005623	cell	45784	264/446	0.401361842808422	0.464074630747238	100050892/100067880/100056015/100050658/100050440	DNAH12/ORC2/SLC35A3/NR2C2/SEC23B	5
CC	GO:0044464	cell part	45784	264/446	0.401361842808422	0.464074630747238	100050892/100067880/100056015/100050658/100050440	DNAH12/ORC2/SLC35A3/NR2C2/SEC23B	5
CC	GO:0005634	nucleus	45695	106/446	0.525073425912361	0.585287130647962	100067880/100050658	ORC2/NR2C2	2
CC	GO:0016021	integral component of membrane	45695	111/446	0.553649988450775	0.585287130647962	100056015/100147372	SLC35A3/TSPAN14	2
CC	GO:0031224	intrinsic component of membrane	45695	111/446	0.553649988450775	0.585287130647962	100056015/100147372	SLC35A3/TSPAN14	2
CC	GO:0016020	membrane	45723	207/446	0.712137913276553	0.73191952197868	100056015/100147372/100050440	SLC35A3/TSPAN14/SEC23B	3
CC	GO:0005575	cellular_component	45845	446/446	1	1	100050892/100067880/100058245/100056015/100050658/100147372/100050440	DNAH12/ORC2/PTK2/SLC35A3/NR2C2/TSPAN14/SEC23B	7
MF	GO:0003700	DNA binding transcription factor activity	4/33	41/1730	0.00676020850013965	0.452933969509356	100053856/100053693/100052657/100050658	NFATC3/FOXJ3/NFATC2/NR2C2	4
MF	GO:0140110	transcription regulator activity	4/33	56/1730	0.0200402641518769	0.671348849087875	100053856/100053693/100052657/100050658	NFATC3/FOXJ3/NFATC2/NR2C2	4
MF	GO:0008270	zinc ion binding	4/33	74/1730	0.0493339305024994	0.755402443836247	100073224/100053097/100050658/100050440	ERAP1/FBXO11/NR2C2/SEC23B	4
MF	GO:0019899	enzyme binding	3/33	49/1730	0.0642537263020375	0.755402443836247	100054982/100050828/100067593	CUL2/IPO11/RAPGEF5	3
MF	GO:0043565	sequence-specific DNA binding	2/33	22/1730	0.0642753790958946	0.755402443836247	100053693/100050658	FOXJ3/NR2C2	2
MF	GO:0003677	DNA binding	5/33	128/1730	0.0913363718917224	0.755402443836247	100053862/100053856/100053693/100052657/100050658	MIER1/NFATC3/FOXJ3/NFATC2/NR2C2	5
MF	GO:0046914	transition metal ion binding	4/33	91/1730	0.0913709876073863	0.755402443836247	100073224/100053097/100050658/100050440	ERAP1/FBXO11/NR2C2/SEC23B	4
MF	GO:0003924	GTPase activity	2/33	40/1730	0.176046957464525	0.755402443836247	100058188/100065622	CDC42/GFM2	2
MF	GO:0004518	nuclease activity	1/33	11/1730	0.191418992610506	0.755402443836247	100054238	DROSHA	1
MF	GO:0051020	GTPase binding	2/33	44/1730	0.203949341630193	0.755402443836247	100050828/100067593	IPO11/RAPGEF5	2
MF	GO:0046872	metal ion binding	5/33	166/1730	0.204034385028921	0.755402443836247	100073224/100050744/100053097/100050658/100050440	ERAP1/ZC3H13/FBXO11/NR2C2/SEC23B	5
MF	GO:0043169	cation binding	5/33	167/1730	0.207517921014957	0.755402443836247	100073224/100050744/100053097/100050658/100050440	ERAP1/ZC3H13/FBXO11/NR2C2/SEC23B	5
MF	GO:0016787	hydrolase activity	7/33	261/1730	0.219983974282605	0.755402443836247	100058188/100070208/100054238/100073224/100065622/100065601/100050892	CDC42/USP10/DROSHA/ERAP1/GFM2/SACM1L/DNAH12	7
MF	GO:0008237	metallopeptidase activity	1/33	14/1730	0.237124324757773	0.755402443836247	100073224	ERAP1	1
MF	GO:0001883	purine nucleoside binding	2/33	51/1730	0.253853502028117	0.755402443836247	100058188/100065622	CDC42/GFM2	2
MF	GO:0005525	GTP binding	2/33	51/1730	0.253853502028117	0.755402443836247	100058188/100065622	CDC42/GFM2	2
MF	GO:0032549	ribonucleoside binding	2/33	51/1730	0.253853502028117	0.755402443836247	100058188/100065622	CDC42/GFM2	2
MF	GO:0032550	purine ribonucleoside binding	2/33	51/1730	0.253853502028117	0.755402443836247	100058188/100065622	CDC42/GFM2	2
MF	GO:0032561	guanyl ribonucleotide binding	2/33	51/1730	0.253853502028117	0.755402443836247	100058188/100065622	CDC42/GFM2	2
MF	GO:0001882	nucleoside binding	2/33	52/1730	0.261040760602016	0.755402443836247	100058188/100065622	CDC42/GFM2	2
MF	GO:0017111	nucleoside-triphosphatase activity	3/33	95/1730	0.270455972783419	0.755402443836247	100058188/100065622/100050892	CDC42/GFM2/DNAH12	3
MF	GO:0016462	pyrophosphatase activity	3/33	97/1730	0.281061491882558	0.755402443836247	100058188/100065622/100050892	CDC42/GFM2/DNAH12	3
MF	GO:0019001	guanyl nucleotide binding	2/33	55/1730	0.282624936151421	0.755402443836247	100058188/100065622	CDC42/GFM2	2
MF	GO:0016818	hydrolase activity, acting on acid anhydrides, in phosphorus-containing anhydrides	3/33	99/1730	0.291715762625336	0.755402443836247	100058188/100065622/100050892	CDC42/GFM2/DNAH12	3
MF	GO:0003777	microtubule motor activity	1/33	18/1730	0.294184353545463	0.755402443836247	100050892	DNAH12	1
MF	GO:0016817	hydrolase activity, acting on acid anhydrides	3/33	103/1730	0.313133353177907	0.755402443836247	100058188/100065622/100050892	CDC42/GFM2/DNAH12	3
MF	GO:0070011	peptidase activity, acting on L-amino acid peptides	2/33	60/1730	0.318520148812991	0.755402443836247	100070208/100073224	USP10/ERAP1	2
MF	GO:0008233	peptidase activity	2/33	61/1730	0.325666480258096	0.755402443836247	100070208/100073224	USP10/ERAP1	2
MF	GO:0016788	hydrolase activity, acting on ester bonds	2/33	63/1730	0.339909657503819	0.755402443836247	100054238/100065601	DROSHA/SACM1L	2
MF	GO:0019783	ubiquitin-like protein-specific protease activity	1/33	24/1730	0.372089210574966	0.755402443836247	100070208	USP10	1
MF	GO:0036459	thiol-dependent ubiquitinyl hydrolase activity	1/33	24/1730	0.372089210574966	0.755402443836247	100070208	USP10	1
MF	GO:0101005	ubiquitinyl hydrolase activity	1/33	24/1730	0.372089210574966	0.755402443836247	100070208	USP10	1
MF	GO:0003774	motor activity	1/33	25/1730	0.384235198881546	0.755402443836247	100050892	DNAH12	1
MF	GO:0004842	ubiquitin-protein transferase activity	1/33	28/1730	0.419321919989119	0.755402443836247	100067089	HERC1	1
MF	GO:0015631	tubulin binding	1/33	28/1730	0.419321919989119	0.755402443836247	100066840	TUBGCP3	1
MF	GO:0019787	ubiquitin-like protein transferase activity	1/33	28/1730	0.419321919989119	0.755402443836247	100067089	HERC1	1
MF	GO:0140098	catalytic activity, acting on RNA	1/33	29/1730	0.430580660670882	0.755402443836247	100054238	DROSHA	1
MF	GO:0005085	guanyl-nucleotide exchange factor activity	1/33	31/1730	0.452466590418226	0.755402443836247	100067593	RAPGEF5	1
MF	GO:0016757	transferase activity, transferring glycosyl groups	1/33	31/1730	0.452466590418226	0.755402443836247	100070587	PARP15	1
MF	GO:0017016	Ras GTPase binding	1/33	32/1730	0.463101435925111	0.755402443836247	100050828	IPO11	1
MF	GO:0031267	small GTPase binding	1/33	32/1730	0.463101435925111	0.755402443836247	100050828	IPO11	1
MF	GO:0008234	cysteine-type peptidase activity	1/33	33/1730	0.473535860315259	0.755402443836247	100070208	USP10	1
MF	GO:0042578	phosphoric ester hydrolase activity	1/33	37/1730	0.513341605890673	0.799857851038955	100065601	SACM1L	1
MF	GO:0008092	cytoskeletal protein binding	1/33	42/1730	0.559009959553825	0.851219711138779	100066840	TUBGCP3	1
MF	GO:0016301	kinase activity	3/33	167/1730	0.632032370508395	0.907107105889822	100062309/100058245/100053604	EIF2AK1/PTK2/CERK	3
MF	GO:0022857	transmembrane transporter activity	1/33	52/1730	0.638213293263212	0.907107105889822	100056015	SLC35A3	1
MF	GO:0140096	catalytic activity, acting on a protein	5/33	284/1730	0.651960676263281	0.907107105889822	100070208/100073224/100062309/100058245/100067089	USP10/ERAP1/EIF2AK1/PTK2/HERC1	5
MF	GO:0005215	transporter activity	1/33	57/1730	0.672455493674407	0.907107105889822	100056015	SLC35A3	1
MF	GO:0098772	molecular function regulator	1/33	61/1730	0.697566035118494	0.907107105889822	100067593	RAPGEF5	1
MF	GO:0003676	nucleic acid binding	5/33	306/1730	0.720242817757974	0.907107105889822	100053862/100053856/100053693/100052657/100050658	MIER1/NFATC3/FOXJ3/NFATC2/NR2C2	5
MF	GO:0016740	transferase activity	5/33	308/1730	0.725993545796049	0.907107105889822	100070587/100062309/100058245/100053604/100067089	PARP15/EIF2AK1/PTK2/CERK/HERC1	5
MF	GO:0016772	transferase activity, transferring phosphorus-containing groups	3/33	194/1730	0.73438269006378	0.907107105889822	100062309/100058245/100053604	EIF2AK1/PTK2/CERK	3
MF	GO:0035639	purine ribonucleoside triphosphate binding	5/33	318/1730	0.75357594029691	0.907107105889822	100058188/100065622/100062309/100050892/100055799	CDC42/GFM2/EIF2AK1/DNAH12/CHD6	5
MF	GO:0032555	purine ribonucleotide binding	5/33	319/1730	0.756226450872965	0.907107105889822	100058188/100065622/100062309/100050892/100055799	CDC42/GFM2/EIF2AK1/DNAH12/CHD6	5
MF	GO:0032553	ribonucleotide binding	5/33	320/1730	0.758857353878629	0.907107105889822	100058188/100065622/100062309/100050892/100055799	CDC42/GFM2/EIF2AK1/DNAH12/CHD6	5
MF	GO:0017076	purine nucleotide binding	5/33	323/1730	0.766632470098516	0.907107105889822	100058188/100065622/100062309/100050892/100055799	CDC42/GFM2/EIF2AK1/DNAH12/CHD6	5
MF	GO:0097367	carbohydrate derivative binding	5/33	325/1730	0.771717985607759	0.907107105889822	100058188/100065622/100062309/100050892/100055799	CDC42/GFM2/EIF2AK1/DNAH12/CHD6	5
MF	GO:0004672	protein kinase activity	2/33	154/1730	0.807994760875926	0.915618827109854	100062309/100058245	EIF2AK1/PTK2	2
MF	GO:0000166	nucleotide binding	5/33	355/1730	0.838775739894311	0.915618827109854	100058188/100065622/100062309/100050892/100055799	CDC42/GFM2/EIF2AK1/DNAH12/CHD6	5
MF	GO:1901265	nucleoside phosphate binding	5/33	355/1730	0.838775739894311	0.915618827109854	100058188/100065622/100062309/100050892/100055799	CDC42/GFM2/EIF2AK1/DNAH12/CHD6	5
MF	GO:0016773	phosphotransferase activity, alcohol group as acceptor	2/33	169/1730	0.848835549275659	0.915618827109854	100062309/100058245	EIF2AK1/PTK2	2
MF	GO:0043168	anion binding	5/33	366/1730	0.859202739384202	0.915618827109854	100058188/100065622/100062309/100050892/100055799	CDC42/GFM2/EIF2AK1/DNAH12/CHD6	5
MF	GO:0036094	small molecule binding	5/33	367/1730	0.860955016536131	0.915618827109854	100058188/100065622/100062309/100050892/100055799	CDC42/GFM2/EIF2AK1/DNAH12/CHD6	5
MF	GO:0005524	ATP binding	3/33	267/1730	0.904759511611972	0.917144734832505	100062309/100050892/100055799	EIF2AK1/DNAH12/CHD6	3
MF	GO:0030554	adenyl nucleotide binding	3/33	268/1730	0.906210209346849	0.917144734832505	100062309/100050892/100055799	EIF2AK1/DNAH12/CHD6	3
MF	GO:0032559	adenyl ribonucleotide binding	3/33	268/1730	0.906210209346849	0.917144734832505	100062309/100050892/100055799	EIF2AK1/DNAH12/CHD6	3
MF	GO:0008144	drug binding	3/33	276/1730	0.917144734832505	0.917144734832505	100062309/100050892/100055799	EIF2AK1/DNAH12/CHD6	3
