# Supplementary material for: Comparative analysis of blood whole transcriptome profiles in Yili horses pre- and post-5000-meter racing
Source: Front Genet. 2025 Aug 29;16:1651628. doi: 10.3389/fgene.2025.1651628 (PMC12425706; doi:10.3389/fgene.2025.1651628)
Supplement: Supplementary file 3 [file Table4.xlsx]

## Sheet: mRNA KEGGenrich_si
KEGGID	Description	GeneRatio	BgRatio	pvalue	padj	geneID	geneName	keggID	Count	Up	Up_Gene_id	Down	Down_Gene_id
ecb04080	Neuroactive ligand-receptor interaction	80/744	353/8421	6.98706058824098e-16	2.10310523706054e-13	100069209/100061879/100049965/100059861/100052410/111772982/100069948/100058016/100051762/100063963/100060942/100054796/100067398/100067731/100071630/100056164/100064117/100052496/100051792/100058656/100629546/100146784/100055029/100073078/100064682/102148904/100069698/100062797/100065598/100054278/102150777/100066003/100063477/100052105/100034111/111771137/100052744/102147631/111774159/100069604…	GRIK3/GRM4/SSTR4/GRIN1/GRIN2C/ADRA2C/ADCYAP1R1/HRH3/OPRL1/GABBR2/LOC100060942/BDKRB2/SSTR5/GRM6/HTR1D/HCRTR1/CHRM1/ADORA1/PTH2/HTR6/ADM2/CHRNA4/CRHR2/GLP2R/CHRND/GRIN2D/QRFP/P2RX3/CRHR1/PTH1R/CHRNB2/ADRA1D/GRIK4/LOC100052105/HRH4/LOC111771137/SSTR2/CHRM4/GRIN3B/DRD5/DRD2/GRID1/GALR2/NPBWR2/TACR2/LPAR6/APLNR/APLN/TAC4/EDN2/PRLHR/GRM7/NPW/GABRR1/CHRNG/BDKRB1/SCTR/HTR5A/ADRA1B/NTSR2/GABRQ/CHRNB4/GAL…	ecb:100069209/ecb:100061879/ecb:100049965/ecb:100059861/ecb:100052410/ecb:111772982/ecb:100069948/ecb:100058016/ecb:100051762/ecb:100063963/ecb:100060942/ecb:100054796/ecb:100067398/ecb:100067731/ecb:100071630/ecb:100056164/ecb:100064117/ecb:100052496/ecb:100051792/ecb:100058656/ecb:100629546/ecb:100146784/ecb:100055029/ecb:100073078/ecb:100064682/ecb:102148904/ecb:100069698/ecb:100062797/ecb:100…	80	77	100069209/100061879/100049965/100059861/100052410/111772982/100069948/100058016/100051762/100063963/100060942/100054796/100067398/100067731/100071630/100056164/100064117/100052496/100051792/100058656/100629546/100146784/100055029/100073078/100064682/102148904/100069698/100062797/100065598/100054278/102150777/100066003/100063477/100052105/111771137/100052744/102147631/111774159/100069604/100062195…	3	100034111/100629781/100053275
ecb04020	Calcium signaling pathway	51/744	241/8421	2.1643869637437e-09	3.25740238043427e-07	100070000/100059861/100052410/100034092/100054739/100060942/100054796/791246/100068679/100056444/100064142/100064117/100034090/100058656/100034081/100070365/100058760/100071665/100060525/100051079/102148904/100050675/100146649/100065563/100146819/100062861/100062797/100066003/100061700/100069604/100066773/100034168/100033960/100054699/100049576/100057711/100063709/100071055/100058460/100146368/10…	CACNA1G/GRIN1/GRIN2C/CACNA1S/ERBB2/LOC100060942/BDKRB2/NOS2/FGFR4/FGF17/PLCD3/CHRM1/RYR1/HTR6/ATP2B2/CACNA1I/CACNA1B/PDGFRB/FGF4/NOS1/GRIN2D/LOC100050675/FGF3/ADCY1/SLC8A2/CACNA1F/P2RX3/ADRA1D/NTRK2/DRD5/FLT4/TACR2/FGF1/BDKRB1/HRC/ATP2B3/HTR5A/ADRA1B/FGF23/CAMK2B/LOC100050529/FGFR2/GDNF/CACNA1H/ADRA1A/LOC100060521/CASQ2/NOS3/CAMK1G/FGF8/NTRK1	ecb:100070000/ecb:100059861/ecb:100052410/ecb:100034092/ecb:100054739/ecb:100060942/ecb:100054796/ecb:791246/ecb:100068679/ecb:100056444/ecb:100064142/ecb:100064117/ecb:100034090/ecb:100058656/ecb:100034081/ecb:100070365/ecb:100058760/ecb:100071665/ecb:100060525/ecb:100051079/ecb:102148904/ecb:100050675/ecb:100146649/ecb:100065563/ecb:100146819/ecb:100062861/ecb:100062797/ecb:100066003/ecb:100061…	51	51	100070000/100059861/100052410/100034092/100054739/100060942/100054796/791246/100068679/100056444/100064142/100064117/100034090/100058656/100034081/100070365/100058760/100071665/100060525/100051079/102148904/100050675/100146649/100065563/100146819/100062861/100062797/100066003/100061700/100069604/100066773/100034168/100033960/100054699/100049576/100057711/100063709/100071055/100058460/100146368/10…	0
ecb04024	cAMP signaling pathway	44/744	225/8421	3.13682735315074e-07	3.14728344432791e-05	100063001/100059861/100052410/100069948/100034092/100063963/100067398/100071630/100064117/100052496/100058656/100034081/100058251/100055029/100057002/100059449/102148904/100050675/100065563/100062861/100064098/100065598/111774151/100052744/102148318/100063153/111774159/100069604/100062195/100051632/100069796/100033847/100061959/100055033/100057711/100146368/100033908/100058000/100034174/100062954…	HCN4/GRIN1/GRIN2C/ADCYAP1R1/CACNA1S/GABBR2/SSTR5/HTR1D/CHRM1/ADORA1/HTR6/ATP2B2/ATP1A2/CRHR2/CREB3L1/LOC100059449/GRIN2D/LOC100050675/ADCY1/CACNA1F/GLI3/CRHR1/HCN2/SSTR2/AMH/CREB3L3/GRIN3B/DRD5/DRD2/FOS/ATP1A3/EDN2/NPR1/CNGA4/ATP2B3/CAMK2B/SOX9/NFKBIA/CGA/GRIN3A/CNGB3/GLP1R/HCAR1/ATP1A4	ecb:100063001/ecb:100059861/ecb:100052410/ecb:100069948/ecb:100034092/ecb:100063963/ecb:100067398/ecb:100071630/ecb:100064117/ecb:100052496/ecb:100058656/ecb:100034081/ecb:100058251/ecb:100055029/ecb:100057002/ecb:100059449/ecb:102148904/ecb:100050675/ecb:100065563/ecb:100062861/ecb:100064098/ecb:100065598/ecb:111774151/ecb:100052744/ecb:102148318/ecb:100063153/ecb:111774159/ecb:100069604/ecb:100…	44	44	100063001/100059861/100052410/100069948/100034092/100063963/100067398/100071630/100064117/100052496/100058656/100034081/100058251/100055029/100057002/100059449/102148904/100050675/100065563/100062861/100064098/100065598/111774151/100052744/102148318/100063153/111774159/100069604/100062195/100051632/100069796/100033847/100061959/100055033/100057711/100146368/100033908/100058000/100034174/100062954…	0
ecb05033	Nicotine addiction	15/744	39/8421	4.53057004367055e-07	3.40925395786209e-05	100059861/100052410/100146907/100058760/100146784/102148904/102150777/100146532/111774159/100070984/100063455/100064300/106782983/100062954/100060521	GRIN1/GRIN2C/SLC17A7/CACNA1B/CHRNA4/GRIN2D/CHRNB2/SLC32A1/GRIN3B/GABRR1/GABRQ/GABRD/GABRB1/GRIN3A/LOC100060521	ecb:100059861/ecb:100052410/ecb:100146907/ecb:100058760/ecb:100146784/ecb:102148904/ecb:102150777/ecb:100146532/ecb:111774159/ecb:100070984/ecb:100063455/ecb:100064300/ecb:106782983/ecb:100062954/ecb:100060521	15	15	100059861/100052410/100146907/100058760/100146784/102148904/102150777/100146532/111774159/100070984/100063455/100064300/106782983/100062954/100060521	0
ecb04915	Estrogen signaling pathway	31/744	141/8421	1.3742429826818e-06	8.27294275574444e-05	100051595/111769297/100050827/100033837/100066701/100009679/100061926/100058166/100146209/100066586/100063963/100066792/100034150/100066752/100050904/102148430/100057002/100050675/100053489/100065563/100057420/100066813/100033948/100147127/100066675/100066610/100053436/100063153/100066653/100051632/100063339	HSPA6/LOC111769297/HSPA1A/HSP90AA1/KRT36/HSPA8/SHC3/KCNJ9/SHC2/KRT42/GABBR2/KRT37/HSP90AB1/KRT32/LOC100050904/GPER1/CREB3L1/LOC100050675/KRT14/ADCY1/FKBP4/LOC100066813/MMP2/KRT19/KRT13/KRT16/KRT17/CREB3L3/KRT15/FOS/NOS3	ecb:100051595/ecb:111769297/ecb:100050827/ecb:100033837/ecb:100066701/ecb:100009679/ecb:100061926/ecb:100058166/ecb:100146209/ecb:100066586/ecb:100063963/ecb:100066792/ecb:100034150/ecb:100066752/ecb:100050904/ecb:102148430/ecb:100057002/ecb:100050675/ecb:100053489/ecb:100065563/ecb:100057420/ecb:100066813/ecb:100033948/ecb:100147127/ecb:100066675/ecb:100066610/ecb:100053436/ecb:100063153/ecb:100…	31	31	100051595/111769297/100050827/100033837/100066701/100009679/100061926/100058166/100146209/100066586/100063963/100066792/100034150/100066752/100050904/102148430/100057002/100050675/100053489/100065563/100057420/100066813/100033948/100147127/100066675/100066610/100053436/100063153/100066653/100051632/100063339	0
ecb04261	Adrenergic signaling in cardiomyocytes	32/744	150/8421	1.87194013066507e-06	9.3908996555031e-05	111767446/791234/100034092/100061645/100034081/100058251/100057002/100050675/100065563/100146819/100062861/100034027/100063388/100066003/100054570/100068407/100063153/100050415/100069796/100630648/100060957/100057711/100071055/100147407/100146368/100055971/100054461/100070133/100146343/100062937/100058301/100147688	MYH6/MYH7/CACNA1S/CACNA2D2/ATP2B2/ATP1A2/CREB3L1/LOC100050675/ADCY1/SLC8A2/CACNA1F/SCN5A/CACNG5/ADRA1D/CACNG2/CACNG3/CREB3L3/SCN1B/ATP1A3/CACNA2D4/PPP2R2B/ATP2B3/ADRA1B/CACNG6/CAMK2B/CACNB2/ADRA1A/PPP2R2C/TNNT2/CACNG7/ATP1A4/MYL2	ecb:111767446/ecb:791234/ecb:100034092/ecb:100061645/ecb:100034081/ecb:100058251/ecb:100057002/ecb:100050675/ecb:100065563/ecb:100146819/ecb:100062861/ecb:100034027/ecb:100063388/ecb:100066003/ecb:100054570/ecb:100068407/ecb:100063153/ecb:100050415/ecb:100069796/ecb:100630648/ecb:100060957/ecb:100057711/ecb:100071055/ecb:100147407/ecb:100146368/ecb:100055971/ecb:100054461/ecb:100070133/ecb:100146…	32	32	111767446/791234/100034092/100061645/100034081/100058251/100057002/100050675/100065563/100146819/100062861/100034027/100063388/100066003/100054570/100068407/100063153/100050415/100069796/100630648/100060957/100057711/100071055/100147407/100146368/100055971/100054461/100070133/100146343/100062937/100058301/100147688	0
ecb05410	Hypertrophic cardiomyopathy	23/744	92/8421	3.2305260467002e-06	0.000138912620008109	111767446/791234/100034092/100061645/100034099/100059397/100146819/100062861/100063388/100054570/100059860/100068407/100064777/100630648/100147407/100055971/100034198/100051515/100146343/100053844/100062937/100065211/100147688	MYH6/MYH7/CACNA1S/CACNA2D2/PRKAG3/DES/SLC8A2/CACNA1F/CACNG5/CACNG2/LAMA1/CACNG3/LOC100064777/CACNA2D4/CACNG6/CACNB2/IGF1/DMD/TNNT2/TTN/CACNG7/ITGA11/MYL2	ecb:111767446/ecb:791234/ecb:100034092/ecb:100061645/ecb:100034099/ecb:100059397/ecb:100146819/ecb:100062861/ecb:100063388/ecb:100054570/ecb:100059860/ecb:100068407/ecb:100064777/ecb:100630648/ecb:100147407/ecb:100055971/ecb:100034198/ecb:100051515/ecb:100146343/ecb:100053844/ecb:100062937/ecb:100065211/ecb:100147688	23	23	111767446/791234/100034092/100061645/100034099/100059397/100146819/100062861/100063388/100054570/100059860/100068407/100064777/100630648/100147407/100055971/100034198/100051515/100146343/100053844/100062937/100065211/100147688	0
ecb04014	Ras signaling pathway	45/744	254/8421	3.97856838649513e-06	0.000149693635541879	100059861/100034182/100061926/100071463/100146209/102148632/100068679/100056444/100053644/100147004/100071665/100060525/102147367/100067818/102149416/100052560/100146649/100058509/106781089/100051839/106782014/102150685/102149785/106781178/100061700/106781151/102148588/102149317/106781162/100066773/100033960/100071038/106781248/100071833/100058460/100033956/100034198/100054859/100071870/100630493…	GRIN1/IGF2/SHC3/PAK6/SHC2/LOC102148632/FGFR4/FGF17/EPHA2/SYNGAP1/PDGFRB/FGF4/LOC102147367/ANGPT4/LOC102149416/GNB3/FGF3/PLA2G3/LOC106781089/NTF3/GNG8/LOC102150685/LOC102149785/LOC106781178/NTRK2/LOC106781151/LOC102148588/LOC102149317/LOC106781162/FLT4/FGF1/PLA2G4E/LOC106781248/PLA2G2F/FGF23/FGFR2/IGF1/NTF4/PLA2G2E/GNG10/PGF/PLA2G4D/ETS2/FGF8/NTRK1	ecb:100059861/ecb:100034182/ecb:100061926/ecb:100071463/ecb:100146209/ecb:102149785/ecb:100068679/ecb:100056444/ecb:100053644/ecb:100147004/ecb:100071665/ecb:100060525/ecb:102149416/ecb:100067818/ecb:102149416/ecb:100052560/ecb:100146649/ecb:100058509/ecb:106781151/ecb:100051839/ecb:106782014/ecb:102150685/ecb:102149785/ecb:102147367/ecb:100061700/ecb:106781151/ecb:102148588/ecb:102149317/ecb:106…	45	44	100059861/100034182/100061926/100071463/100146209/102148632/100068679/100056444/100053644/100147004/100071665/100060525/102147367/100067818/102149416/100052560/100146649/100058509/106781089/100051839/106782014/102150685/102149785/106781178/100061700/106781151/102148588/102149317/106781162/100066773/100033960/100071038/106781248/100071833/100058460/100033956/100034198/100054859/100071870/100051349…	1	100630493
ecb05217	Basal cell carcinoma	18/744	64/8421	6.41197275375005e-06	0.000210998069937687	100067420/100147102/100063730/100053027/100058824/100064098/100064022/100058859/100059157/100147450/100049880/111773843/100071678/100033990/100070360/100061145/100630049/100062909	GLI2/APC2/WNT9B/WNT7B/WNT6/GLI3/CDKN1A/WNT1/WNT5A/SHH/WNT3/WNT10A/WNT4/SMO/WNT8B/WNT3A/AXIN2/FZD10	ecb:100067420/ecb:100147102/ecb:100063730/ecb:100053027/ecb:100058824/ecb:100064098/ecb:100064022/ecb:100058859/ecb:100059157/ecb:100147450/ecb:100049880/ecb:111773843/ecb:100071678/ecb:100033990/ecb:100070360/ecb:100061145/ecb:100630049/ecb:100062909	18	18	100067420/100147102/100063730/100053027/100058824/100064098/100064022/100058859/100059157/100147450/100049880/111773843/100071678/100033990/100070360/100061145/100630049/100062909	0
ecb05414	Dilated cardiomyopathy	23/744	96/8421	7.0099026557371e-06	0.000210998069937687	111767446/791234/100034092/100061645/100059397/100050675/100065563/100146819/100062861/100063388/100054570/100059860/100068407/100630648/100147407/100055971/100034198/100051515/100146343/100053844/100062937/100065211/100147688	MYH6/MYH7/CACNA1S/CACNA2D2/DES/LOC100050675/ADCY1/SLC8A2/CACNA1F/CACNG5/CACNG2/LAMA1/CACNG3/CACNA2D4/CACNG6/CACNB2/IGF1/DMD/TNNT2/TTN/CACNG7/ITGA11/MYL2	ecb:111767446/ecb:791234/ecb:100034092/ecb:100061645/ecb:100059397/ecb:100050675/ecb:100065563/ecb:100146819/ecb:100062861/ecb:100063388/ecb:100054570/ecb:100059860/ecb:100068407/ecb:100630648/ecb:100147407/ecb:100055971/ecb:100034198/ecb:100051515/ecb:100146343/ecb:100053844/ecb:100062937/ecb:100065211/ecb:100147688	23	23	111767446/791234/100034092/100061645/100059397/100050675/100065563/100146819/100062861/100063388/100054570/100059860/100068407/100630648/100147407/100055971/100034198/100051515/100146343/100053844/100062937/100065211/100147688	0
ecb04010	MAPK signaling pathway	49/744	299/8421	1.39903917155526e-05	0.000382827991489211	100051595/111769297/100050827/100070000/100146958/100009679/100034182/100034092/100054739/100068679/100056444/100053644/100061645/100050904/100070365/100058760/100071665/100060525/100071930/100067818/100146649/100062861/100051839/100071760/100063388/100054638/100061700/100069834/100054570/100059763/100068407/100066773/100051632/100056605/100033960/100630648/100071038/100147407/100058460/100033956…	HSPA6/LOC111769297/HSPA1A/CACNA1G/DUSP8/HSPA8/IGF2/CACNA1S/ERBB2/FGFR4/FGF17/EPHA2/CACNA2D2/LOC100050904/CACNA1I/CACNA1B/PDGFRB/FGF4/PTPN5/ANGPT4/FGF3/CACNA1F/NTF3/FLNC/CACNG5/MAPT/NTRK2/DUSP1/CACNG2/HSPB1/CACNG3/FLT4/FOS/EREG/FGF1/CACNA2D4/PLA2G4E/CACNG6/FGF23/FGFR2/CACNB2/IGF1/CACNA1H/NTF4/PGF/PLA2G4D/CACNG7/FGF8/NTRK1	ecb:100051595/ecb:111769297/ecb:100050827/ecb:100070000/ecb:100146958/ecb:100009679/ecb:100034182/ecb:100034092/ecb:100054739/ecb:100068679/ecb:100056444/ecb:100053644/ecb:100061645/ecb:100050904/ecb:100070365/ecb:100058760/ecb:100071665/ecb:100060525/ecb:100071930/ecb:100067818/ecb:100146649/ecb:100062861/ecb:100051839/ecb:100071760/ecb:100063388/ecb:100054638/ecb:100061700/ecb:100069834/ecb:100…	49	49	100051595/111769297/100050827/100070000/100146958/100009679/100034182/100034092/100054739/100068679/100056444/100053644/100061645/100050904/100070365/100058760/100071665/100060525/100071930/100067818/100146649/100062861/100051839/100071760/100063388/100054638/100061700/100069834/100054570/100059763/100068407/100066773/100051632/100056605/100033960/100630648/100071038/100147407/100058460/100033956…	0
ecb04950	Maturity onset diabetes of the young	10/744	24/8421	1.69904666619676e-05	0.00042617753877102	100056007/100049993/100009700/100050029/100147413/100067012/100146390/100063608/100051836/100057769	HNF4A/HNF1A/NR5A2/NKX2-2/FOXA2/MNX1/PAX6/PKLR/LOC100051836/HNF1B	ecb:100056007/ecb:100049993/ecb:100009700/ecb:100050029/ecb:100147413/ecb:100067012/ecb:100146390/ecb:100063608/ecb:100051836/ecb:100057769	10	10	100056007/100049993/100009700/100050029/100147413/100067012/100146390/100063608/100051836/100057769	0
ecb04934	Cushing syndrome	31/744	159/8421	1.87620242027761e-05	0.000434413021925816	100070000/100034092/100147102/100063730/100053027/102150125/100070365/100055029/100057002/100058824/100050675/100065563/100062861/100033902/100065598/100064022/100058859/100059157/100063153/100147664/100049880/100059277/111773843/100146368/100071678/100067492/100070360/100061145/100630049/100034229/100062909	CACNA1G/CACNA1S/APC2/WNT9B/WNT7B/KCNK3/CACNA1I/CRHR2/CREB3L1/WNT6/LOC100050675/ADCY1/CACNA1F/NR5A1/CRHR1/CDKN1A/WNT1/WNT5A/CREB3L3/KCNA4/WNT3/LOC100059277/WNT10A/CAMK2B/WNT4/CACNA1H/WNT8B/WNT3A/AXIN2/CYP11A1/FZD10	ecb:100070000/ecb:100034092/ecb:100147102/ecb:100063730/ecb:100053027/ecb:102150125/ecb:100070365/ecb:100055029/ecb:100057002/ecb:100058824/ecb:100050675/ecb:100065563/ecb:100062861/ecb:100033902/ecb:100065598/ecb:100064022/ecb:100058859/ecb:100059157/ecb:100063153/ecb:100147664/ecb:100049880/ecb:100059277/ecb:111773843/ecb:100146368/ecb:100071678/ecb:100067492/ecb:100070360/ecb:100061145/ecb:100…	31	31	100070000/100034092/100147102/100063730/100053027/102150125/100070365/100055029/100057002/100058824/100050675/100065563/100062861/100033902/100065598/100064022/100058859/100059157/100063153/100147664/100049880/100059277/111773843/100146368/100071678/100067492/100070360/100061145/100630049/100034229/100062909	0
ecb05224	Breast cancer	29/744	146/8421	2.40999525864164e-05	0.000518148980607954	100061926/100054739/100146209/100147102/100063730/100053027/100056444/100060525/100067648/100058824/100146649/100064022/100058859/100059157/100049880/100066773/100051632/111773843/100063598/100033960/100058460/100071678/100034198/100070360/100061145/100630049/100060309/100062909/100146771	SHC3/ERBB2/SHC2/APC2/WNT9B/WNT7B/FGF17/FGF4/DLL3/WNT6/FGF3/CDKN1A/WNT1/WNT5A/WNT3/FLT4/FOS/WNT10A/JAG2/FGF1/FGF23/WNT4/IGF1/WNT8B/WNT3A/AXIN2/FGF8/FZD10/NOTCH3	ecb:100061926/ecb:100054739/ecb:100146209/ecb:100147102/ecb:100063730/ecb:100053027/ecb:100056444/ecb:100060525/ecb:100067648/ecb:100058824/ecb:100146649/ecb:100064022/ecb:100058859/ecb:100059157/ecb:100049880/ecb:100066773/ecb:100051632/ecb:111773843/ecb:100063598/ecb:100033960/ecb:100058460/ecb:100071678/ecb:100034198/ecb:100070360/ecb:100061145/ecb:100630049/ecb:100060309/ecb:100062909/ecb:100…	29	29	100061926/100054739/100146209/100147102/100063730/100053027/100056444/100060525/100067648/100058824/100146649/100064022/100058859/100059157/100049880/100066773/100051632/111773843/100063598/100033960/100058460/100071678/100034198/100070360/100061145/100630049/100060309/100062909/100146771	0
ecb04260	Cardiac muscle contraction	20/744	84/8421	3.0387750630225e-05	0.000609780862646516	111767446/791234/100034092/100061645/100058251/100146819/100062861/100063388/100054570/100068407/100069796/100630648/100049576/100147407/100055971/100146343/100059622/100062937/100058301/100147688	MYH6/MYH7/CACNA1S/CACNA2D2/ATP1A2/SLC8A2/CACNA1F/CACNG5/CACNG2/CACNG3/ATP1A3/CACNA2D4/HRC/CACNG6/CACNB2/TNNT2/CASQ2/CACNG7/ATP1A4/MYL2	ecb:111767446/ecb:791234/ecb:100034092/ecb:100061645/ecb:100058251/ecb:100146819/ecb:100062861/ecb:100063388/ecb:100054570/ecb:100068407/ecb:100069796/ecb:100630648/ecb:100049576/ecb:100147407/ecb:100055971/ecb:100146343/ecb:100059622/ecb:100062937/ecb:100058301/ecb:100147688	20	20	111767446/791234/100034092/100061645/100058251/100146819/100062861/100063388/100054570/100068407/100069796/100630648/100049576/100147407/100055971/100146343/100059622/100062937/100058301/100147688	0
ecb04310	Wnt signaling pathway	31/744	164/8421	3.53548154387511e-05	0.000665112465441505	100054745/100147102/100056293/100063730/100053027/100068971/100057994/100054213/100052322/100061486/100067769/100054194/100058824/100049951/100055845/100058859/100059157/100049880/111773843/100070792/100065060/100059827/100146368/100071678/100147196/100070360/100061145/100064565/100630049/100069962/100062909	RSPO1/APC2/APCDD1L/WNT9B/WNT7B/WISP1/NKD2/NFATC4/LGR6/CACYBP/RSPO4/DAAM2/WNT6/PRICKLE2/SFRP1/WNT1/WNT5A/WNT3/WNT10A/CTNND2/SOST/TLE6/CAMK2B/WNT4/SOX17/WNT8B/WNT3A/LGR5/AXIN2/ROR1/FZD10	ecb:100054745/ecb:100147102/ecb:100056293/ecb:100063730/ecb:100053027/ecb:100068971/ecb:100057994/ecb:100054213/ecb:100052322/ecb:100061486/ecb:100067769/ecb:100054194/ecb:100058824/ecb:100049951/ecb:100055845/ecb:100058859/ecb:100059157/ecb:100049880/ecb:111773843/ecb:100070792/ecb:100065060/ecb:100059827/ecb:100146368/ecb:100071678/ecb:100147196/ecb:100070360/ecb:100061145/ecb:100064565/ecb:100…	31	31	100054745/100147102/100056293/100063730/100053027/100068971/100057994/100054213/100052322/100061486/100067769/100054194/100058824/100049951/100055845/100058859/100059157/100049880/111773843/100070792/100065060/100059827/100146368/100071678/100147196/100070360/100061145/100064565/100630049/100069962/100062909	0
ecb04151	PI3K-Akt signaling pathway	52/744	340/8421	5.35765562335145e-05	0.000948620201546346	100033837/100034182/100058057/100054739/100033877/100068679/100056444/100064117/100034150/100053644/100069663/100071665/100060525/100057002/100067818/100052560/100057022/100146649/100050035/100051839/106782014/100053539/100057478/100064022/100061700/100072811/100049835/100066148/100063449/100059860/100066356/100063153/100061691/100056564/100066773/100629781/100056605/100033960/100060957/100050044…	HSP90AA1/IGF2/LAMA5/ERBB2/COL1A1/FGFR4/FGF17/CHRM1/HSP90AB1/EPHA2/LAMC3/PDGFRB/FGF4/CREB3L1/ANGPT4/GNB3/EPOR/FGF3/COL6A1/NTF3/GNG8/LAMB2/THBS1/CDKN1A/NTRK2/DDIT4/TNC/COL4A1/THBS3/LAMA1/COL6A3/CREB3L3/TNR/LAMB3/FLT4/LPAR6/EREG/FGF1/PPP2R2B/THBS2/FGF23/FGFR2/IGF1/NTF4/MAGI2/PPP2R2C/GNG10/PGF/NOS3/ITGA11/FGF8/NTRK1	ecb:100033837/ecb:100034182/ecb:100058057/ecb:100054739/ecb:100033877/ecb:100068679/ecb:100056444/ecb:100064117/ecb:100034150/ecb:100053644/ecb:100069663/ecb:100071665/ecb:100060525/ecb:100057002/ecb:100067818/ecb:100052560/ecb:100057022/ecb:100146649/ecb:100050035/ecb:100051839/ecb:106782014/ecb:100053539/ecb:100057478/ecb:100064022/ecb:100061700/ecb:100072811/ecb:100049835/ecb:100066148/ecb:100…	52	50	100033837/100034182/100058057/100054739/100033877/100068679/100056444/100064117/100034150/100053644/100069663/100071665/100060525/100057002/100067818/100052560/100057022/100146649/100050035/100051839/106782014/100053539/100057478/100064022/100061700/100072811/100049835/100066148/100063449/100059860/100066356/100063153/100061691/100056564/100066773/100056605/100033960/100060957/100050044/100058460…	2	100629781/100630493
ecb04925	Aldosterone synthesis and secretion	21/744	97/8421	8.70747242914736e-05	0.00145608288954075	100070000/100034092/100034081/100058251/102150125/100070365/100057002/100050675/100065563/100062861/100063153/100059277/100050666/100069796/100061959/100057711/100146368/100067492/100034229/100056611/100058301	CACNA1G/CACNA1S/ATP2B2/ATP1A2/KCNK3/CACNA1I/CREB3L1/LOC100050675/ADCY1/CACNA1F/CREB3L3/LOC100059277/NR4A2/ATP1A3/NPR1/ATP2B3/CAMK2B/CACNA1H/CYP11A1/CAMK1G/ATP1A4	ecb:100070000/ecb:100034092/ecb:100034081/ecb:100058251/ecb:102150125/ecb:100070365/ecb:100057002/ecb:100050675/ecb:100065563/ecb:100062861/ecb:100063153/ecb:100059277/ecb:100050666/ecb:100069796/ecb:100061959/ecb:100057711/ecb:100146368/ecb:100067492/ecb:100034229/ecb:100056611/ecb:100058301	21	21	100070000/100034092/100034081/100058251/102150125/100070365/100057002/100050675/100065563/100062861/100063153/100059277/100050666/100069796/100061959/100057711/100146368/100067492/100034229/100056611/100058301	0
ecb04724	Glutamatergic synapse	23/744	112/8421	9.67937000178627e-05	0.00145674518526883	100069209/100061879/100146911/100059861/100052410/100146907/100067731/100061705/100052560/102148904/100050675/100065563/106782014/100062146/100050320/100063477/111774159/100071038/100052696/100062954/100630493/100051510/100071025	GRIK3/GRM4/SHANK1/GRIN1/GRIN2C/SLC17A7/GRM6/SHANK2/GNB3/GRIN2D/LOC100050675/ADCY1/GNG8/SLC38A3/SLC38A2/GRIK4/GRIN3B/PLA2G4E/GRM7/GRIN3A/GNG10/DLGAP1/PLA2G4D	ecb:100069209/ecb:100061879/ecb:100146911/ecb:100059861/ecb:100052410/ecb:100146907/ecb:100067731/ecb:100061705/ecb:100052560/ecb:102148904/ecb:100050675/ecb:100065563/ecb:106782014/ecb:100062146/ecb:100050320/ecb:100063477/ecb:111774159/ecb:100071038/ecb:100052696/ecb:100062954/ecb:100630493/ecb:100051510/ecb:100071025	23	22	100069209/100061879/100146911/100059861/100052410/100146907/100067731/100061705/100052560/102148904/100050675/100065563/106782014/100062146/100050320/100063477/111774159/100071038/100052696/100062954/100051510/100071025	1	100630493
ecb04725	Cholinergic synapse	23/744	112/8421	9.67937000178627e-05	0.00145674518526883	100034092/100146986/100147042/100064117/100058760/100146784/100070031/100057002/100052560/100065563/100062861/106782014/102151059/102150777/100063153/102147631/100146909/100051632/100060486/100146368/100060521/100630493/100069149	CACNA1S/KCNQ2/KCNJ12/CHRM1/CACNA1B/CHRNA4/KCNJ4/CREB3L1/GNB3/ADCY1/CACNA1F/GNG8/SLC18A3/CHRNB2/CREB3L3/CHRM4/KCNJ14/FOS/CHRNB4/CAMK2B/LOC100060521/GNG10/ACHE	ecb:100034092/ecb:100146986/ecb:100147042/ecb:100064117/ecb:100058760/ecb:100146784/ecb:100070031/ecb:100057002/ecb:100052560/ecb:100065563/ecb:100062861/ecb:106782014/ecb:102151059/ecb:102150777/ecb:100063153/ecb:102147631/ecb:100146909/ecb:100051632/ecb:100060486/ecb:100146368/ecb:100060521/ecb:100630493/ecb:100069149	23	22	100034092/100146986/100147042/100064117/100058760/100146784/100070031/100057002/100052560/100065563/100062861/106782014/102151059/102150777/100063153/102147631/100146909/100051632/100060486/100146368/100060521/100069149	1	100630493
ecb04550	Signaling pathways regulating pluripotency of stem cells	27/744	144/8421	0.000128451000447809	0.00184113100641859	100147102/100063730/100068679/100053027/100058824/100056306/100056019/100058859/100071592/100059157/100146390/100066405/100049880/100058699/111773843/100629131/100072700/100053175/100071678/100033956/100034198/100050257/100070360/100061145/100630049/100069386/100062909	APC2/WNT9B/FGFR4/WNT7B/WNT6/LHX5/TBX3/WNT1/ID3/WNT5A/PAX6/HOXD1/WNT3/ESRRB/WNT10A/LIF/NEUROG1/INHBC/WNT4/FGFR2/IGF1/INHBE/WNT8B/WNT3A/AXIN2/HOXB1/FZD10	ecb:100147102/ecb:100063730/ecb:100068679/ecb:100053027/ecb:100058824/ecb:100056306/ecb:100056019/ecb:100058859/ecb:100071592/ecb:100059157/ecb:100146390/ecb:100066405/ecb:100049880/ecb:100058699/ecb:111773843/ecb:100629131/ecb:100072700/ecb:100053175/ecb:100071678/ecb:100033956/ecb:100034198/ecb:100050257/ecb:100070360/ecb:100061145/ecb:100630049/ecb:100069386/ecb:100062909	27	26	100147102/100063730/100068679/100053027/100058824/100056306/100056019/100058859/100059157/100146390/100066405/100049880/100058699/111773843/100629131/100072700/100053175/100071678/100033956/100034198/100050257/100070360/100061145/100630049/100069386/100062909	1	100071592
ecb04727	GABAergic synapse	19/744	86/8421	0.000140700519904801	0.00192503893142477	100034092/100063963/100066559/100051613/100058760/100052560/100065563/100062861/106782014/100062146/100050320/100146532/100057720/100070984/100063455/100064300/106782983/100630493/100052860	CACNA1S/GABBR2/HAP1/SLC6A1/CACNA1B/GNB3/ADCY1/CACNA1F/GNG8/SLC38A3/SLC38A2/SLC32A1/SLC6A11/GABRR1/GABRQ/GABRD/GABRB1/GNG10/GAD1	ecb:100034092/ecb:100063963/ecb:100066559/ecb:100051613/ecb:100058760/ecb:100052560/ecb:100065563/ecb:100062861/ecb:106782014/ecb:100062146/ecb:100050320/ecb:100146532/ecb:100057720/ecb:100070984/ecb:100063455/ecb:100064300/ecb:106782983/ecb:100630493/ecb:100052860	19	18	100034092/100063963/100066559/100051613/100058760/100052560/100065563/100062861/106782014/100062146/100050320/100146532/100057720/100070984/100063455/100064300/106782983/100052860	1	100630493
ecb05412	Arrhythmogenic right ventricular cardiomyopathy	17/744	77/8421	0.000314308114385293	0.00389486072570275	100034092/100061645/100059397/100146819/100062861/100063388/100054570/100033871/100059860/100068407/100630648/100147407/100055971/100051515/100061514/100062937/100065211	CACNA1S/CACNA2D2/DES/SLC8A2/CACNA1F/CACNG5/CACNG2/ACTN3/LAMA1/CACNG3/CACNA2D4/CACNG6/CACNB2/DMD/DSP/CACNG7/ITGA11	ecb:100034092/ecb:100061645/ecb:100059397/ecb:100146819/ecb:100062861/ecb:100063388/ecb:100054570/ecb:100033871/ecb:100059860/ecb:100068407/ecb:100630648/ecb:100147407/ecb:100055971/ecb:100051515/ecb:100061514/ecb:100062937/ecb:100065211	17	17	100034092/100061645/100059397/100146819/100062861/100063388/100054570/100033871/100059860/100068407/100630648/100147407/100055971/100051515/100061514/100062937/100065211	0
ecb04360	Axon guidance	31/744	184/8421	0.000320750375141654	0.00389486072570275	100051646/100072764/100071673/100071463/100060213/100054213/100053644/100147101/100059024/100071428/100062215/100070488/100069098/100057337/100072287/100059157/100067381/100053254/100147450/100050299/100051861/100073071/100049944/100068957/100146368/100071678/100033990/100055465/100070368/100065541/100068428	PLXNA2/UNC5B/EPHA8/PAK6/SEMA3G/NFATC4/EPHA2/GDF7/L1CAM/BOC/SEMA3F/SLIT3/EPHB4/NGEF/ROBO3/WNT5A/EPHB3/EPHB1/SHH/BMP7/RGMA/NTN1/LRRC4C/ROBO2/CAMK2B/WNT4/SMO/EPHB6/ABLIM2/UNC5C/PLXNA4	ecb:100051646/ecb:100072764/ecb:100071673/ecb:100071463/ecb:100060213/ecb:100054213/ecb:100053644/ecb:100147101/ecb:100059024/ecb:100071428/ecb:100062215/ecb:100070488/ecb:100069098/ecb:100057337/ecb:100072287/ecb:100059157/ecb:100067381/ecb:100053254/ecb:100147450/ecb:100050299/ecb:100051861/ecb:100073071/ecb:100049944/ecb:100068957/ecb:100146368/ecb:100071678/ecb:100033990/ecb:100055465/ecb:100…	31	30	100051646/100072764/100071673/100071463/100060213/100054213/100053644/100147101/100059024/100071428/100062215/100070488/100069098/100057337/100072287/100059157/100067381/100053254/100147450/100050299/100051861/100073071/100049944/100068957/100146368/100071678/100033990/100070368/100065541/100068428	1	100055465
ecb04921	Oxytocin signaling pathway	27/744	152/8421	0.000323493415756042	0.00389486072570275	100058166/100034092/100147042/100054213/100034090/100061645/100034099/100070031/100050675/100065563/100062861/100063388/100064022/100054570/100068407/100146909/100051632/100061959/100630648/100071038/100147407/100146368/100055971/100071025/100063339/100062937/100056611	KCNJ9/CACNA1S/KCNJ12/NFATC4/RYR1/CACNA2D2/PRKAG3/KCNJ4/LOC100050675/ADCY1/CACNA1F/CACNG5/CDKN1A/CACNG2/CACNG3/KCNJ14/FOS/NPR1/CACNA2D4/PLA2G4E/CACNG6/CAMK2B/CACNB2/PLA2G4D/NOS3/CACNG7/CAMK1G	ecb:100058166/ecb:100034092/ecb:100147042/ecb:100054213/ecb:100034090/ecb:100061645/ecb:100034099/ecb:100070031/ecb:100050675/ecb:100065563/ecb:100062861/ecb:100063388/ecb:100064022/ecb:100054570/ecb:100068407/ecb:100146909/ecb:100051632/ecb:100061959/ecb:100630648/ecb:100071038/ecb:100147407/ecb:100146368/ecb:100055971/ecb:100071025/ecb:100063339/ecb:100062937/ecb:100056611	27	27	100058166/100034092/100147042/100054213/100034090/100061645/100034099/100070031/100050675/100065563/100062861/100063388/100064022/100054570/100068407/100146909/100051632/100061959/100630648/100071038/100147407/100146368/100055971/100071025/100063339/100062937/100056611	0
ecb04721	Synaptic vesicle cycle	17/744	79/8421	0.00043303375682783	0.00495316974265407	100060390/100058774/100146907/100146356/100051613/100057380/100058760/100061346/100050943/102151059/100061863/100146532/100146591/100057720/100054747/100060878/100053016	SLC6A7/CPLX2/SLC17A7/UNC13A/SLC6A1/SLC6A5/CACNA1B/SLC6A2/CPLX1/SLC18A3/STX1A/SLC32A1/STX1B/SLC6A11/SLC6A3/STX3/SLC6A9	ecb:100060390/ecb:100058774/ecb:100146907/ecb:100146356/ecb:100051613/ecb:100057380/ecb:100058760/ecb:100061346/ecb:100050943/ecb:102151059/ecb:100061863/ecb:100146532/ecb:100146591/ecb:100057720/ecb:100054747/ecb:100060878/ecb:100053016	17	16	100060390/100058774/100146907/100146356/100051613/100057380/100058760/100061346/100050943/102151059/100061863/100146532/100146591/100057720/100054747/100053016	1	100060878
ecb05226	Gastric cancer	26/744	147/8421	0.000444304262630099	0.00495316974265407	100629567/100061926/100054739/100146209/100147102/100063730/100053027/100056444/100060525/100058824/100146649/100064022/100058859/100059157/100147450/100049880/111773843/100033960/100058460/100071678/100033956/100070360/100061145/100630049/100060309/100062909	LOC100629567/SHC3/ERBB2/SHC2/APC2/WNT9B/WNT7B/FGF17/FGF4/WNT6/FGF3/CDKN1A/WNT1/WNT5A/SHH/WNT3/WNT10A/FGF1/FGF23/WNT4/FGFR2/WNT8B/WNT3A/AXIN2/FGF8/FZD10	ecb:100629567/ecb:100061926/ecb:100054739/ecb:100146209/ecb:100147102/ecb:100063730/ecb:100053027/ecb:100056444/ecb:100060525/ecb:100058824/ecb:100146649/ecb:100064022/ecb:100058859/ecb:100059157/ecb:100147450/ecb:100049880/ecb:111773843/ecb:100033960/ecb:100058460/ecb:100071678/ecb:100033956/ecb:100070360/ecb:100061145/ecb:100630049/ecb:100060309/ecb:100062909	26	26	100629567/100061926/100054739/100146209/100147102/100063730/100053027/100056444/100060525/100058824/100146649/100064022/100058859/100059157/100147450/100049880/111773843/100033960/100058460/100071678/100033956/100070360/100061145/100630049/100060309/100062909	0
ecb04022	cGMP-PKG signaling pathway	28/744	168/8421	0.000733565248457688	0.00788582642092014	111772982/111767446/791234/100034092/100054796/100065126/100054213/100052496/100034081/100058251/100057002/100065563/100146819/100062861/100066003/100063153/100064366/100069796/100061959/100057711/100071055/100057178/100070646/100054461/100064234/100063339/100051684/100058301	ADRA2C/MYH6/MYH7/CACNA1S/BDKRB2/GATA4/NFATC4/ADORA1/ATP2B2/ATP1A2/CREB3L1/ADCY1/SLC8A2/CACNA1F/ADRA1D/CREB3L3/KCNMA1/ATP1A3/NPR1/ATP2B3/ADRA1B/NPPC/OPRD1/ADRA1A/MEF2D/NOS3/ADRA2B/ATP1A4	ecb:111772982/ecb:111767446/ecb:791234/ecb:100034092/ecb:100054796/ecb:100065126/ecb:100054213/ecb:100052496/ecb:100034081/ecb:100058251/ecb:100057002/ecb:100065563/ecb:100146819/ecb:100062861/ecb:100066003/ecb:100063153/ecb:100064366/ecb:100069796/ecb:100061959/ecb:100057711/ecb:100071055/ecb:100057178/ecb:100070646/ecb:100054461/ecb:100064234/ecb:100063339/ecb:100051684/ecb:100058301	28	28	111772982/111767446/791234/100034092/100054796/100065126/100054213/100052496/100034081/100058251/100057002/100065563/100146819/100062861/100066003/100063153/100064366/100069796/100061959/100057711/100071055/100057178/100070646/100054461/100064234/100063339/100051684/100058301	0
ecb04974	Protein digestion and absorption	20/744	106/8421	0.000857465539938648	0.00889990094901838	100051633/100069057/100147388/100033877/100058251/100072695/100050035/100055712/100146819/100050320/100069427/100069671/102148845/100066148/100066356/100069796/100053541/100034171/100060372/100058301	COL27A1/COL5A1/COL5A3/COL1A1/ATP1A2/COL13A1/COL6A1/COL18A1/SLC8A2/SLC38A2/COL22A1/COL17A1/COL20A1/COL4A1/COL6A3/ATP1A3/MME/PAG/COL26A1/ATP1A4	ecb:100051633/ecb:100069057/ecb:100147388/ecb:100033877/ecb:100058251/ecb:100072695/ecb:100050035/ecb:100055712/ecb:100146819/ecb:100050320/ecb:100069427/ecb:100069671/ecb:102148845/ecb:100066148/ecb:100066356/ecb:100069796/ecb:100053541/ecb:100034171/ecb:100060372/ecb:100058301	20	20	100051633/100069057/100147388/100033877/100058251/100072695/100050035/100055712/100146819/100050320/100069427/100069671/102148845/100066148/100066356/100069796/100053541/100034171/100060372/100058301	0
ecb05031	Amphetamine addiction	15/744	70/8421	0.00097056026538362	0.00945339288222145	100059861/100052410/100146865/100057002/102148904/100050675/100061863/100054747/100063153/100146648/111774159/100051632/100146368/100053108/100062954	GRIN1/GRIN2C/ARC/CREB3L1/GRIN2D/LOC100050675/STX1A/SLC6A3/CREB3L3/TH/GRIN3B/FOS/CAMK2B/PDYN/GRIN3A	ecb:100059861/ecb:100052410/ecb:100146865/ecb:100057002/ecb:102148904/ecb:100050675/ecb:100061863/ecb:100054747/ecb:100063153/ecb:100146648/ecb:111774159/ecb:100051632/ecb:100146368/ecb:100053108/ecb:100062954	15	15	100059861/100052410/100146865/100057002/102148904/100050675/100061863/100054747/100063153/100146648/111774159/100051632/100146368/100053108/100062954	0
ecb04978	Mineral absorption	14/744	63/8421	0.000973605247006196	0.00945339288222145	100147065/100034081/100058251/100050693/100069058/100058397/100146819/100147578/106782966/100069796/100057711/100067143/100055629/100058301	SLC39A4/ATP2B2/ATP1A2/SLC26A9/HMOX1/SLC34A1/SLC8A2/SLC34A3/LOC106782966/ATP1A3/ATP2B3/CLCN2/SLC34A2/ATP1A4	ecb:100147065/ecb:100034081/ecb:100058251/ecb:100050693/ecb:100069058/ecb:100058397/ecb:100146819/ecb:100147578/ecb:106782966/ecb:100069796/ecb:100057711/ecb:100067143/ecb:100055629/ecb:100058301	14	14	100147065/100034081/100058251/100050693/100069058/100058397/100146819/100147578/106782966/100069796/100057711/100067143/100055629/100058301	0
ecb04390	Hippo signaling pathway	26/744	155/8421	0.00101536753259984	0.00955080085351726	100067420/100147102/100063730/100057619/100053027/100057994/100147101/100058824/100054660/100058859/100059157/100063075/102148318/100049880/111773843/100050299/100033960/100060957/100057361/100071678/100070360/100070133/100061145/100630049/100033934/100062909	GLI2/APC2/WNT9B/TEAD4/WNT7B/NKD2/GDF7/WNT6/FRMD1/WNT1/WNT5A/TEAD3/AMH/WNT3/WNT10A/BMP7/FGF1/PPP2R2B/WTIP/WNT4/WNT8B/PPP2R2C/WNT3A/AXIN2/BMP6/FZD10	ecb:100067420/ecb:100147102/ecb:100063730/ecb:100057619/ecb:100053027/ecb:100057994/ecb:100147101/ecb:100058824/ecb:100054660/ecb:100058859/ecb:100059157/ecb:100063075/ecb:102148318/ecb:100049880/ecb:111773843/ecb:100050299/ecb:100033960/ecb:100060957/ecb:100057361/ecb:100071678/ecb:100070360/ecb:100070133/ecb:100061145/ecb:100630049/ecb:100033934/ecb:100062909	26	26	100067420/100147102/100063730/100057619/100053027/100057994/100147101/100058824/100054660/100058859/100059157/100063075/102148318/100049880/111773843/100050299/100033960/100060957/100057361/100071678/100070360/100070133/100061145/100630049/100033934/100062909	0
ecb05030	Cocaine addiction	12/744	50/8421	0.00108156551451124	0.00986518848084499	100059861/100052410/100057002/102148904/100050675/100054747/100063153/100146648/111774159/100062195/100053108/100062954	GRIN1/GRIN2C/CREB3L1/GRIN2D/LOC100050675/SLC6A3/CREB3L3/TH/GRIN3B/DRD2/PDYN/GRIN3A	ecb:100059861/ecb:100052410/ecb:100057002/ecb:102148904/ecb:100050675/ecb:100054747/ecb:100063153/ecb:100146648/ecb:111774159/ecb:100062195/ecb:100053108/ecb:100062954	12	12	100059861/100052410/100057002/102148904/100050675/100054747/100063153/100146648/111774159/100062195/100053108/100062954	0
ecb04927	Cortisol synthesis and secretion	14/744	66/8421	0.00157283600396124	0.013924224623304	100070000/100034092/102150125/100070365/100057002/100050675/100065563/100062861/100033902/100063153/100147664/100059277/100067492/100034229	CACNA1G/CACNA1S/KCNK3/CACNA1I/CREB3L1/LOC100050675/ADCY1/CACNA1F/NR5A1/CREB3L3/KCNA4/LOC100059277/CACNA1H/CYP11A1	ecb:100070000/ecb:100034092/ecb:102150125/ecb:100070365/ecb:100057002/ecb:100050675/ecb:100065563/ecb:100062861/ecb:100033902/ecb:100063153/ecb:100147664/ecb:100059277/ecb:100067492/ecb:100034229	14	14	100070000/100034092/102150125/100070365/100057002/100050675/100065563/100062861/100033902/100063153/100147664/100059277/100067492/100034229	0
ecb00590	Arachidonic acid metabolism	14/744	67/8421	0.00183060394510405	0.0157431939278949	100059858/100058509/100062351/100072900/100070332/100071038/100061622/100071833/100071412/100071870/100050259/100071025/100064092/100060414	PTGES3/PLA2G3/ALOXE3/ALOX15/PTGES2/PLA2G4E/LOC100061622/PLA2G2F/PTGIS/PLA2G2E/GGT5/PLA2G4D/LOC100064092/EPHX2	ecb:100059858/ecb:100058509/ecb:100062351/ecb:100072900/ecb:100070332/ecb:100071038/ecb:100061622/ecb:100071833/ecb:100071412/ecb:100071870/ecb:100050259/ecb:100071025/ecb:100064092/ecb:100060414	14	13	100059858/100058509/100062351/100072900/100071038/100061622/100071833/100071412/100071870/100050259/100071025/100064092/100060414	1	100070332
ecb04512	ECM-receptor interaction	17/744	90/8421	0.00201791679617577	0.0168720265458029	100058057/100071701/100033877/100069663/100050035/100053539/100057478/100049835/100066148/100063449/100059860/100066356/100061691/100056564/100062675/100050044/100065211	LAMA5/HSPG2/COL1A1/LAMC3/COL6A1/LAMB2/THBS1/TNC/COL4A1/THBS3/LAMA1/COL6A3/TNR/LAMB3/FREM2/THBS2/ITGA11	ecb:100058057/ecb:100071701/ecb:100033877/ecb:100069663/ecb:100050035/ecb:100053539/ecb:100057478/ecb:100049835/ecb:100066148/ecb:100063449/ecb:100059860/ecb:100066356/ecb:100061691/ecb:100056564/ecb:100062675/ecb:100050044/ecb:100065211	17	17	100058057/100071701/100033877/100069663/100050035/100053539/100057478/100049835/100066148/100063449/100059860/100066356/100061691/100056564/100062675/100050044/100065211	0
ecb04970	Salivary secretion	16/744	83/8421	0.00217480751190756	0.017692353002275	100147340/102147792/100034081/100058251/100051079/100050675/100065563/100066003/111767458/100064366/100069796/100057711/100071055/100054461/100058301/100058262	MUC5AC/MUC5B/ATP2B2/ATP1A2/NOS1/LOC100050675/ADCY1/ADRA1D/AQP5/KCNMA1/ATP1A3/ATP2B3/ADRA1B/ADRA1A/ATP1A4/LOC100058262	ecb:100147340/ecb:102147792/ecb:100034081/ecb:100058251/ecb:100051079/ecb:100050675/ecb:100065563/ecb:100066003/ecb:111767458/ecb:100064366/ecb:100069796/ecb:100057711/ecb:100071055/ecb:100054461/ecb:100058301/ecb:100058262	16	16	100147340/102147792/100034081/100058251/100051079/100050675/100065563/100066003/111767458/100064366/100069796/100057711/100071055/100054461/100058301/100058262	0
ecb04911	Insulin secretion	16/744	84/8421	0.00247223694368093	0.0195827189486305	100069948/100070531/100034092/100058251/100057002/100050675/100065563/100062861/100061863/100063153/100064366/100069796/100146368/100051836/100065307/100058301	ADCYAP1R1/KCNN1/CACNA1S/ATP1A2/CREB3L1/LOC100050675/ADCY1/CACNA1F/STX1A/CREB3L3/KCNMA1/ATP1A3/CAMK2B/LOC100051836/GLP1R/ATP1A4	ecb:100069948/ecb:100070531/ecb:100034092/ecb:100058251/ecb:100057002/ecb:100050675/ecb:100065563/ecb:100062861/ecb:100061863/ecb:100063153/ecb:100064366/ecb:100069796/ecb:100146368/ecb:100051836/ecb:100065307/ecb:100058301	16	16	100069948/100070531/100034092/100058251/100057002/100050675/100065563/100062861/100061863/100063153/100064366/100069796/100146368/100051836/100065307/100058301	0
ecb04713	Circadian entrainment	18/744	100/8421	0.00264104593314639	0.0202306163155479	100070000/100059861/100052410/100058166/100069948/100034090/100070365/100052560/100051079/102148904/100050675/100065563/106782014/100051632/100073046/100146368/100067492/100630493	CACNA1G/GRIN1/GRIN2C/KCNJ9/ADCYAP1R1/RYR1/CACNA1I/GNB3/NOS1/GRIN2D/LOC100050675/ADCY1/GNG8/FOS/PER1/CAMK2B/CACNA1H/GNG10	ecb:100070000/ecb:100059861/ecb:100052410/ecb:100058166/ecb:100069948/ecb:100034090/ecb:100070365/ecb:100052560/ecb:100051079/ecb:102148904/ecb:100050675/ecb:100065563/ecb:106782014/ecb:100051632/ecb:100073046/ecb:100146368/ecb:100067492/ecb:100630493	18	17	100070000/100059861/100052410/100058166/100069948/100034090/100070365/100052560/100051079/102148904/100050675/100065563/106782014/100051632/100073046/100146368/100067492	1	100630493
ecb04015	Rap1 signaling pathway	34/744	235/8421	0.00268845399542164	0.0202306163155479	100059861/102148632/100068679/100056444/100053644/100071665/100060525/102147367/100067818/102149416/100050675/100146649/100065563/106781089/100068908/102150685/100057478/102149785/106781178/106781151/102148588/102149317/106781162/100062195/100066773/100033960/106781248/100058460/100033956/100034198/100054133/100056814/100051349/100060309	GRIN1/LOC102148632/FGFR4/FGF17/EPHA2/PDGFRB/FGF4/LOC102147367/ANGPT4/LOC102149416/LOC100050675/FGF3/ADCY1/LOC106781089/BCAR1/LOC102150685/THBS1/LOC102149785/LOC106781178/LOC106781151/LOC102148588/LOC102149317/LOC106781162/DRD2/FLT4/FGF1/LOC106781248/FGF23/FGFR2/IGF1/TLN2/MAGI2/PGF/FGF8	ecb:100059861/ecb:102149785/ecb:100068679/ecb:100056444/ecb:100053644/ecb:100071665/ecb:100060525/ecb:102149416/ecb:100067818/ecb:102149416/ecb:100050675/ecb:100146649/ecb:100065563/ecb:106781151/ecb:100068908/ecb:102150685/ecb:100057478/ecb:102149785/ecb:102147367/ecb:106781151/ecb:102148588/ecb:102149317/ecb:106781162/ecb:100062195/ecb:100066773/ecb:100033960/ecb:102149416/ecb:100058460/ecb:100…	34	34	100059861/102148632/100068679/100056444/100053644/100071665/100060525/102147367/100067818/102149416/100050675/100146649/100065563/106781089/100068908/102150685/100057478/102149785/106781178/106781151/102148588/102149317/106781162/100062195/100066773/100033960/106781248/100058460/100033956/100034198/100054133/100056814/100051349/100060309	0
ecb04510	Focal adhesion	30/744	205/8421	0.00393064609432445	0.0288566944973576	100061926/100058057/100071463/100054739/100146209/100033877/100069663/100071665/100050035/100068908/100053539/100057478/100071760/100049835/100066148/100063449/100059860/100066356/100061691/100056564/100066773/100058881/100071481/100050044/100034198/100054133/100051255/100051349/100065211/100147688	SHC3/LAMA5/PAK6/ERBB2/SHC2/COL1A1/LAMC3/PDGFRB/COL6A1/BCAR1/LAMB2/THBS1/FLNC/TNC/COL4A1/THBS3/LAMA1/COL6A3/TNR/LAMB3/FLT4/CAV3/PARVA/THBS2/IGF1/TLN2/EMP2/PGF/ITGA11/MYL2	ecb:100061926/ecb:100058057/ecb:100071463/ecb:100054739/ecb:100146209/ecb:100033877/ecb:100069663/ecb:100071665/ecb:100050035/ecb:100068908/ecb:100053539/ecb:100057478/ecb:100071760/ecb:100049835/ecb:100066148/ecb:100063449/ecb:100059860/ecb:100066356/ecb:100061691/ecb:100056564/ecb:100066773/ecb:100058881/ecb:100071481/ecb:100050044/ecb:100034198/ecb:100054133/ecb:100051255/ecb:100051349/ecb:100…	30	30	100061926/100058057/100071463/100054739/100146209/100033877/100069663/100071665/100050035/100068908/100053539/100057478/100071760/100049835/100066148/100063449/100059860/100066356/100061691/100056564/100066773/100058881/100071481/100050044/100034198/100054133/100051255/100051349/100065211/100147688	0
ecb04918	Thyroid hormone synthesis	14/744	77/8421	0.00689652530192675	0.0491957154627973	100058251/100065303/100070566/100057002/100050675/100065563/100063153/100146861/100072955/100069796/100070541/100034174/100070557/100058301	ATP1A2/PAX8/DUOX2/CREB3L1/LOC100050675/ADCY1/CREB3L3/SLC5A5/TPO/ATP1A3/DUOX1/CGA/DUOXA2/ATP1A4	ecb:100058251/ecb:100065303/ecb:100070566/ecb:100057002/ecb:100050675/ecb:100065563/ecb:100063153/ecb:100146861/ecb:100072955/ecb:100069796/ecb:100070541/ecb:100034174/ecb:100070557/ecb:100058301	14	14	100058251/100065303/100070566/100057002/100050675/100065563/100063153/100146861/100072955/100069796/100070541/100034174/100070557/100058301	0
ecb04072	Phospholipase D signaling pathway	25/744	169/8421	0.00702795935182819	0.0491957154627973	100061879/100061926/100146209/102148632/100067731/100071665/102147367/102149416/100050675/100065563/106781089/102150685/102149785/106781178/106782043/106781151/102148588/102149317/106781162/100629781/100071038/100052696/106781248/100057308/100071025	GRM4/SHC3/SHC2/LOC102148632/GRM6/PDGFRB/LOC102147367/LOC102149416/LOC100050675/ADCY1/LOC106781089/LOC102150685/LOC102149785/LOC106781178/LOC106782043/LOC106781151/LOC102148588/LOC102149317/LOC106781162/LPAR6/PLA2G4E/GRM7/LOC106781248/FCER1A/PLA2G4D	ecb:100061879/ecb:100061926/ecb:100146209/ecb:102149785/ecb:100067731/ecb:100071665/ecb:102149416/ecb:102149416/ecb:100050675/ecb:100065563/ecb:106781151/ecb:102150685/ecb:102149785/ecb:102147367/ecb:106782043/ecb:106781151/ecb:102148588/ecb:102149317/ecb:106781162/ecb:100629781/ecb:100071038/ecb:100052696/ecb:102149416/ecb:100057308/ecb:100071025	25	23	100061879/100061926/100146209/102148632/100067731/100071665/102147367/102149416/100050675/100065563/106781089/102150685/102149785/106781178/106782043/106781151/102148588/102149317/106781162/100071038/100052696/106781248/100071025	2	100629781/100057308

## Sheet: LncRNA KEGG
KEGGID	Description	GeneRatio	BgRatio	pvalue	padj	geneID	geneName	keggID	Count
ecb04080	Neuroactive ligand-receptor interaction	124/2320	207/6611	1.30398336660115e-13	4.3292247771158e-11	100146223/100054278/100056164/100065736/100066003/100052410/102147631/100146832/100069742/100070901/100629171/111775559/100064682/100009688/100051792/102150777/100055316/100054774/100054477/100061893/111767489/100052496/100051684/100069948/100066236/100034180/100061049/100069563/100054297/100630057/111774159/100067731/100060505/100033847/100063783/100062497/106781886/100053292/100071630/100034174…	CHRNE/PTH1R/HCRTR1/LOC100065736/ADRA1D/GRIN2C/CHRM4/ADRB1/GRIK5/GIPR/NPW/NPB/CHRND/HTR7/PTH2/CHRNB2/GCGR/LHB/MC3R/S1PR3/OXT/ADORA1/ADRA2B/ADCYAP1R1/HCRT/GH1/PNOC/GIP/KISS1/GAL/GRIN3B/GRM6/LOC100060505/EDN2/RXFP4/GZMA/MLNR/NMB/HTR1D/CGA/GNRH2/TACR2/GLP2R/NTSR1/GRP/PPY/GRIN1/HRH4/CRHR2/GRIN2D/PRLHR/OPRM1/LOC100050529/LEPR/AVP/CHRNA4/SSTR2/GRPR/GALR2/P2RY4/P2RX3/BDKRB2/P2RY11/MLN/APLNR/C3AR1/VGF/GRI…	ecb:100146223/ecb:100054278/ecb:100056164/ecb:100065736/ecb:100066003/ecb:100052410/ecb:102147631/ecb:100146832/ecb:100069742/ecb:100070901/ecb:100629171/ecb:111775559/ecb:100064682/ecb:100009688/ecb:100051792/ecb:102150777/ecb:100055316/ecb:100054774/ecb:100054477/ecb:100061893/ecb:111767489/ecb:100052496/ecb:100051684/ecb:100069948/ecb:100066236/ecb:100034180/ecb:100061049/ecb:100069563/ecb:100…	124
ecb04740	Olfactory transduction	48/2320	80/6611	4.26824970563965e-06	0.000708529451136183	100062539/100066391/100068081/100053312/100054300/100052619/100072715/100147258/100064482/100058728/100071150/100067155/100069479/100060799/100067386/100058772/102150987/100056143/100146963/100066747/100147420/100146819/100072638/100067664/100067067/100057350/100064711/100066831/111769655/100067149/100073037/100146368/100066954/100034157/100070422/100070902/100146531/100061395/100058560/100065892…	LOC100062539/LOC100066391/LOC100068081/SLC8A3/LOC100054300/PDE2A/LOC100072715/LOC100147258/CALML6/LOC100058728/CALM3/LOC100067155/LOC100069479/LOC100060799/LOC100067386/LOC100058772/LOC102150987/LOC100056143/LOC100146963/LOC100066747/LOC100147420/SLC8A2/LOC100072638/LOC100067664/LOC100067067/LOC100057350/PDE1B/LOC100066831/LOC111769655/LOC100067149/GUCY2D/CAMK2B/LOC100066954/SLC8A1/LOC100070422/L…	ecb:100062539/ecb:100066391/ecb:100068081/ecb:100053312/ecb:100054300/ecb:100052619/ecb:100072715/ecb:100147258/ecb:100064482/ecb:100058728/ecb:100062752/ecb:100067155/ecb:100069479/ecb:100060799/ecb:100067386/ecb:100058772/ecb:102150987/ecb:100056143/ecb:100146963/ecb:100066747/ecb:100147420/ecb:100146819/ecb:100072638/ecb:100067664/ecb:100067067/ecb:100057350/ecb:100064711/ecb:100066831/ecb:111…	48
ecb04950	Maturity onset diabetes of the young	16/2320	20/6611	5.0542768128223e-05	0.00559339967285668	100147413/100067012/100009700/100050029/100070957/100051336/100049993/100051836/111776000/100057769/100056007/100147114/100063608/100146390/100062057/111775053	FOXA2/MNX1/NR5A2/NKX2-2/FOXA3/PDX1/HNF1A/LOC100051836/INS/HNF1B/HNF4A/NEUROG3/PKLR/PAX6/NKX6-1/MAFA	ecb:100147413/ecb:100067012/ecb:100009700/ecb:100050029/ecb:100070957/ecb:100051336/ecb:100049993/ecb:100051836/ecb:111776000/ecb:100057769/ecb:100056007/ecb:100147114/ecb:100063608/ecb:100146390/ecb:100062057/ecb:111775053	16
ecb04260	Cardiac muscle contraction	40/2320	69/6611	8.03951862104898e-05	0.00667280045547066	100630758/100147519/100053420/100053312/100064403/100051391/100630209/100051811/100061645/100146668/100051186/100054570/100058251/100049576/100061973/100146819/791234/100054327/100630846/100063388/100053535/100056751/100069796/100629801/100630648/102149678/100056171/106780860/100034092/100034157/100147688/100049924/100062937/100059627/100051249/111767446/100146343/100068407/100051878/100053786	LOC100630758/LOC100147519/COX6A1/SLC8A3/ATP2A1/COX5A/LOC100630209/TNNC1/CACNA2D2/CYC1/CACNA1D/CACNG2/ATP1A2/HRC/COX5B/SLC8A2/MYH7/MYL3/LOC100630846/CACNG5/CACNG1/TPM3/ATP1A3/FXYD2/CACNA2D4/LOC102149678/COX4I1/CACNG4/CACNA1S/SLC8A1/MYL2/CACNA1C/CACNG7/UQCRB/COX6B1/MYH6/TNNT2/CACNG3/LOC100051878/UQCRC1	ecb:100630758/ecb:100147519/ecb:100053420/ecb:100053312/ecb:100064403/ecb:100051391/ecb:100630209/ecb:100051811/ecb:100061645/ecb:100146668/ecb:100051186/ecb:100054570/ecb:100058251/ecb:100049576/ecb:100061973/ecb:100146819/ecb:791234/ecb:100054327/ecb:100630846/ecb:100063388/ecb:100053535/ecb:100067330/ecb:100069796/ecb:100629801/ecb:100630648/ecb:102149678/ecb:100056171/ecb:106780860/ecb:100034…	40
ecb04024	cAMP signaling pathway	87/2320	180/6611	0.000144736846977985	0.00961052663933824	100072863/100051636/100071067/100058000/100051466/100052410/100069613/100064403/100146832/100070901/100054774/111767489/100052496/100064098/100069948/100064482/100009689/100055626/100051632/100071150/100069563/100034201/100050227/100061130/100060366/111774159/100033847/100050675/100071630/100057737/100068204/100630886/100034174/100054937/100054305/100051186/100058251/100060501/100059861/100055029…	PLD2/ATP2B1/PPP1CB/NFKBIA/ACOX1/GRIN2C/CREBBP/ATP2A1/ADRB1/GIPR/LHB/OXT/ADORA1/GLI3/ADCYAP1R1/CALML6/BDNF/EP300/FOS/CALM3/GIP/NPPA/PIK3R1/AKT1/HCAR2/GRIN3B/EDN2/LOC100050675/HTR1D/VAV3/PPP1R1B/FXYD1/CGA/CREM/ADCY4/CACNA1D/ATP1A2/PPP1R12A/GRIN1/CRHR2/GRIN2D/AMH/GNAI3/CREB3L3/SSTR2/GLI1/MAP2K2/ADCY1/ROCK2/ATP2B2/LOC100059449/PPP1CC/PLD1/GHRL/SSTR5/ROCK1/OXTR/PPP1CA/RAC1/HCN2/DRD5/POPDC2/RAC2/ATP1A3…	ecb:100072863/ecb:100051636/ecb:100071067/ecb:100058000/ecb:100051466/ecb:100052410/ecb:100069613/ecb:100064403/ecb:100146832/ecb:100070901/ecb:100054774/ecb:111767489/ecb:100052496/ecb:100064098/ecb:100069948/ecb:100064482/ecb:100009689/ecb:100055626/ecb:100051632/ecb:100062752/ecb:100069563/ecb:100034201/ecb:100050227/ecb:100061130/ecb:100060366/ecb:111774159/ecb:100033847/ecb:100050675/ecb:100…	87
ecb04020	Calcium signaling pathway	88/2320	184/6611	0.000210779035131596	0.011663106610615	100072461/111767719/100063339/100051636/100064594/100066003/100052410/100053312/100064403/100146832/100070482/100063559/100065669/100055086/100009688/100054542/100064482/100065274/100054739/100071150/100069852/100051811/791246/100070365/100050675/100061874/100058875/100067492/100034168/100051274/100054305/100051186/100056444/100059861/102148904/100053698/100049576/100050529/100056400/100146819/10…	FGF22/LOC111767719/NOS3/ATP2B1/NTRK1/ADRA1D/GRIN2C/SLC8A3/ATP2A1/ADRB1/MYLK/ORAI3/NGF/PDGFA/HTR7/FGF21/CALML6/PHKG2/ERBB2/CALM3/NTRK3/TNNC1/NOS2/CACNA1I/LOC100050675/PPP3R1/SPHK1/CACNA1H/TACR2/NTSR1/ADCY4/CACNA1D/FGF17/GRIN1/GRIN2D/MYLK2/HRC/LOC100050529/GRPR/SLC8A2/P2RX3/BDKRB2/ADCY1/ATP2B2/TPCN2/TNNC2/MST1R/FGF18/P2RX6/PRKCG/P2RX4/FGFR3/OXTR/PDE1B/DRD5/PLCD1/ATP2B3/FGFR4/CXCR4/VDAC1/ITPKA/FGF4/…	ecb:100072461/ecb:111767719/ecb:100063339/ecb:100051636/ecb:100064594/ecb:100066003/ecb:100052410/ecb:100053312/ecb:100064403/ecb:100146832/ecb:100070482/ecb:100063559/ecb:100065669/ecb:100055086/ecb:100009688/ecb:100054542/ecb:100064482/ecb:100065274/ecb:100054739/ecb:100062752/ecb:100069852/ecb:100051811/ecb:791246/ecb:100070365/ecb:100050675/ecb:100061874/ecb:100058875/ecb:100067492/ecb:100034…	88
ecb04915	Estrogen signaling pathway	59/2320	116/6611	0.000315359648962199	0.0127388581885637	100050904/100063339/100146209/100059469/100034150/100064621/100053546/100053489/100064482/100051632/100071150/100050227/100061130/100629527/100066701/100050675/100054937/100066610/100054305/100058166/100146924/100009679/100059348/100060029/100058238/100057420/100056042/100063153/100147127/100063190/100065563/100053436/100033837/100064473/100066813/100070498/100050827/100066653/100066586/100071524…	LOC100050904/NOS3/SHC2/NRAS/HSP90AB1/KCNJ5/FKBP5/KRT14/CALML6/FOS/CALM3/PIK3R1/AKT1/SP1/KRT36/LOC100050675/CREM/KRT16/ADCY4/KCNJ9/KRT10A/HSPA8/ATF6B/OPRM1/GNAI3/FKBP4/NCOA1/CREB3L3/KRT19/MAP2K2/ADCY1/KRT17/HSP90AA1/KRAS/LOC100066813/ADCY5/HSPA1A/KRT15/KRT42/POMC/HRAS/ATF4/SRC/HSPA6/NCOA2/CREB3L1/MMP2/GABBR2/HSPA2/ADCY8/LOC111769297/KRT37/LOC100070422/KRT13/GPER1/GNAO1/KRT31/KRT10B/TGFA	ecb:100050904/ecb:100063339/ecb:100146209/ecb:100059469/ecb:100034150/ecb:100064621/ecb:100053546/ecb:100053489/ecb:100064482/ecb:100051632/ecb:100062752/ecb:100050227/ecb:100061130/ecb:100629527/ecb:100066701/ecb:100050675/ecb:100066388/ecb:100066610/ecb:100054305/ecb:100058166/ecb:100146924/ecb:100009679/ecb:100059348/ecb:100060029/ecb:100058238/ecb:100057420/ecb:100056042/ecb:100063153/ecb:100…	59
ecb05217	Basal cell carcinoma	34/2320	59/6611	0.00031812939790102	0.0127388581885637	100056351/100067420/100069672/100062909/100058859/100064098/100071678/100058824/100061635/100065116/100062044/100053027/100033937/100050465/100063730/111768287/100630049/100061145/100051649/100064184/100052702/100147102/100064022/100055450/100049880/100050809/100054996/111773843/100061110/106783041/102147960/100034048/100055241/100147450	FZD6/GLI2/KIF7/FZD10/WNT1/GLI3/WNT4/WNT6/FZD9/AXIN1/TP53/WNT7B/GLI1/FZD4/WNT9B/LOC111768287/AXIN2/WNT3A/WNT10B/WNT11/PTCH2/APC2/CDKN1A/WNT7A/WNT3/FZD2/GADD45G/WNT10A/WNT9A/FZD1/FZD7/BMP4/CTNNB1/SHH	ecb:100056351/ecb:100067420/ecb:100069672/ecb:100062909/ecb:100058859/ecb:100064098/ecb:100071678/ecb:100058824/ecb:100061635/ecb:100065116/ecb:100062044/ecb:100053027/ecb:100033937/ecb:100050465/ecb:100063730/ecb:111768287/ecb:100630049/ecb:100061145/ecb:100051649/ecb:100064184/ecb:100052702/ecb:100147102/ecb:100064022/ecb:100055450/ecb:100049880/ecb:100050809/ecb:100054996/ecb:111773843/ecb:100…	34
ecb04974	Protein digestion and absorption	33/2320	57/6611	0.000345330493063474	0.0127388581885637	100147388/100053312/100069057/100146723/100061124/100034171/100061830/100053537/100055712/100061226/100033877/100058660/100057299/100058251/100069470/100066264/100069339/100146819/100050035/100033841/102150882/102148845/100069796/100147493/100629801/100072695/100055332/100034157/100050320/791241/100056083/100060336/100051633	COL5A3/SLC8A3/COL5A1/LOC100146723/DPP4/PAG/PRCP/SLC3A1/COL18A1/COL11A2/COL1A1/COL9A3/KCNJ13/ATP1A2/SLC6A19/COL4A2/COL8A2/SLC8A2/COL6A1/COL14A1/ELN/COL20A1/ATP1A3/KCNN4/FXYD2/COL13A1/COL6A2/SLC8A1/SLC38A2/COL2A1/COL16A1/KCNQ1/COL27A1	ecb:100147388/ecb:100053312/ecb:100069057/ecb:100146723/ecb:100061124/ecb:100034171/ecb:100061830/ecb:100053537/ecb:100055712/ecb:100061226/ecb:100033877/ecb:100058660/ecb:100057299/ecb:100058251/ecb:100069470/ecb:100066264/ecb:100069339/ecb:100146819/ecb:100050035/ecb:100033841/ecb:102150882/ecb:102148845/ecb:100069796/ecb:100147493/ecb:100629801/ecb:100072695/ecb:100055332/ecb:100034157/ecb:100…	33
ecb04934	Cushing syndrome	70/2320	143/6611	0.00039589984801715	0.0131438749541694	100064673/100056351/100052248/100146270/100072761/100062909/100058859/100061353/100034229/100071678/100629527/100058824/100054611/100073273/100070365/100050675/100067492/100069126/100054937/100061635/100063927/100034232/100054305/100051186/100059348/100055029/100033902/100058238/100051005/100063153/100065116/100068475/100053027/100050465/100063730/100063190/100065563/111768287/100630049/100061145…	ARMC5/FZD6/E2F3/LOC100146270/AIPL1/FZD10/WNT1/NR4A1/CYP11A1/WNT4/SP1/WNT6/LOC100054611/PDE8B/CACNA1I/LOC100050675/CACNA1H/WDR5/CREM/FZD9/MRAP/CYP17A1/ADCY4/CACNA1D/ATF6B/CRHR2/NR5A1/GNAI3/CDK4/CREB3L3/AXIN1/PDE8A/WNT7B/FZD4/WNT9B/MAP2K2/ADCY1/LOC111768287/AXIN2/WNT3A/KMT2A/WNT10B/WNT11/E2F2/CCND1/RASD1/KMT2D/ADCY5/APC2/CDKN1A/CRHR1/POMC/ATF4/KCNK3/WNT7A/CACNA1S/WNT3/FZD2/CAMK2B/CREB3L1/WNT10A/WNT…	ecb:100064673/ecb:100056351/ecb:100052248/ecb:100146270/ecb:100072761/ecb:100062909/ecb:100058859/ecb:100061353/ecb:100034229/ecb:100071678/ecb:100629527/ecb:100058824/ecb:100054611/ecb:100073273/ecb:100070365/ecb:100050675/ecb:100067492/ecb:100069126/ecb:100066388/ecb:100061635/ecb:100063927/ecb:100034232/ecb:100054305/ecb:100051186/ecb:100059348/ecb:100055029/ecb:100033902/ecb:100058238/ecb:100…	70
ecb04550	Signaling pathways regulating pluripotency of stem cells	61/2320	122/6611	0.000453795504584142	0.013696373411085	100072700/100050371/100056351/100033846/100059469/100056239/100051685/100062909/100058859/100068419/100050227/100061130/100071678/100058824/100056278/100067535/100056019/100061635/100629131/100072735/100057240/100065116/100057759/100053027/100050465/100063730/100063190/111768287/100630049/100061145/100051649/100053175/100071390/100064473/100064184/100054008/100034114/100054244/100068679/100147102…	NEUROG1/KAT6A/FZD6/SMAD4/NRAS/MAPK12/OTX1/FZD10/WNT1/ID1/PIK3R1/AKT1/WNT4/WNT6/MAPK11/INHBB/TBX3/FZD9/LIF/NODAL/ID2/AXIN1/DUSP9/WNT7B/FZD4/WNT9B/MAP2K2/LOC111768287/AXIN2/WNT3A/WNT10B/INHBC/HAND1/KRAS/WNT11/JAK1/FGFR3/ZFHX3/FGFR4/APC2/HRAS/BMPR2/WNT7A/WNT3/FZD2/PCGF1/WNT10A/WNT9A/HOXB1/FZD1/INHBE/FZD7/TCF3/PAX6/BMP4/SKIL/CTNNB1/ID3/ESRRB/MYC/LHX5	ecb:100072700/ecb:100050371/ecb:100056351/ecb:100033846/ecb:100059469/ecb:100056239/ecb:100051685/ecb:100062909/ecb:100058859/ecb:100068419/ecb:100050227/ecb:100061130/ecb:100071678/ecb:100058824/ecb:100056278/ecb:100067535/ecb:100056019/ecb:100061635/ecb:100629131/ecb:100072735/ecb:100057240/ecb:100065116/ecb:100057759/ecb:100053027/ecb:100050465/ecb:100063730/ecb:100063190/ecb:111768287/ecb:100…	61
ecb04261	Adrenergic signaling in cardiomyocytes	63/2320	129/6611	0.000818910911947532	0.0226565352305484	100051636/100071067/100066003/100053312/100064403/100146832/100070133/100056239/100051737/100064482/100071150/100062224/100061130/100051811/100061645/100056278/100050675/100054937/100054305/100051186/100054570/100059348/100058251/100058238/100063153/100146819/791234/100054327/100065563/100034081/100063388/100058160/100053535/100050415/100056751/100062779/100059233/100070977/100069796/100629801/10…	ATP2B1/PPP1CB/ADRA1D/SLC8A3/ATP2A1/ADRB1/PPP2R2C/MAPK12/PPP2R2D/CALML6/CALM3/PPP2CB/AKT1/TNNC1/CACNA2D2/MAPK11/LOC100050675/CREM/ADCY4/CACNA1D/CACNG2/ATF6B/ATP1A2/GNAI3/CREB3L3/SLC8A2/MYH7/MYL3/ADCY1/ATP2B2/CACNG5/PPP1CC/CACNG1/SCN1B/TPM3/PIK3R6/PPP1CA/POPDC2/ATP1A3/FXYD2/CACNA2D4/ATP2B3/ADCY5/ATF4/CACNG4/CACNA1S/CAMK2B/CREB3L1/ATP2B4/SCN5A/PPP1R1A/SLC8A1/MYL2/ADCY8/LOC100070422/CACNA1C/CACNG7/PP…	ecb:100051636/ecb:100071067/ecb:100066003/ecb:100053312/ecb:100064403/ecb:100146832/ecb:100070133/ecb:100056239/ecb:100051737/ecb:100064482/ecb:100062752/ecb:100062224/ecb:100061130/ecb:100051811/ecb:100061645/ecb:100056278/ecb:100050675/ecb:100066388/ecb:100054305/ecb:100051186/ecb:100054570/ecb:100059348/ecb:100058251/ecb:100058238/ecb:100063153/ecb:100146819/ecb:791234/ecb:100054327/ecb:100065…	63
ecb05224	Breast cancer	63/2320	130/6611	0.00105330146506493	0.0268996989539659	100072461/100146209/100056351/100052248/100059469/100063598/100073020/100146771/100062909/100058859/100054542/111770249/100054739/100051632/100050227/100061130/100067078/100071678/100629527/100058824/100061635/100056444/100068636/100051005/100056042/100065116/100062044/100053027/100050465/100147353/100063730/100063190/111768287/100630049/100061145/100051649/100064473/100064184/100629648/100057866…	FGF22/SHC2/FZD6/E2F3/NRAS/JAG2/HEY2/NOTCH3/FZD10/WNT1/FGF21/HES5/ERBB2/FOS/PIK3R1/AKT1/NOTCH2/WNT4/SP1/WNT6/FZD9/FGF17/HEYL/CDK4/NCOA1/AXIN1/TP53/WNT7B/FZD4/LRP5/WNT9B/MAP2K2/LOC111768287/AXIN2/WNT3A/WNT10B/KRAS/WNT11/FGF18/E2F2/CCND1/APC2/CDKN1A/HRAS/FGF4/WNT7A/JAG1/WNT3/FZD2/FGF8/FGF3/GADD45G/WNT10A/WNT9A/FGF19/FZD1/CSNK1A1/FZD7/FLT4/FGF1/DLL3/CTNNB1/MYC	ecb:100072461/ecb:100146209/ecb:100056351/ecb:100052248/ecb:100059469/ecb:100063598/ecb:100073020/ecb:100146771/ecb:100062909/ecb:100058859/ecb:100054542/ecb:111770249/ecb:100054739/ecb:100051632/ecb:100050227/ecb:100061130/ecb:100067078/ecb:100071678/ecb:100629527/ecb:100058824/ecb:100061635/ecb:100056444/ecb:100068636/ecb:100051005/ecb:100056042/ecb:100065116/ecb:100062044/ecb:100053027/ecb:100…	63
ecb04022	cGMP-PKG signaling pathway	70/2320	148/6611	0.00132130784333658	0.0313338717134103	100063339/100054213/100061175/100051636/100071067/100066003/100053312/100064403/100146832/100070482/100052619/100052496/100051684/100064482/100057178/100071150/100034201/100065126/100053856/100061130/100061874/100059234/100054937/100054305/100051186/100059348/100058251/100060501/111776000/100053698/100058238/100063153/100146819/791234/100063190/100054796/100065563/100072339/100034081/100058160/10…	NOS3/NFATC4/TRPC6/ATP2B1/PPP1CB/ADRA1D/SLC8A3/ATP2A1/ADRB1/MYLK/PDE2A/ADORA1/ADRA2B/CALML6/NPPC/CALM3/NPPA/GATA4/NFATC3/AKT1/PPP3R1/KCNMB1/CREM/ADCY4/CACNA1D/ATF6B/ATP1A2/PPP1R12A/INS/MYLK2/GNAI3/CREB3L3/SLC8A2/MYH7/MAP2K2/BDKRB2/ADCY1/ROCK2/ATP2B2/PPP1CC/ROCK1/PIK3R6/PPP1CA/ADRA2C/ATP1A3/FXYD2/ATP2B3/ADCY5/GTF2IRD1/GNA13/VDAC1/ATF4/CACNA1S/NPR1/CREB3L1/ATP2B4/SLC8A1/ADCY8/MEF2D/LOC100070422/CACN…	ecb:100063339/ecb:100054213/ecb:100061175/ecb:100051636/ecb:100071067/ecb:100066003/ecb:100053312/ecb:100064403/ecb:100146832/ecb:100070482/ecb:100052619/ecb:100052496/ecb:100051684/ecb:100064482/ecb:100057178/ecb:100062752/ecb:100034201/ecb:100065126/ecb:100053856/ecb:100061130/ecb:100061874/ecb:100059234/ecb:100066388/ecb:100054305/ecb:100051186/ecb:100059348/ecb:100058251/ecb:100060501/ecb:111…	70
ecb04360	Axon guidance	70/2320	151/6611	0.00253555542065722	0.0561202933105464	100051861/100054213/100061175/100072180/100059469/100071463/100071503/102148630/100071428/100052187/100071715/100053856/100057337/100050227/100071678/100067381/100072764/100061874/100062080/100052590/100058238/111774429/100065441/100072339/100071673/100051591/100630736/100064473/100070304/100054706/100062100/100059024/100051646/100147434/100034056/100073071/100062215/100061732/100069501/100054701…	RGMA/NFATC4/TRPC6/SSH2/NRAS/PAK6/ARHGEF12/SEMA6B/BOC/PARD6B/ABLIM3/NFATC3/NGEF/PIK3R1/WNT4/EPHB3/UNC5B/PPP3R1/EFNB3/SRGAP3/GNAI3/EFNA2/NTN4/ROCK2/EPHA8/MYL5/PDPK1/KRAS/SEMA4G/SEMA3C/LIMK1/L1CAM/PLXNA2/NTN3/ROCK1/NTN1/SEMA3F/RAC1/NTNG2/RAC2/LOC100051370/PLXNB2/CXCR4/SRGAP1/EPHA2/EPHB6/SLIT1/ROBO3/HRAS/EPHB4/BMPR2/SRC/EFNA1/SEMA6C/SLIT3/ABLIM2/CAMK2B/GDF7/UNC5A/FES/PLXNA4/BMP7/CDK5/PPP3CB/SEMA6A/LR…	ecb:100051861/ecb:100054213/ecb:100061175/ecb:100072180/ecb:100059469/ecb:100071463/ecb:100071503/ecb:102148630/ecb:100071428/ecb:100052187/ecb:100071715/ecb:100053856/ecb:100057337/ecb:100050227/ecb:100071678/ecb:100067381/ecb:100072764/ecb:100061874/ecb:100062080/ecb:100052590/ecb:100058238/ecb:111774429/ecb:100065441/ecb:100072339/ecb:100071673/ecb:100051591/ecb:100630736/ecb:100051785/ecb:100…	70
ecb05031	Amphetamine addiction	31/2320	58/6611	0.00305151439782078	0.0633189237547812	100072578/100071067/100052410/100064482/100051632/100071150/111774159/100050675/100061874/100068204/100054937/100051186/100059348/100059861/102148904/100063153/100070281/100146865/100058160/100062549/100059233/100070498/100146648/100070334/100146368/100057002/100070422/100052557/100049924/100072862/100061863	HDAC2/PPP1CB/GRIN2C/CALML6/FOS/CALM3/GRIN3B/LOC100050675/PPP3R1/PPP1R1B/CREM/CACNA1D/ATF6B/GRIN1/GRIN2D/CREB3L3/HDAC1/ARC/PPP1CC/PRKCG/PPP1CA/ADCY5/TH/ATF4/CAMK2B/CREB3L1/LOC100070422/DDC/CACNA1C/PPP3CB/STX1A	ecb:100072578/ecb:100071067/ecb:100052410/ecb:100064482/ecb:100051632/ecb:100062752/ecb:111774159/ecb:100050675/ecb:100061874/ecb:100068204/ecb:100066388/ecb:100051186/ecb:100059348/ecb:100059861/ecb:102148904/ecb:100063153/ecb:100070281/ecb:100146865/ecb:100058160/ecb:100062549/ecb:100059233/ecb:100070498/ecb:100146648/ecb:100070334/ecb:100146368/ecb:100057002/ecb:100070422/ecb:100052557/ecb:100…	31
ecb04921	Oxytocin signaling pathway	62/2320	133/6611	0.00370560194259784	0.0723682261730873	100063339/100054213/100071067/100034096/100070482/100059469/100064621/111767489/100064482/100051632/100071150/100034201/100053856/100061645/100050675/100061874/100071038/100054305/100058166/100051186/100054570/100070031/100060501/100053698/100071062/100058238/100146909/100063190/100065563/100072339/100147042/100063388/100064473/100058160/100034099/100053535/100034056/100062549/102149114/106781784…	NOS3/NFATC4/PPP1CB/PRKAG1/MYLK/NRAS/KCNJ5/OXT/CALML6/FOS/CALM3/NPPA/NFATC3/CACNA2D2/LOC100050675/PPP3R1/PLA2G4E/ADCY4/KCNJ9/CACNA1D/CACNG2/KCNJ4/PPP1R12A/MYLK2/PLA2G4B/GNAI3/KCNJ14/MAP2K2/ADCY1/ROCK2/KCNJ12/CACNG5/KRAS/PPP1CC/PRKAG3/CACNG1/ROCK1/PRKCG/CCND1/OXTR/PIK3R6/PPP1CA/CACNA2D4/ADCY5/CDKN1A/MYL6B/HRAS/SRC/CACNG4/RYR1/CACNA1S/NPR1/CAMK2B/ADCY8/LOC100070422/CACNA1C/CACNG7/MYL6/GNAO1/PRKAA2/P…	ecb:100063339/ecb:100054213/ecb:100071067/ecb:100034096/ecb:100070482/ecb:100059469/ecb:100064621/ecb:111767489/ecb:100064482/ecb:100051632/ecb:100062752/ecb:100034201/ecb:100053856/ecb:100061645/ecb:100050675/ecb:100061874/ecb:100071038/ecb:100054305/ecb:100058166/ecb:100051186/ecb:100054570/ecb:100070031/ecb:100060501/ecb:100053698/ecb:100071062/ecb:100058238/ecb:100146909/ecb:100063190/ecb:100…	62
ecb04310	Wnt signaling pathway	65/2320	142/6611	0.00510601532955679	0.0941776160784918	100054213/100067769/100056351/100069613/100033846/100062909/100050052/100058859/100053765/100051930/100051598/100055626/100053856/100071678/100058824/100061874/100061635/100052216/100059827/100065116/100062044/100053027/100050465/100147353/100063730/100054194/100072339/111768287/100630049/100065841/100061145/100051649/100065060/100057994/100064184/100054745/100062549/102149114/100061486/100061732…	NFATC4/RSPO4/FZD6/CREBBP/SMAD4/FZD10/PRICKLE1/WNT1/VANGL2/FOSL1/PORCN/EP300/NFATC3/WNT4/WNT6/PPP3R1/FZD9/CTBP1/TLE6/AXIN1/TP53/WNT7B/FZD4/LRP5/WNT9B/DAAM2/ROCK2/LOC111768287/AXIN2/MAP3K7/WNT3A/WNT10B/SOST/NKD2/WNT11/RSPO1/PRKCG/CCND1/CACYBP/RAC1/SFRP1/RAC2/APC2/SIAH1/APCDD1L/LGR6/SFRP5/RBX1/WISP1/WNT7A/WNT3/FZD2/CAMK2B/WNT10A/WNT9A/RNF43/FZD1/PRICKLE2/PRICKLE4/CSNK1A1/FZD7/PPP3CB/CTNNB1/TLE2/MYC	ecb:100054213/ecb:100067769/ecb:100056351/ecb:100069613/ecb:100033846/ecb:100062909/ecb:100050052/ecb:100058859/ecb:100053765/ecb:100051930/ecb:100051598/ecb:100055626/ecb:100053856/ecb:100071678/ecb:100058824/ecb:100061874/ecb:100061635/ecb:100052216/ecb:100059827/ecb:100065116/ecb:100062044/ecb:100053027/ecb:100050465/ecb:100147353/ecb:100063730/ecb:100054194/ecb:100072339/ecb:111768287/ecb:100…	65
ecb05410	Hypertrophic cardiomyopathy	36/2320	72/6611	0.00632729546718684	0.108452339910946	100051515/100068706/100053312/100064403/100034096/100054374/100064655/100057663/100051811/100061645/100051186/100054570/100146819/791234/100054327/100063388/100034099/100053535/100065211/100056751/100051765/100630648/100051679/106780860/100034092/100034157/100058756/100147688/100049924/100062937/100034159/111767446/100146343/100068407/100059397/100064801	DMD/ITGAV/SLC8A3/ATP2A1/PRKAG1/ITGA9/ITGA5/LMNA/TNNC1/CACNA2D2/CACNA1D/CACNG2/SLC8A2/MYH7/MYL3/CACNG5/PRKAG3/CACNG1/ITGA11/TPM3/TGFB3/CACNA2D4/ITGB4/CACNG4/CACNA1S/SLC8A1/ITGA7/MYL2/CACNA1C/CACNG7/PRKAA2/MYH6/TNNT2/CACNG3/DES/ACE	ecb:100051515/ecb:100068706/ecb:100053312/ecb:100064403/ecb:100034096/ecb:100054374/ecb:100064655/ecb:100057663/ecb:100051811/ecb:100061645/ecb:100051186/ecb:100054570/ecb:100146819/ecb:791234/ecb:100054327/ecb:100063388/ecb:100034099/ecb:100053535/ecb:100065211/ecb:100067330/ecb:100051765/ecb:100630648/ecb:100051679/ecb:106780860/ecb:100034092/ecb:100034157/ecb:100058756/ecb:100147688/ecb:100049…	36
ecb05414	Dilated cardiomyopathy	38/2320	77/6611	0.00673064307340889	0.108452339910946	100051515/100068706/100053312/100064403/100146832/100054374/100064655/100057663/100051811/100061645/100050675/100054305/100051186/100054570/100146819/791234/100054327/100065563/100063388/100053535/100065211/100056751/100051765/100630648/100070498/100051679/106780860/100034092/100034157/100058756/100147688/100057796/100049924/100062937/111767446/100146343/100068407/100059397	DMD/ITGAV/SLC8A3/ATP2A1/ADRB1/ITGA9/ITGA5/LMNA/TNNC1/CACNA2D2/LOC100050675/ADCY4/CACNA1D/CACNG2/SLC8A2/MYH7/MYL3/ADCY1/CACNG5/CACNG1/ITGA11/TPM3/TGFB3/CACNA2D4/ADCY5/ITGB4/CACNG4/CACNA1S/SLC8A1/ITGA7/MYL2/ADCY8/CACNA1C/CACNG7/MYH6/TNNT2/CACNG3/DES	ecb:100051515/ecb:100068706/ecb:100053312/ecb:100064403/ecb:100146832/ecb:100054374/ecb:100064655/ecb:100057663/ecb:100051811/ecb:100061645/ecb:100050675/ecb:100054305/ecb:100051186/ecb:100054570/ecb:100146819/ecb:791234/ecb:100054327/ecb:100065563/ecb:100063388/ecb:100053535/ecb:100065211/ecb:100067330/ecb:100051765/ecb:100630648/ecb:100070498/ecb:100051679/ecb:106780860/ecb:100034092/ecb:100034…	38
ecb04390	Hippo signaling pathway	62/2320	136/6611	0.00685993716304177	0.108452339910946	100071067/100059704/100056351/100067420/100033846/100059731/100070133/100054658/100063737/100062909/100051737/100058859/100052187/100062224/100068419/100033931/100071678/100058824/100065624/100057619/100061635/102150286/102148318/100068680/100057240/100065116/100053027/100050465/100063730/111768287/100630049/100061145/100033934/100051649/100058160/100057361/100057994/100064184/102149114/100051765…	PPP1CB/LLGL2/FZD6/GLI2/SMAD4/YWHAG/PPP2R2C/MOB1B/PRKCI/FZD10/PPP2R2D/WNT1/PARD6B/PPP2CB/ID1/SERPINE1/WNT4/WNT6/LIMD1/TEAD4/FZD9/BMP8B/AMH/LOC100068680/ID2/AXIN1/WNT7B/FZD4/WNT9B/LOC111768287/AXIN2/WNT3A/BMP6/WNT10B/PPP1CC/WTIP/NKD2/WNT11/CCND1/TGFB3/PPP1CA/APC2/FRMD1/TEAD3/BMPR2/RASSF1/WNT7A/WNT3/FZD2/GDF7/WNT10A/WNT9A/CTNNA1/FZD1/BMP7/PPP2R2A/FZD7/FGF1/BMP4/CTNNB1/WWTR1/MYC	ecb:100071067/ecb:100059704/ecb:100056351/ecb:100067420/ecb:100033846/ecb:100059731/ecb:100070133/ecb:100054658/ecb:100063737/ecb:100062909/ecb:100051737/ecb:100058859/ecb:100052187/ecb:100062224/ecb:100068419/ecb:100033931/ecb:100071678/ecb:100058824/ecb:100065624/ecb:100057619/ecb:100061635/ecb:102150286/ecb:102148318/ecb:100068680/ecb:100057240/ecb:100065116/ecb:100053027/ecb:100050465/ecb:100…	62
ecb00140	Steroid hormone biosynthesis	19/2320	34/6611	0.0103129250741168	0.155631414754853	100034102/100070945/100064741/100056087/100034229/100065342/100009712/102149219/100034232/100147584/100070905/100034124/100052840/100146509/100070895/100070990/100067041/100061414/100059277	STS/CYP2D50/LOC100064741/LOC100056087/CYP11A1/LOC100065342/CYP19A1/LOC102149219/CYP17A1/SULT2B1/LOC100070905/HSD11B2/LOC100052840/COMT/LOC100070895/LOC100070990/CYP3A93/HSD17B8/LOC100059277	ecb:100034102/ecb:100070945/ecb:100064741/ecb:100056087/ecb:100034229/ecb:100065342/ecb:100009712/ecb:102149219/ecb:100034232/ecb:100147584/ecb:100070905/ecb:100034124/ecb:100052840/ecb:100146509/ecb:100070895/ecb:100070990/ecb:100067041/ecb:100061414/ecb:100059277	19
ecb05033	Nicotine addiction	9/2320	13/6611	0.012741240555167	0.183917037578932	100052410/100146532/102150777/111774159/100059861/102148904/100146784/100146907/100064300	GRIN2C/SLC32A1/CHRNB2/GRIN3B/GRIN1/GRIN2D/CHRNA4/SLC17A7/GABRD	ecb:100052410/ecb:100146532/ecb:102150777/ecb:111774159/ecb:100059861/ecb:102148904/ecb:100146784/ecb:100146907/ecb:100064300	9
ecb04744	Phototransduction	13/2320	22/6611	0.0182266421856055	0.252135216900877	100069151/100064482/100066702/100071150/100062183/100055790/100073079/100073037/100060489/100054522/100070422/100061395/100056641	GRK1/CALML6/GUCA1A/CALM3/GNAT1/PDE6G/RCVRN/GUCY2D/PDE6A/GUCA1B/LOC100070422/GNB1/RHO	ecb:100069151/ecb:100064482/ecb:100066702/ecb:100062752/ecb:100062183/ecb:100055790/ecb:100073079/ecb:100073037/ecb:100060489/ecb:100054522/ecb:100070422/ecb:100061395/ecb:100056641	13
ecb04916	Melanogenesis	43/2320	94/6611	0.0205131642535129	0.272414821286651	100056351/100069613/100059469/100062909/100058859/100064482/100055626/100071150/100071678/100058824/100050675/100054937/100061635/100054305/100058238/100063153/100053027/100050465/100063730/100063190/100065563/111768287/100061145/100051649/100064473/100064184/100062549/100070498/100071524/100055481/100055450/100049880/100050809/100146368/100057002/111773843/100061110/100057796/100070422/106783041…	FZD6/CREBBP/NRAS/FZD10/WNT1/CALML6/EP300/CALM3/WNT4/WNT6/LOC100050675/CREM/FZD9/ADCY4/GNAI3/CREB3L3/WNT7B/FZD4/WNT9B/MAP2K2/ADCY1/LOC111768287/WNT3A/WNT10B/KRAS/WNT11/PRKCG/ADCY5/POMC/HRAS/WNT7A/WNT3/FZD2/CAMK2B/CREB3L1/WNT10A/WNT9A/ADCY8/LOC100070422/FZD1/GNAO1/FZD7/CTNNB1	ecb:100056351/ecb:100069613/ecb:100059469/ecb:100062909/ecb:100058859/ecb:100064482/ecb:100055626/ecb:100062752/ecb:100071678/ecb:100058824/ecb:100050675/ecb:100066388/ecb:100061635/ecb:100054305/ecb:100058238/ecb:100063153/ecb:100053027/ecb:100050465/ecb:100063730/ecb:100063190/ecb:100065563/ecb:111768287/ecb:100061145/ecb:100051649/ecb:100051785/ecb:100064184/ecb:100062549/ecb:100070498/ecb:100…	43
ecb04010	MAPK signaling pathway	109/2320	265/6611	0.0216795707373589	0.273143388733715	100072461/100050904/100051839/100063475/102147500/100064594/100072356/100059469/100065669/100059763/100054814/100056239/100055086/100057450/100054542/100009689/100071930/111769673/100051349/100054739/100061353/100051632/100053856/100061130/100056605/100061645/100056278/100070664/100070365/100069834/100061874/100146958/100059705/100067492/100071038/100051186/100056444/100054570/100009679/111776000…	FGF22/LOC100050904/NTF3/DUSP16/LOC102147500/NTRK1/CRK/NRAS/NGF/HSPB1/ECSIT/MAPK12/PDGFA/MECOM/FGF21/BDNF/PTPN5/JUND/PGF/ERBB2/NR4A1/FOS/NFATC3/AKT1/EREG/CACNA2D2/MAPK11/RELB/CACNA1I/DUSP1/PPP3R1/DUSP8/TAOK1/CACNA1H/PLA2G4E/CACNA1D/FGF17/CACNG2/HSPA8/INS/RPS6KA1/PLA2G4B/EFNA2/IGF2/RASA2/DUSP9/TP53/MAP2K2/TAOK2/MAP3K7/CACNG5/IKBKG/KRAS/PRDM2/CACNG1/NGFR/IL1R1/NTF4/FGF18/DUSP2/TAB2/PRKCG/FGFR3/TRAF6…	ecb:100072461/ecb:100050904/ecb:100051839/ecb:100063475/ecb:102147500/ecb:100064594/ecb:100072356/ecb:100059469/ecb:100065669/ecb:100059763/ecb:100054814/ecb:100056239/ecb:100055086/ecb:100057450/ecb:100054542/ecb:100009689/ecb:100071930/ecb:111769673/ecb:100051349/ecb:100054739/ecb:100061353/ecb:100051632/ecb:100053856/ecb:100061130/ecb:100056605/ecb:100061645/ecb:100056278/ecb:100070664/ecb:100…	109
ecb04927	Cortisol synthesis and secretion	27/2320	55/6611	0.0222134683608744	0.273143388733715	100061353/100034229/100629527/100073273/100070365/100050675/100067492/100054937/100063927/100034232/100054305/100051186/100059348/100033902/100063153/100068475/100065563/100070498/100071524/100070334/102150125/100034092/100057002/100057796/100049924/100070000/100059277	NR4A1/CYP11A1/SP1/PDE8B/CACNA1I/LOC100050675/CACNA1H/CREM/MRAP/CYP17A1/ADCY4/CACNA1D/ATF6B/NR5A1/CREB3L3/PDE8A/ADCY1/ADCY5/POMC/ATF4/KCNK3/CACNA1S/CREB3L1/ADCY8/CACNA1C/CACNA1G/LOC100059277	ecb:100061353/ecb:100034229/ecb:100629527/ecb:100073273/ecb:100070365/ecb:100050675/ecb:100067492/ecb:100066388/ecb:100063927/ecb:100034232/ecb:100054305/ecb:100051186/ecb:100059348/ecb:100033902/ecb:100063153/ecb:100068475/ecb:100065563/ecb:100070498/ecb:100071524/ecb:100070334/ecb:102150125/ecb:100034092/ecb:100057002/ecb:100057796/ecb:100049924/ecb:100070000/ecb:100059277	27
ecb05412	Arrhythmogenic right ventricular cardiomyopathy	28/2320	58/6611	0.0258604680921924	0.290449312591785	100065829/100051515/100068706/100053312/100064403/100054374/100064655/100057663/100061645/100051186/100054570/100146819/100063388/100053535/100065211/100630648/100051679/106780860/100034092/100034157/100058756/100072548/100049924/100062937/100068407/100059397/100055241/100033871	DSC2/DMD/ITGAV/SLC8A3/ATP2A1/ITGA9/ITGA5/LMNA/CACNA2D2/CACNA1D/CACNG2/SLC8A2/CACNG5/CACNG1/ITGA11/CACNA2D4/ITGB4/CACNG4/CACNA1S/SLC8A1/ITGA7/CTNNA1/CACNA1C/CACNG7/CACNG3/DES/CTNNB1/ACTN3	ecb:100065829/ecb:100051515/ecb:100068706/ecb:100053312/ecb:100064403/ecb:100054374/ecb:100064655/ecb:100057663/ecb:100061645/ecb:100051186/ecb:100054570/ecb:100146819/ecb:100063388/ecb:100053535/ecb:100065211/ecb:100630648/ecb:100051679/ecb:106780860/ecb:100034092/ecb:100034157/ecb:100058756/ecb:100072548/ecb:100049924/ecb:100062937/ecb:100068407/ecb:100059397/ecb:100055241/ecb:100033871	28
ecb04911	Insulin secretion	32/2320	68/6611	0.0271956680978581	0.290449312591785	102148867/100057788/100051336/100069948/100069563/100050675/100059234/100054937/100054305/100051186/100051836/100059348/100058251/100071788/111776000/100063153/100065563/100056520/100062549/100070531/100069796/100147493/100629801/100070498/100070334/100034092/100146368/100057002/100057796/100065307/100049924/100061863	TRPM4/PCLO/PDX1/ADCYAP1R1/GIP/LOC100050675/KCNMB1/CREM/ADCY4/CACNA1D/LOC100051836/ATF6B/ATP1A2/ABCC8/INS/CREB3L3/ADCY1/KCNJ11/PRKCG/KCNN1/ATP1A3/KCNN4/FXYD2/ADCY5/ATF4/CACNA1S/CAMK2B/CREB3L1/ADCY8/GLP1R/CACNA1C/STX1A	ecb:102148867/ecb:100057788/ecb:100051336/ecb:100069948/ecb:100069563/ecb:100050675/ecb:100059234/ecb:100066388/ecb:100054305/ecb:100051186/ecb:100051836/ecb:100059348/ecb:100058251/ecb:100071788/ecb:111776000/ecb:100063153/ecb:100065563/ecb:100056520/ecb:100062549/ecb:100070531/ecb:100069796/ecb:100147493/ecb:100629801/ecb:100070498/ecb:100070334/ecb:100034092/ecb:100146368/ecb:100057002/ecb:100…	32
ecb05219	Bladder cancer	20/2320	39/6611	0.0272070937692651	0.290449312591785	100052248/100059469/100146270/100054739/100033896/100051005/100062044/100063190/100037400/100064473/100057866/102149114/100034114/100057478/100064022/100055481/100061779/100069870/100033948/100068097	E2F3/NRAS/LOC100146270/ERBB2/MMP1/CDK4/TP53/MAP2K2/CXCL8/KRAS/E2F2/CCND1/FGFR3/THBS1/CDKN1A/HRAS/RASSF1/SRC/MMP2/MYC	ecb:100052248/ecb:100059469/ecb:100146270/ecb:100054739/ecb:100033896/ecb:100051005/ecb:100062044/ecb:100063190/ecb:100037400/ecb:100051785/ecb:100057866/ecb:102149114/ecb:100034114/ecb:100057478/ecb:100064022/ecb:100055481/ecb:100061779/ecb:100069870/ecb:100033948/ecb:100068097	20
ecb05226	Gastric cancer	55/2320	126/6611	0.0275891412968288	0.290449312591785	100072461/100146209/100056351/100052248/100033846/100059469/100062909/100629567/100058859/100054542/100054739/100050227/100061130/100071678/100058824/100061635/100056444/100065116/100062044/100053027/100050465/100147353/100063730/100063190/111768287/100630049/100061145/100051649/100064473/100064184/100629648/100057866/102149114/100051765/100147102/100064022/100055481/100060525/100055450/100049880…	FGF22/SHC2/FZD6/E2F3/SMAD4/NRAS/FZD10/LOC100629567/WNT1/FGF21/ERBB2/PIK3R1/AKT1/WNT4/WNT6/FZD9/FGF17/AXIN1/TP53/WNT7B/FZD4/LRP5/WNT9B/MAP2K2/LOC111768287/AXIN2/WNT3A/WNT10B/KRAS/WNT11/FGF18/E2F2/CCND1/TGFB3/APC2/CDKN1A/HRAS/FGF4/WNT7A/WNT3/FZD2/FGF8/FGF3/GADD45G/WNT10A/WNT9A/CTNNA1/FGF19/FZD1/CSNK1A1/FZD7/FGF1/CTNNB1/SHH/MYC	ecb:100072461/ecb:100146209/ecb:100056351/ecb:100052248/ecb:100033846/ecb:100059469/ecb:100062909/ecb:100629567/ecb:100058859/ecb:100054542/ecb:100054739/ecb:100050227/ecb:100061130/ecb:100071678/ecb:100058824/ecb:100061635/ecb:100056444/ecb:100065116/ecb:100062044/ecb:100053027/ecb:100050465/ecb:100147353/ecb:100063730/ecb:100063190/ecb:111768287/ecb:100630049/ecb:100061145/ecb:100051649/ecb:100…	55
ecb04330	Notch signaling pathway	27/2320	56/6611	0.0288699617937618	0.290449312591785	100072578/100069613/100063598/100073020/100060906/100146771/100059578/111770249/100055626/100066645/100067078/100069766/100068636/100052216/100059827/100070281/100053057/100067311/100061976/100067991/100067052/100070913/100064289/100146720/100055547/100067648/100059793	HDAC2/CREBBP/JAG2/HEY2/DTX2/NOTCH3/SNW1/HES5/EP300/DTX4/NOTCH2/MFNG/HEYL/CTBP1/TLE6/HDAC1/KAT2A/MAML1/KAT2B/MAML2/PTCRA/RBPJL/JAG1/NCOR2/RBPJ/DLL3/TLE2	ecb:100072578/ecb:100069613/ecb:100063598/ecb:100073020/ecb:100060906/ecb:100146771/ecb:100059578/ecb:111770249/ecb:100055626/ecb:100066645/ecb:100067078/ecb:100069766/ecb:100068636/ecb:100052216/ecb:100059827/ecb:100070281/ecb:100053057/ecb:100067311/ecb:100061976/ecb:100067991/ecb:100067052/ecb:100070913/ecb:100064289/ecb:100146720/ecb:100055547/ecb:100067648/ecb:100059793	27
ecb04929	GnRH secretion	27/2320	56/6611	0.0288699617937618	0.290449312591785	100059469/100064621/100054774/100053029/100054297/100050227/100061130/100070365/100063574/100067492/100034174/102149638/100058166/100051186/100063190/100064473/100056520/100062549/100070531/111774151/100147493/100055481/100034092/100063963/100049924/102148430/100070000	NRAS/KCNJ5/LHB/SPP1/KISS1/PIK3R1/AKT1/CACNA1I/HCN3/CACNA1H/CGA/GNRH2/KCNJ9/CACNA1D/MAP2K2/KRAS/KCNJ11/PRKCG/KCNN1/HCN2/KCNN4/HRAS/CACNA1S/GABBR2/CACNA1C/GPER1/CACNA1G	ecb:100059469/ecb:100064621/ecb:100054774/ecb:100053029/ecb:100054297/ecb:100050227/ecb:100061130/ecb:100070365/ecb:100063574/ecb:100067492/ecb:100034174/ecb:102149638/ecb:100058166/ecb:100051186/ecb:100063190/ecb:100051785/ecb:100056520/ecb:100062549/ecb:100070531/ecb:111774151/ecb:100147493/ecb:100055481/ecb:100034092/ecb:100063963/ecb:100049924/ecb:102148430/ecb:100070000	27
ecb04014	Ras signaling pathway	92/2320	223/6611	0.0303670493718037	0.296525305630553	100072461/100072863/102149785/111767719/100146209/100063871/100051839/100064594/106782014/102149317/100056699/100059469/102148632/100071463/100065669/100055086/100009688/100054542/100064482/100009689/106781151/100051349/100071150/100070219/100050227/100061130/100053834/100060964/106781178/100065217/100071038/100056444/100052560/106781162/100059861/100147004/100071826/111776000/100071062/100049811…	FGF22/PLD2/LOC102149785/LOC111767719/SHC2/LOC100063871/NTF3/NTRK1/GNG8/LOC102149317/RASAL1/NRAS/LOC102148632/PAK6/NGF/PDGFA/HTR7/FGF21/CALML6/BDNF/LOC106781151/PGF/CALM3/RALGAPB/PIK3R1/AKT1/LOC100053834/RALGAPA2/LOC106781178/REL/PLA2G4E/FGF17/GNB3/LOC106781162/GRIN1/SYNGAP1/PLA2G2C/INS/PLA2G4B/LOC100049811/EFNA2/IGF2/RASA2/ABL2/MAP2K2/LOC102149416/BRAP/IKBKG/RALGAPA1/KRAS/LOC102148588/EXOC2/NGFR/…	ecb:100072461/ecb:100072863/ecb:102149785/ecb:111767719/ecb:100146209/ecb:100063871/ecb:100051839/ecb:100064594/ecb:106782014/ecb:102149317/ecb:100056699/ecb:100059469/ecb:102149785/ecb:100071463/ecb:100065669/ecb:100055086/ecb:100009688/ecb:100054542/ecb:100064482/ecb:100009689/ecb:106781151/ecb:100051349/ecb:100062752/ecb:100070219/ecb:100050227/ecb:100061130/ecb:100053834/ecb:100060964/ecb:102…	92
ecb04714	Thermogenesis	90/2320	219/6611	0.0353454372298104	0.335276718865631	100630758/100064014/100071048/100630425/100069035/100052205/100147519/100053420/100034096/100064992/100059469/100057623/100056239/100053774/100629334/807854/100060721/100064440/100054542/100052985/100060451/100051391/100064492/100034201/100630209/100056278/100146668/100050675/100063527/100052169/100054937/100054305/100146703/100063018/106783042/807852/102150286/100060844/100066991/102150245/10005…	LOC100630758/DPF1/ARID1A/NDUFB1/ACTL6B/FRS2/LOC100147519/COX6A1/PRKAG1/NDUFB7/NRAS/NDUFB9/MAPK12/PLIN1/SDHD/ATP6/COX15/RHEB/FGF21/NDUFA4L2/NDUFB8/COX5A/SMARCC1/NPPA/LOC100630209/MAPK11/CYC1/LOC100050675/SLC25A20/NDUFA3/CREM/ADCY4/MLST8/ATP5MG/NDUFA4/ND4/BMP8B/PRDM16/NDUFA7/LOC102150245/RPS6KA1/SMARCC2/SDHA/COX5B/LOC100068680/CREB3L3/ATP5MC1/ADCY1/LOC100630846/NDUFS7/KRAS/PRKAG3/SMARCD2/NDUFA8/NDU…	ecb:100630758/ecb:100064014/ecb:100071048/ecb:100630425/ecb:100069035/ecb:100052205/ecb:100147519/ecb:100053420/ecb:100034096/ecb:100064992/ecb:100059469/ecb:100057623/ecb:100056239/ecb:100053774/ecb:100629334/ecb:807854/ecb:100060721/ecb:100064440/ecb:100054542/ecb:100052985/ecb:100060451/ecb:100051391/ecb:100064492/ecb:100034201/ecb:100630209/ecb:100056278/ecb:100146668/ecb:100050675/ecb:100063…	90
ecb05020	Prion disease	102/2320	253/6611	0.0448087533388853	0.403344223753748	100050904/100630758/100630425/100052410/100147519/100053420/100064992/102150324/100057623/100056239/100629334/807854/100068477/100056224/100052985/100060451/100051391/100072574/100630209/100050227/111774159/100056278/100067363/100065904/100146668/100059821/100062164/100061874/100055325/100052169/100054937/100058881/100051186/100009679/100059348/106783042/100059861/807852/100066991/102148904/10003…	LOC100050904/LOC100630758/NDUFB1/GRIN2C/LOC100147519/COX6A1/NDUFB7/SEM1/NDUFB9/MAPK12/SDHD/ATP6/PSMB3/PSMA1/NDUFA4L2/NDUFB8/COX5A/EGR1/LOC100630209/PIK3R1/GRIN3B/MAPK11/PSMD7/PRNP/CYC1/PSMB4/NCAM1/PPP3R1/PSMB2/NDUFA3/CREM/CAV3/CACNA1D/HSPA8/ATF6B/NDUFA4/GRIN1/ND4/NDUFA7/GRIN2D/SDHA/COX5B/CREB3L3/ATP5MC1/LOC100630846/NDUFS7/PSMD9/PSMD1/PSMC5/EIF2AK3/PSMA2/PSMD4/TUBB4A/RAC1/LOC100052388/NDUFA8/NDUF…	ecb:100050904/ecb:100630758/ecb:100630425/ecb:100052410/ecb:100147519/ecb:100053420/ecb:100064992/ecb:102150324/ecb:100057623/ecb:100056239/ecb:100629334/ecb:807854/ecb:100068477/ecb:100056224/ecb:100052985/ecb:100060451/ecb:100051391/ecb:100072574/ecb:100630209/ecb:100050227/ecb:111774159/ecb:100056278/ecb:100067363/ecb:100065904/ecb:100146668/ecb:100059821/ecb:100062164/ecb:100061874/ecb:100055…	102
ecb04925	Aldosterone synthesis and secretion	39/2320	88/6611	0.0449510128882189	0.403344223753748	100051636/100052619/100064621/100064482/100061353/100071150/100034201/100034229/100070365/100050675/100067492/100054937/100054305/100051186/100059348/100058251/100063153/100065563/100034081/100050666/100059772/100062549/100069796/100057711/100070498/100071524/100070334/102150125/100034092/100061959/100146368/100057002/100049920/100057796/100060298/100070422/100049924/100070000/100059277	ATP2B1/PDE2A/KCNJ5/CALML6/NR4A1/CALM3/NPPA/CYP11A1/CACNA1I/LOC100050675/CACNA1H/CREM/ADCY4/CACNA1D/ATF6B/ATP1A2/CREB3L3/ADCY1/ATP2B2/NR4A2/DAGLA/PRKCG/ATP1A3/ATP2B3/ADCY5/POMC/ATF4/KCNK3/CACNA1S/NPR1/CAMK2B/CREB3L1/ATP2B4/ADCY8/ATF1/LOC100070422/CACNA1C/CACNA1G/LOC100059277	ecb:100051636/ecb:100052619/ecb:100064621/ecb:100064482/ecb:100061353/ecb:100062752/ecb:100034201/ecb:100034229/ecb:100070365/ecb:100050675/ecb:100067492/ecb:100066388/ecb:100054305/ecb:100051186/ecb:100059348/ecb:100058251/ecb:100063153/ecb:100065563/ecb:100034081/ecb:100050666/ecb:100059772/ecb:100062549/ecb:100069796/ecb:100057711/ecb:100070498/ecb:100071524/ecb:100070334/ecb:102150125/ecb:100…	39
ecb05205	Proteoglycans in cancer	75/2320	182/6611	0.048185710201449	0.420990941760028	100055459/100071067/100052205/100056351/100068706/100069711/100059469/100071503/100056239/100272214/100062909/100058859/100033904/100064655/100054739/111773876/100061532/100050227/100061130/100071678/100058824/100056278/100057737/100071701/100033877/100061635/100058881/100060501/100034182/100072886/100062044/100053027/100061920/100050465/100063730/100063190/100072339/111768287/100061145/100051649…	ANK1/PPP1CB/FRS2/FZD6/ITGAV/TFAP4/NRAS/ARHGEF12/MAPK12/TWIST1/FZD10/WNT1/PLAUR/ITGA5/ERBB2/TWIST2/CTSL/PIK3R1/AKT1/WNT4/WNT6/MAPK11/VAV3/HSPG2/COL1A1/FZD9/CAV3/PPP1R12A/IGF2/PLAU/TP53/WNT7B/EIF4B/FZD4/WNT9B/MAP2K2/ROCK2/LOC111768287/WNT3A/WNT10B/PDPK1/KRAS/PPP1CC/IHH/WNT11/CTTN/ROCK1/PRKCG/HOXD10/CCND1/PPP1CA/RAC1/FLNC/THBS1/CDKN1A/HRAS/SRC/CBL/WNT7A/WNT3/FZD2/CAMK2B/MMP2/ERBB3/WNT10A/WNT9A/PXN/F…	ecb:100062775/ecb:100071067/ecb:100052205/ecb:100056351/ecb:100068706/ecb:100069711/ecb:100059469/ecb:100071503/ecb:100056239/ecb:100272214/ecb:100062909/ecb:100058859/ecb:100033904/ecb:100064655/ecb:100054739/ecb:111773876/ecb:100061532/ecb:100050227/ecb:100061130/ecb:100071678/ecb:100058824/ecb:100056278/ecb:100057737/ecb:100071701/ecb:100033877/ecb:100061635/ecb:100058881/ecb:100060501/ecb:100…	75
ecb04932	Non-alcoholic fatty liver disease	61/2320	146/6611	0.0533928700015948	0.454523918987935	100630758/100630425/100059888/100147519/100053420/100034096/100064992/100057623/100056239/100629334/100052985/100060451/100051391/100051632/100630209/100050227/100061130/100052692/100056278/100146668/100052169/106783042/100066991/111776000/100034244/100069504/100061973/100037400/100630846/100068855/100034099/100051253/100066488/100061732/100067562/100053392/100066089/100065070/100050730/102149678…	LOC100630758/NDUFB1/MLXIPL/LOC100147519/COX6A1/PRKAG1/NDUFB7/NDUFB9/MAPK12/SDHD/NDUFA4L2/NDUFB8/COX5A/FOS/LOC100630209/PIK3R1/AKT1/MLX/MAPK11/CYC1/NDUFA3/NDUFA4/NDUFA7/INS/SDHA/LEPR/COX5B/CXCL8/LOC100630846/NDUFS7/PRKAG3/NR1H3/EIF2AK3/RAC1/NDUFA8/NDUFS8/NDUFS2/NDUFA12/SOCS3/LOC102149678/COX4I1/ATF4/LOC111772123/NDUFV1/NDUFA1/PKLR/NDUFS6/NDUFAB1/NDUFV3/PRKAA2/UQCRB/COX6B1/LOC111767790/SDHC/LOC1000…	ecb:100630758/ecb:100630425/ecb:100059888/ecb:100147519/ecb:100053420/ecb:100034096/ecb:100064992/ecb:100057623/ecb:100056239/ecb:100629334/ecb:100052985/ecb:100060451/ecb:100051391/ecb:100051632/ecb:100630209/ecb:100050227/ecb:100061130/ecb:100052692/ecb:100056278/ecb:100146668/ecb:100052169/ecb:106783042/ecb:100066991/ecb:111776000/ecb:100034244/ecb:100069504/ecb:100061973/ecb:100037400/ecb:100…	61
ecb04727	GABAergic synapse	29/2320	64/6611	0.0577179850716778	0.479059276094926	100062146/100063690/106782014/100071141/100146532/100066559/100054305/100051186/100052560/100058238/100056978/100065563/100066224/100062549/100070498/100051613/100057720/100069870/100051470/100034092/100630493/100064300/100063963/100057796/100049924/100061395/100050320/100051282/100064813	SLC38A3/NSF/GNG8/SLC12A5/SLC32A1/HAP1/ADCY4/CACNA1D/GNB3/GNAI3/SLC6A12/ADCY1/TRAK2/PRKCG/ADCY5/SLC6A1/SLC6A11/SRC/ABAT/CACNA1S/GNG10/GABRD/GABBR2/ADCY8/CACNA1C/GNB1/SLC38A2/GNAO1/GNG5	ecb:100062146/ecb:100063690/ecb:106782014/ecb:100071141/ecb:100146532/ecb:100066559/ecb:100054305/ecb:100051186/ecb:100052560/ecb:100058238/ecb:100056978/ecb:100065563/ecb:100066224/ecb:100062549/ecb:100070498/ecb:100051613/ecb:100057720/ecb:100069870/ecb:100051470/ecb:100034092/ecb:100630493/ecb:100064300/ecb:100063963/ecb:100057796/ecb:100049924/ecb:100061395/ecb:100050320/ecb:100051282/ecb:100…	29
ecb05016	Huntington disease	109/2320	276/6611	0.0676522641580779	0.532734482918258	100630758/100630425/100072578/100053137/100057640/100069613/100147519/100053420/100064992/102150324/100057623/100051926/100629334/807854/100068477/100629865/100056224/100049846/100052985/100060451/100051391/100009689/100055626/100066559/100630209/100629527/100063883/100067363/100146668/100059821/100055325/100072997/100052169/100054937/100067729/106783042/100059861/100052295/807852/100066991/10003…	LOC100630758/NDUFB1/HDAC2/LOC100053137/DNAH17/CREBBP/LOC100147519/COX6A1/NDUFB7/SEM1/NDUFB9/POLR2I/SDHD/ATP6/PSMB3/POLR2L/PSMA1/TBP/NDUFA4L2/NDUFB8/COX5A/BDNF/EP300/HAP1/LOC100630209/SP1/POLR2G/PSMD7/CYC1/PSMB4/PSMB2/POLR2A/NDUFA3/CREM/TBPL1/NDUFA4/GRIN1/BECN1/ND4/NDUFA7/SDHA/COX5B/NRF1/DCTN2/CREB3L3/TFAM/DNAI1/ATP5MC1/TP53/DNAH12/HDAC1/LOC100630846/NDUFS7/PSMD9/PSMD1/WIPI2/PSMC5/PSMA2/PSMD4/TUBB…	ecb:100630758/ecb:100630425/ecb:100072578/ecb:100053137/ecb:100073091/ecb:100069613/ecb:100147519/ecb:100053420/ecb:100064992/ecb:102150324/ecb:100057623/ecb:100051926/ecb:100629334/ecb:807854/ecb:100068477/ecb:100629865/ecb:100056224/ecb:100049846/ecb:100052985/ecb:100060451/ecb:100051391/ecb:100009689/ecb:100055626/ecb:100066559/ecb:100630209/ecb:100629527/ecb:100063883/ecb:100067363/ecb:100146…	109
ecb04614	Renin-angiotensin system	9/2320	16/6611	0.0678821855903634	0.532734482918258	100060147/100061830/100034023/100057118/100059667/100050397/100071127/100050866/100064801	MRGPRD/PRCP/KLK1E2/ATP6AP2/THOP1/ANPEP/CTSA/LOC100050866/ACE	ecb:100060147/ecb:100061830/ecb:100034023/ecb:100057118/ecb:100059667/ecb:100050397/ecb:100071127/ecb:100050866/ecb:100064801	9
ecb05010	Alzheimer disease	137/2320	352/6611	0.0689987432695334	0.532734482918258	100061820/100630758/100630425/100056351/100052410/100147519/100053420/100066612/100064403/100064992/100059469/102150324/100057623/100629334/807854/100068477/100062909/100058859/100056224/100052985/100060451/100051391/100064482/100071150/100630209/100050227/100061130/100071678/100058824/100067363/100146668/100059821/791246/100061874/100055325/100052169/100058700/100061635/100051186/106783042/10005…	PPID/LOC100630758/NDUFB1/FZD6/GRIN2C/LOC100147519/COX6A1/RTN4/ATP2A1/NDUFB7/NRAS/SEM1/NDUFB9/SDHD/ATP6/PSMB3/FZD10/WNT1/PSMA1/NDUFA4L2/NDUFB8/COX5A/CALML6/CALM3/LOC100630209/PIK3R1/AKT1/WNT4/WNT6/PSMD7/CYC1/PSMB4/NOS2/PPP3R1/PSMB2/NDUFA3/BACE2/FZD9/CACNA1D/NDUFA4/GRIN1/BECN1/ND4/NDUFA7/GRIN2D/INS/SDHA/APOE/COX5B/AXIN1/ATP5MC1/WNT7B/FZD4/LRP5/WNT9B/MAP2K2/SLC39A6/LOC111768287/AXIN2/WNT3A/LOC100630…	ecb:100061820/ecb:100630758/ecb:100630425/ecb:100056351/ecb:100052410/ecb:100147519/ecb:100053420/ecb:100066612/ecb:100064403/ecb:100064992/ecb:100059469/ecb:102150324/ecb:100057623/ecb:100629334/ecb:807854/ecb:100068477/ecb:100062909/ecb:100058859/ecb:100056224/ecb:100052985/ecb:100060451/ecb:100051391/ecb:100064482/ecb:100062752/ecb:100630209/ecb:100050227/ecb:100061130/ecb:100071678/ecb:100058…	137
ecb05030	Cocaine addiction	19/2320	40/6611	0.0710251469182115	0.535917017655596	100052410/100009689/111774159/100050675/100068204/100054937/100059348/100059861/102148904/100058238/100063153/100070498/100146648/100070334/100052178/100057002/100052557/100063442/100062195	GRIN2C/BDNF/GRIN3B/LOC100050675/PPP1R1B/CREM/ATF6B/GRIN1/GRIN2D/GNAI3/CREB3L3/ADCY5/TH/ATF4/GRM2/CREB3L1/DDC/CDK5/DRD2	ecb:100052410/ecb:100009689/ecb:111774159/ecb:100050675/ecb:100068204/ecb:100066388/ecb:100059348/ecb:100059861/ecb:102148904/ecb:100058238/ecb:100063153/ecb:100070498/ecb:100146648/ecb:100070334/ecb:100052178/ecb:100057002/ecb:100052557/ecb:100063442/ecb:100062195	19
ecb05200	Pathways in cancer	184/2320	482/6611	0.0780175107432959	0.575595857039427	100072461/100072863/102149785/100063871/100062485/100072578/100058057/100058000/100064594/100056351/100068706/106782014/100052248/100050322/106782489/100069613/100067420/100072356/102149317/100033846/100059469/102148632/100146270/100034150/100051917/100063598/100071503/100073020/100146771/100069672/100055086/100062909/100057450/100058859/100054542/100034230/100064098/100064482/106781151/100051349…	FGF22/PLD2/LOC102149785/LOC100063871/NCOA4/HDAC2/LAMA5/NFKBIA/NTRK1/FZD6/ITGAV/GNG8/E2F3/LOC100050322/CKS2/CREBBP/GLI2/CRK/LOC102149317/SMAD4/NRAS/LOC102148632/LOC100146270/HSP90AB1/TXNRD2/JAG2/ARHGEF12/HEY2/NOTCH3/KIF7/PDGFA/FZD10/MECOM/WNT1/FGF21/IL23A/GLI3/CALML6/LOC106781151/PGF/HES5/ERBB2/EP300/FOS/CALM3/IFNAR2/IL2RA/PIK3R1/AKT1/NOTCH2/PLEKHG5/WNT4/SP1/WNT6/IL12RB2/LAMB3/IL13/NOS2/LAMC3/LOC1…	ecb:100072461/ecb:100072863/ecb:102149785/ecb:100063871/ecb:100062485/ecb:100072578/ecb:100058057/ecb:100058000/ecb:100064594/ecb:100056351/ecb:100068706/ecb:106782014/ecb:100052248/ecb:100050322/ecb:106782489/ecb:100069613/ecb:100067420/ecb:100072356/ecb:102149317/ecb:100033846/ecb:100059469/ecb:102149785/ecb:100146270/ecb:100034150/ecb:100051917/ecb:100063598/ecb:100071503/ecb:100073020/ecb:100…	184
ecb04270	Vascular smooth muscle contraction	45/2320	108/6611	0.0909462774498204	0.656394872029138	100071067/100066003/100070482/100071503/100050346/100064482/100057178/100071150/100034201/100033847/100050675/100059234/100071038/100054305/100051186/100060501/100071826/100053698/100071062/100066842/100063190/100068106/100065563/100072339/100058160/100034056/100062549/100059233/100629546/100058509/100034064/100070498/100062972/100059367/100034092/100061959/100057796/100070422/100049924/100052035…	PPP1CB/ADRA1D/MYLK/ARHGEF12/MYH11/CALML6/NPPC/CALM3/NPPA/EDN2/LOC100050675/KCNMB1/PLA2G4E/ADCY4/CACNA1D/PPP1R12A/PLA2G2C/MYLK2/PLA2G4B/AVP/MAP2K2/CALD1/ADCY1/ROCK2/PPP1CC/ROCK1/PRKCG/PPP1CA/ADM2/PLA2G3/EDN3/ADCY5/GNA13/MYL6B/CACNA1S/NPR1/ADCY8/LOC100070422/CACNA1C/MYL6/PLA2G2E/MRVI1/MYH14/NPPB/ADRA1B	ecb:100071067/ecb:100066003/ecb:100070482/ecb:100071503/ecb:100050346/ecb:100064482/ecb:100057178/ecb:100062752/ecb:100034201/ecb:100033847/ecb:100050675/ecb:100059234/ecb:100071038/ecb:100054305/ecb:100051186/ecb:100060501/ecb:100071826/ecb:100053698/ecb:100071062/ecb:100066842/ecb:100063190/ecb:100068106/ecb:100065563/ecb:100072339/ecb:100058160/ecb:100034056/ecb:100062549/ecb:100059233/ecb:100…	45
ecb04724	Glutamatergic synapse	38/2320	90/6611	0.0952516367350879	0.660524520855327	100072863/100062146/100061705/106782014/100052410/100068333/100069742/111774159/100067731/100050675/100061874/100071038/100054305/100051186/100052560/100059861/102148904/100071062/100058238/100065563/100057774/100069209/100146911/100062549/100070498/100052178/100056993/100146907/100630493/100057796/100049924/100061395/100050320/100051282/100063477/100072862/100061879/100064813	PLD2/SLC38A3/SHANK2/GNG8/GRIN2C/HOMER2/GRIK5/GRIN3B/GRM6/LOC100050675/PPP3R1/PLA2G4E/ADCY4/CACNA1D/GNB3/GRIN1/GRIN2D/PLA2G4B/GNAI3/ADCY1/PLD1/GRIK3/SHANK1/PRKCG/ADCY5/GRM2/SHANK3/SLC17A7/GNG10/ADCY8/CACNA1C/GNB1/SLC38A2/GNAO1/GRIK4/PPP3CB/GRM4/GNG5	ecb:100072863/ecb:100062146/ecb:100061705/ecb:106782014/ecb:100052410/ecb:100068333/ecb:100069742/ecb:111774159/ecb:100067731/ecb:100050675/ecb:100061874/ecb:100071038/ecb:100054305/ecb:100051186/ecb:100052560/ecb:100059861/ecb:102148904/ecb:100071062/ecb:100058238/ecb:100065563/ecb:100057774/ecb:100069209/ecb:100146911/ecb:100062549/ecb:100070498/ecb:100052178/ecb:100056993/ecb:100146907/ecb:100…	38
ecb00860	Porphyrin metabolism	12/2320	24/6611	0.0954975210875171	0.660524520855327	100054014/100068145/100060721/100066114/100066168/100065342/100069058/100060580/100053680/100037416/100066641/100072394	FECH/BLVRB/COX15/HMOX2/PPOX/LOC100065342/HMOX1/ALAS2/HCCS/GUSB/MMAB/CPOX	ecb:100054014/ecb:100068145/ecb:100060721/ecb:100066114/ecb:100066168/ecb:100065342/ecb:100069058/ecb:100060580/ecb:100053680/ecb:100037416/ecb:100066641/ecb:100072394	12
ecb05022	Pathways of neurodegeneration - multiple diseases	162/2320	425/6611	0.0976222927932532	0.661440840966532	100061820/100630758/100630425/100057832/100056351/100052410/100052123/100057640/100147519/100053420/100064403/100064992/100059469/102150324/100057623/100056239/100066727/100629334/807854/100068477/100062909/100058859/100064328/100056224/100052985/100060451/100051391/100064482/100009689/100066559/100071150/100630209/100071678/100058824/100056278/100067363/100061534/100065904/100146668/100059821/79…	PPID/LOC100630758/NDUFB1/PRKN/FZD6/GRIN2C/PARK7/DNAH17/LOC100147519/COX6A1/ATP2A1/NDUFB7/NRAS/SEM1/NDUFB9/MAPK12/FIG4/SDHD/ATP6/PSMB3/FZD10/WNT1/NEFH/PSMA1/NDUFA4L2/NDUFB8/COX5A/CALML6/BDNF/HAP1/CALM3/LOC100630209/WNT4/WNT6/MAPK11/PSMD7/UBE2J2/PRNP/CYC1/PSMB4/NOS2/TRAP1/PPP3R1/PSMB2/NDUFA3/FZD9/CACNA1D/NDUFA4/GRIN1/BECN1/ND4/NDUFA7/GRIN2D/SDHA/COX5B/DCTN2/AXIN1/DNAI1/ATP5MC1/WNT7B/FZD4/LRP5/WNT9B…	ecb:100061820/ecb:100630758/ecb:100630425/ecb:100057832/ecb:100056351/ecb:100052410/ecb:100052123/ecb:100073091/ecb:100147519/ecb:100053420/ecb:100064403/ecb:100064992/ecb:100059469/ecb:102150324/ecb:100057623/ecb:100056239/ecb:100066727/ecb:100629334/ecb:807854/ecb:100068477/ecb:100062909/ecb:100058859/ecb:100064328/ecb:100056224/ecb:100052985/ecb:100060451/ecb:100051391/ecb:100064482/ecb:100009…	162
ecb03050	Proteasome	20/2320	44/6611	0.100525175823308	0.667487167466765	102150324/100068477/100056224/100629560/100067363/100059821/100055325/100055985/100058668/100057015/100053987/100064293/100216429/100062573/100051957/100052570/100061457/100058456/100147612/100050948	SEM1/PSMB3/PSMA1/POMP/PSMD7/PSMB4/PSMB2/PSMB11/PSMD9/PSMD1/PSMC5/PSMA2/PSMD4/PSMC1/PSMB1/PSMB5/PSMA5/PSMC2/PSMD3/PSMD13	ecb:102150324/ecb:100068477/ecb:100056224/ecb:100629560/ecb:100067363/ecb:100059821/ecb:100055325/ecb:100055985/ecb:100058668/ecb:100057015/ecb:100053987/ecb:100064293/ecb:100216429/ecb:100062573/ecb:100051957/ecb:100052570/ecb:100061457/ecb:100058456/ecb:100147612/ecb:100050948	20
ecb05231	Choline metabolism in cancer	42/2320	101/6611	0.102563964780653	0.66767130014072	100072863/102149785/100063871/102149317/100067985/100059469/102148632/100055086/100063287/100064440/111771751/106781151/100051632/100050227/100061130/100629527/106781178/100071038/106781162/100071062/100063190/102149416/100630736/100064473/102148588/102147367/100054137/100057774/100062549/106781089/106781248/100052163/100061732/100054701/100058455/100055481/100051054/100071665/100061166/100051662…	PLD2/LOC102149785/LOC100063871/LOC102149317/DGKG/NRAS/LOC102148632/PDGFA/SLC22A4/RHEB/LOC111771751/LOC106781151/FOS/PIK3R1/AKT1/SP1/LOC106781178/PLA2G4E/LOC106781162/PLA2G4B/MAP2K2/LOC102149416/PDPK1/KRAS/LOC102148588/LOC102147367/LOC100054137/PLD1/PRKCG/LOC106781089/LOC106781248/PCYT1B/RAC1/RAC2/SLC22A1/HRAS/SLC44A4/PDGFRB/HIF1A/DGKA/LOC102150685/CHKB	ecb:100072863/ecb:102149785/ecb:100063871/ecb:102149317/ecb:100067985/ecb:100059469/ecb:102149785/ecb:100055086/ecb:100063287/ecb:100064440/ecb:100051946/ecb:106781151/ecb:100051632/ecb:100050227/ecb:100061130/ecb:100629527/ecb:102147367/ecb:100071038/ecb:106781162/ecb:100071062/ecb:100063190/ecb:102149416/ecb:100630736/ecb:100051785/ecb:102148588/ecb:102149416/ecb:100054137/ecb:100057774/ecb:100…	42
ecb04512	ECM-receptor interaction	25/2320	57/6611	0.10615448162483	0.677755536527761	100058057/100068706/100054374/100064655/100053029/100056564/100069663/100071701/100033877/100058660/791238/100033911/100066264/100059315/100053539/100050035/100065211/100147607/100051679/100057478/100055332/100058756/100034189/791241/100063449	LAMA5/ITGAV/ITGA9/ITGA5/SPP1/LAMB3/LAMC3/HSPG2/COL1A1/COL9A3/LAMA3/COMP/COL4A2/TNXB/LAMB2/COL6A1/ITGA11/CHAD/ITGB4/THBS1/COL6A2/ITGA7/FN1/COL2A1/THBS3	ecb:100058057/ecb:100068706/ecb:100054374/ecb:100064655/ecb:100053029/ecb:100056564/ecb:100069663/ecb:100071701/ecb:100033877/ecb:100058660/ecb:791238/ecb:100033911/ecb:100066264/ecb:100059315/ecb:100053539/ecb:100050035/ecb:100065211/ecb:100147607/ecb:100051679/ecb:100057478/ecb:100055332/ecb:100058756/ecb:100034189/ecb:791241/ecb:100063449	25
ecb04979	Cholesterol metabolism	19/2320	42/6611	0.112398071812118	0.691341240392009	100054064/100069071/100061385/100054870/100054241/111774288/100065532/100055936/102147873/100053762/100065481/100062506/100146367/100062974/100056253/100066043/100054399/100066031/100147049	LRPAP1/ABCG8/SORT1/STARD3/ABCA1/ANGPTL8/APOC2/CYP27A1/APOC1/LIPG/APOE/APOA4/SOAT2/VDAC1/VAPB/APOA2/CIDEB/TSPO2/PCSK9	ecb:100054064/ecb:100069071/ecb:100061385/ecb:100054870/ecb:100054241/ecb:111774288/ecb:100065532/ecb:100055936/ecb:102147873/ecb:100053762/ecb:100065481/ecb:100062506/ecb:100146367/ecb:100062974/ecb:100056253/ecb:100066043/ecb:100054399/ecb:100066031/ecb:100147049	19
ecb04742	Taste transduction	17/2320	37/6611	0.113461228136932	0.691341240392009	100060376/100058355/100071630/100059623/100054305/100052560/111771529/100062797/100069008/100064711/100066152/100063963/100057796/100061704/100049924/100061879/100063001	TRPM5/ASIC2/HTR1D/SCNN1A/ADCY4/GNB3/P2RY4/P2RX3/SCNN1B/PDE1B/ENTPD2/GABBR2/ADCY8/P2RX2/CACNA1C/GRM4/HCN4	ecb:100060376/ecb:100058355/ecb:100071630/ecb:100059623/ecb:100054305/ecb:100052560/ecb:111771529/ecb:100062797/ecb:100069008/ecb:100064711/ecb:100066152/ecb:100063963/ecb:100057796/ecb:100061704/ecb:100049924/ecb:100061879/ecb:100063001	17
ecb04720	Long-term potentiation	26/2320	60/6611	0.114529422354098	0.691341240392009	100071067/100052410/100069613/100059469/100064482/100055626/100071150/100061874/100059861/102148904/100057166/100063190/100065563/100064473/100058160/100062549/100059233/100055481/100070334/100146368/100064738/100057796/100070422/100058911/100049924/100072862	PPP1CB/GRIN2C/CREBBP/NRAS/CALML6/EP300/CALM3/PPP3R1/GRIN1/GRIN2D/RPS6KA1/MAP2K2/ADCY1/KRAS/PPP1CC/PRKCG/PPP1CA/HRAS/ATF4/CAMK2B/PPP1R1A/ADCY8/LOC100070422/RPS6KA3/CACNA1C/PPP3CB	ecb:100071067/ecb:100052410/ecb:100069613/ecb:100059469/ecb:100064482/ecb:100055626/ecb:100062752/ecb:100061874/ecb:100059861/ecb:102148904/ecb:100057166/ecb:100063190/ecb:100065563/ecb:100051785/ecb:100058160/ecb:100062549/ecb:100059233/ecb:100055481/ecb:100070334/ecb:100146368/ecb:100064738/ecb:100057796/ecb:100070422/ecb:100058911/ecb:100049924/ecb:100072862	26
ecb04510	Focal adhesion	65/2320	164/6611	0.125306717098396	0.712053415645217	100146209/100060444/100071067/100058057/100068706/100072356/100070482/100071463/100055086/100054374/100064655/100053029/100068908/100051349/100054739/100050227/100061130/100056564/100069663/100051255/100057737/100033877/100064165/100058660/100058881/100063668/791238/100060501/100033911/100053698/100066264/100059315/100053539/100072339/100050035/100051591/100630736/100058160/100034056/100065211/10…	SHC2/MYL10/PPP1CB/LAMA5/ITGAV/CRK/MYLK/PAK6/PDGFA/ITGA9/ITGA5/SPP1/BCAR1/PGF/ERBB2/PIK3R1/AKT1/LAMB3/LAMC3/EMP2/VAV3/COL1A1/VCL/COL9A3/CAV3/EMP1/LAMA3/PPP1R12A/COMP/MYLK2/COL4A2/TNXB/LAMB2/ROCK2/COL6A1/MYL5/PDPK1/PPP1CC/ROCK1/ITGA11/PRKCG/CCND1/PPP1CA/RAC1/RAC2/LOC100051370/FLNC/CHAD/ITGB4/THBS1/HRAS/SRC/COL6A2/PARVG/ITGA7/MYL2/PXN/FN1/PDGFRB/COL2A1/FLT4/MYL7/THBS3/ILK/CTNNB1	ecb:100146209/ecb:100060444/ecb:100071067/ecb:100058057/ecb:100068706/ecb:100072356/ecb:100070482/ecb:100071463/ecb:100055086/ecb:100054374/ecb:100064655/ecb:100053029/ecb:100068908/ecb:100051349/ecb:100054739/ecb:100050227/ecb:100061130/ecb:100056564/ecb:100069663/ecb:100051255/ecb:100057737/ecb:100033877/ecb:100064165/ecb:100058660/ecb:100058881/ecb:100063668/ecb:791238/ecb:100060501/ecb:100033…	65
ecb04723	Retrograde endocannabinoid signaling	47/2320	116/6611	0.128289490891871	0.712053415645217	100630425/106782014/100064992/100146532/100064621/100057623/100056239/100052985/100060451/100056278/100052169/100054305/100058166/100051186/100052560/106783042/807852/100051756/100066991/100058238/100065563/100068855/100059772/100062549/100067562/100053392/100066089/100070498/100065070/111772123/100146907/100034092/100630493/100059569/100058835/100064300/100057796/100071879/100049924/100061395/10…	NDUFB1/GNG8/NDUFB7/SLC32A1/KCNJ5/NDUFB9/MAPK12/NDUFA4L2/NDUFB8/MAPK11/NDUFA3/ADCY4/KCNJ9/CACNA1D/GNB3/NDUFA4/ND4/FAAH/NDUFA7/GNAI3/ADCY1/NDUFS7/DAGLA/PRKCG/NDUFA8/NDUFS8/NDUFS2/ADCY5/NDUFA12/LOC111772123/SLC17A7/CACNA1S/GNG10/NDUFV1/NDUFA1/GABRD/ADCY8/NDUFS6/CACNA1C/GNB1/NDUFAB1/NDUFV3/GNAO1/LOC111767790/NDUFB11/GNG5/LOC111767785	ecb:100630425/ecb:106782014/ecb:100064992/ecb:100146532/ecb:100064621/ecb:100057623/ecb:100056239/ecb:100052985/ecb:100060451/ecb:100056278/ecb:100052169/ecb:100054305/ecb:100058166/ecb:100051186/ecb:100052560/ecb:106783042/ecb:807852/ecb:100051756/ecb:100066991/ecb:100058238/ecb:100065563/ecb:100068855/ecb:100059772/ecb:100062549/ecb:100067562/ecb:100053392/ecb:100066089/ecb:100070498/ecb:100065…	47
ecb05415	Diabetic cardiomyopathy	73/2320	186/6611	0.130388369731818	0.712053415645217	100630758/100063339/100630425/100071067/100147519/100053420/100064403/100064992/100057623/100056239/100062365/100629334/807854/100060791/100052985/100060451/100051391/100629586/100630209/100050227/100061130/100629527/100056278/100146668/100052169/100033877/106783042/807852/100066991/111776000/100034244/100061973/100069523/100630846/100068855/100058160/100070047/100062549/100051765/100059233/10006…	LOC100630758/NOS3/NDUFB1/PPP1CB/LOC100147519/COX6A1/ATP2A1/NDUFB7/NDUFB9/MAPK12/GSR/SDHD/ATP6/PDK3/NDUFA4L2/NDUFB8/COX5A/MPC1/LOC100630209/PIK3R1/AKT1/SP1/MAPK11/CYC1/NDUFA3/COL1A1/NDUFA4/ND4/NDUFA7/INS/SDHA/COX5B/ATP5MC1/LOC100630846/NDUFS7/PPP1CC/PTPA/PRKCG/TGFB3/PPP1CA/RAC1/NDUFA8/NDUFS8/NDUFS2/RAC2/NDUFA12/LOC102149678/VDAC1/COX4I1/LOC111772123/TBC1D4/ATP5F1C/CAMK2B/NDUFV1/MMP2/NDUFA1/LOC1000…	ecb:100630758/ecb:100063339/ecb:100630425/ecb:100071067/ecb:100147519/ecb:100053420/ecb:100064403/ecb:100064992/ecb:100057623/ecb:100056239/ecb:100062365/ecb:100629334/ecb:807854/ecb:100060791/ecb:100052985/ecb:100060451/ecb:100051391/ecb:100629586/ecb:100630209/ecb:100050227/ecb:100061130/ecb:100629527/ecb:100056278/ecb:100146668/ecb:100052169/ecb:100033877/ecb:106783042/ecb:807852/ecb:100066991…	73
ecb00053	Ascorbate and aldarate metabolism	7/2320	13/6611	0.130795949690835	0.712053415645217	100056580/100055479/100055111/100060577/100065342/100060483/100037416	MIOX/ALDH16A1/ALDH1B1/ALDH9A1/LOC100065342/LOC100060483/GUSB	ecb:100056580/ecb:100055479/ecb:100055111/ecb:100060577/ecb:100065342/ecb:100060483/ecb:100037416	7
ecb00360	Phenylalanine metabolism	7/2320	13/6611	0.130795949690835	0.712053415645217	100059853/100147304/100053296/100055246/100059580/100065718/100052557	HPD/IL4I1/LOC100053296/LOC100055246/GOT1L1/LOC100065718/DDC	ecb:100059853/ecb:100147304/ecb:100053296/ecb:100055246/ecb:100059580/ecb:100065718/ecb:100052557	7
ecb04060	Cytokine-cytokine receptor interaction	87/2320	224/6611	0.13082909142879	0.712053415645217	100058357/100055159/100051984/100066885/100057564/100071540/100066346/100065669/100034230/100058364/111768801/100034180/100052489/111770212/100070292/100063061/100059424/100061313/100053757/100065499/100034113/100067535/100057022/100034121/100147106/100071510/100146825/100629131/102150286/102150292/102148318/102150259/111769675/100072735/100069504/100068680/100054703/100034069/111767395/100037400…	IL1RL1/CCR6/GDF2/CCL25/TNFRSF19/CCL15/IL20RB/NGF/IL23A/LTB/IL25/GH1/IFNAR2/LOC111770212/IL2RA/EBI3/TNFRSF25/ACVRL1/IL12RB2/EDA/IL13/INHBB/EPOR/CXCL1/LOC100147106/IL22RA1/IL28B/LIF/BMP8B/TNFSF9/AMH/CCL1/GDF15/NODAL/LEPR/LOC100068680/IL34/TNFRSF14/LOC111767395/CXCL8/EPO/BMP6/CNTFR/INHBC/TNFRSF12A/TNFRSF17/THPO/LOC100629870/NGFR/IL1R1/IL11/LOC100067228/TNFSF8/CCL19/TGFB3/IL24/GDF1/CCR8/TNFRSF8/CXCR4…	ecb:100058357/ecb:100055159/ecb:100051984/ecb:100066885/ecb:100057564/ecb:100071540/ecb:100066346/ecb:100065669/ecb:100034230/ecb:100058364/ecb:111768801/ecb:100034180/ecb:100052489/ecb:111770212/ecb:100070292/ecb:100063061/ecb:100059424/ecb:100061313/ecb:100053757/ecb:100065499/ecb:100034113/ecb:100067535/ecb:100057022/ecb:100034121/ecb:100147106/ecb:100071510/ecb:100146825/ecb:100629131/ecb:102…	87
ecb05034	Alcoholism	67/2320	170/6611	0.133000196233128	0.712194599183849	100146209/100054146/100072578/100071067/106782014/100052410/100054015/100059469/106782250/100053545/100064482/100009689/100054521/100059700/100059737/100071150/100062208/100060980/111774159/100063835/100050675/100053645/100053279/100068204/100054473/100054058/100054937/100061405/100053499/100059348/100052560/100054193/111771646/100059861/102148904/100058238/100063153/100053847/111774230/100070281…	SHC2/LOC100054146/HDAC2/PPP1CB/GNG8/GRIN2C/LOC100054015/NRAS/LOC106782250/LOC100053545/CALML6/BDNF/LOC100054521/LOC100059700/LOC100059737/CALM3/HDAC6/LOC100060980/GRIN3B/LOC100063835/LOC100050675/LOC100053645/LOC100053279/PPP1R1B/LOC100054473/LOC100054058/CREM/HDAC3/LOC100053499/ATF6B/GNB3/LOC100054193/LOC111771646/GRIN1/GRIN2D/GNAI3/CREB3L3/LOC100053847/LOC111774230/HDAC1/LOC102149092/LOC1021509…	ecb:100146209/ecb:100054146/ecb:100072578/ecb:100071067/ecb:106782014/ecb:100052410/ecb:100053968/ecb:100059469/ecb:102148494/ecb:100053545/ecb:100064482/ecb:100009689/ecb:100063835/ecb:100059700/ecb:100059737/ecb:100062752/ecb:100062208/ecb:102150902/ecb:111774159/ecb:102148494/ecb:100050675/ecb:100053645/ecb:100053279/ecb:100068204/ecb:100054473/ecb:100054113/ecb:100066388/ecb:100061405/ecb:100…	67
ecb04350	TGF-beta signaling pathway	34/2320	82/6611	0.136108467203948	0.717270017646203	100051861/100069613/100033846/100070522/100069731/100055626/100062224/100068419/100629527/100067164/100067535/100064082/102150286/102148318/100072735/100068680/100057240/100033935/100033934/100053175/100034056/100051765/100009678/100057478/102149210/100067195/100055581/100147101/100050299/100063749/100050257/100034048/100071592/100068097	RGMA/CREBBP/SMAD4/LTBP1/NRROS/EP300/PPP2CB/ID1/SP1/CHRD/INHBB/SMURF2/BMP8B/AMH/NODAL/LOC100068680/ID2/NOG/BMP6/INHBC/ROCK1/TGFB3/FMOD/THBS1/TGIF2/BMPR2/RBX1/GDF7/BMP7/LRRC32/INHBE/BMP4/ID3/MYC	ecb:100051861/ecb:100069613/ecb:100033846/ecb:100070522/ecb:100069731/ecb:100055626/ecb:100062224/ecb:100068419/ecb:100629527/ecb:100067164/ecb:100067535/ecb:100064082/ecb:102150286/ecb:102148318/ecb:100072735/ecb:100068680/ecb:100057240/ecb:100033935/ecb:100033934/ecb:100053175/ecb:100034056/ecb:100051765/ecb:100009678/ecb:100057478/ecb:102149210/ecb:100067195/ecb:100055581/ecb:100147101/ecb:100…	34
ecb00310	Lysine degradation	24/2320	56/6611	0.140010470258823	0.726304314467645	100055479/100055111/100059802/100057450/100052411/100060577/100057386/100057692/100146430/100072956/100060844/100071238/100054973/100063310/100062108/100058932/100068506/100059605/100069718/100068397/100064888/100058928/100064812/100063523	ALDH16A1/ALDH1B1/KMT2B/MECOM/EZH1/ALDH9A1/ASH1L/NSD3/SETD1B/HADH/PRDM16/KMT2A/PRDM2/GCDH/SUV39H1/KMT2D/DOT1L/PIPOX/ACAT1/PHYKPL/SETD2/KMT2E/KMT2C/SETD1A	ecb:100055479/ecb:100055111/ecb:100059802/ecb:100057450/ecb:100052411/ecb:100060577/ecb:100057386/ecb:100057692/ecb:100146430/ecb:100072956/ecb:100060844/ecb:100071238/ecb:100057450/ecb:100063310/ecb:100062108/ecb:100058932/ecb:100068506/ecb:100059605/ecb:100069718/ecb:100068397/ecb:100064888/ecb:100058928/ecb:100064812/ecb:100063523	24
ecb04725	Cholinergic synapse	41/2320	101/6611	0.144281684374878	0.727670499037754	100069149/106782014/102147631/100059469/102150777/100051632/100050227/100061130/100054937/100067963/100054305/100051186/100070031/100052560/100058238/100146784/100063153/100146909/100065563/100147042/102151059/100064473/100146986/100062549/100062779/100070498/100055481/100070334/100060486/100034092/100630493/100146368/100057002/100057796/100049924/100061395/100064117/100051282/100060336/100064813…	ACHE/GNG8/CHRM4/NRAS/CHRNB2/FOS/PIK3R1/AKT1/CREM/KCNQ4/ADCY4/CACNA1D/KCNJ4/GNB3/GNAI3/CHRNA4/CREB3L3/KCNJ14/ADCY1/KCNJ12/SLC18A3/KRAS/KCNQ2/PRKCG/PIK3R6/ADCY5/HRAS/ATF4/CHRNB4/CACNA1S/GNG10/CAMK2B/CREB3L1/ADCY8/CACNA1C/GNB1/CHRM1/GNAO1/KCNQ1/GNG5/CHAT	ecb:100069149/ecb:106782014/ecb:102147631/ecb:100059469/ecb:102150777/ecb:100051632/ecb:100050227/ecb:100061130/ecb:100066388/ecb:100067963/ecb:100054305/ecb:100051186/ecb:100070031/ecb:100052560/ecb:100058238/ecb:100146784/ecb:100063153/ecb:100146909/ecb:100065563/ecb:100147042/ecb:102151059/ecb:100051785/ecb:100146986/ecb:100062549/ecb:100062779/ecb:100070498/ecb:100055481/ecb:100070334/ecb:100…	41
ecb00350	Tyrosine metabolism	13/2320	28/6611	0.144657388362927	0.727670499037754	100059853/100147304/791247/100053296/100055246/100059580/100033859/100146509/100065718/100146648/100067938/100052557/100072955	HPD/IL4I1/DBH/LOC100053296/LOC100055246/GOT1L1/PNMT/COMT/LOC100065718/TH/FAHD1/DDC/TPO	ecb:100059853/ecb:100147304/ecb:791247/ecb:100053296/ecb:100055246/ecb:100059580/ecb:100033859/ecb:100146509/ecb:100065718/ecb:100146648/ecb:100067938/ecb:100052557/ecb:100072955	13
ecb00330	Arginine and proline metabolism	20/2320	46/6611	0.149155804905702	0.739100406398406	100063339/100055479/100055111/100072405/100147246/100072882/111771736/100060577/100065641/100059819/100059580/791246/100063930/100065757/100054318/100051857/100630262/100063760/100056730/100073008	NOS3/ALDH16A1/ALDH1B1/ODC1/ALDH4A1/P4HA2/LOC111771736/ALDH9A1/CKM/DAO/GOT1L1/NOS2/AOC1/PYCR3/PYCR2/SMS/PRODH2/P4HA1/SRM/SAT2	ecb:100063339/ecb:100055479/ecb:100055111/ecb:100072405/ecb:100147246/ecb:100072882/ecb:111772327/ecb:100060577/ecb:100065641/ecb:100059819/ecb:100059580/ecb:791246/ecb:100063930/ecb:100065757/ecb:100054318/ecb:100051857/ecb:100630262/ecb:100063760/ecb:100056730/ecb:100073008	20
ecb05207	Chemical carcinogenesis - receptor activation	59/2320	150/6611	0.155274839836096	0.758106570964467	100072461/100050322/100146832/100071257/100059469/100034150/100072761/102150777/100058859/100052650/100051632/100060414/100050227/100061130/100067078/100054611/100050675/100055384/100065342/102149219/100054937/100054305/100051186/100056444/100059348/100057166/100058238/100146784/100063153/100063190/100058329/100065563/100033837/100064473/100629648/100062549/102149114/100070498/100069121/100055481…	FGF22/LOC100050322/ADRB1/PAQR7/NRAS/HSP90AB1/AIPL1/CHRNB2/WNT1/KPNA4/FOS/EPHX2/PIK3R1/AKT1/NOTCH2/LOC100054611/LOC100050675/IKBKE/LOC100065342/LOC102149219/CREM/ADCY4/CACNA1D/FGF17/ATF6B/RPS6KA1/GNAI3/CHRNA4/CREB3L3/MAP2K2/LOC100058329/ADCY1/HSP90AA1/KRAS/FGF18/PRKCG/CCND1/ADCY5/KPNB1/HRAS/ATF4/SRC/CHRNB4/FGF4/CACNA1S/JAG1/FGF8/CREB3L1/FGF3/PTGES3/ADCY8/RPS6KA3/CACNA1C/CYP3A93/KPNA2/AIP/KLF5/DLL3…	ecb:100072461/ecb:100050322/ecb:100146832/ecb:100071257/ecb:100059469/ecb:100034150/ecb:100072761/ecb:102150777/ecb:100058859/ecb:100052650/ecb:100051632/ecb:100060414/ecb:100050227/ecb:100061130/ecb:100067078/ecb:100054611/ecb:100050675/ecb:100055384/ecb:100065342/ecb:102149219/ecb:100066388/ecb:100054305/ecb:100051186/ecb:100056444/ecb:100059348/ecb:100057166/ecb:100058238/ecb:100146784/ecb:100…	59
ecb04151	PI3K-Akt signaling pathway	106/2320	279/6611	0.165212927886402	0.789293472862132	100072461/100063339/100051839/100058057/100064594/100068706/106782014/100059469/100055710/100059731/100070133/100034150/100065669/100072811/100055086/100064440/100054374/100051737/100054542/100064655/100009689/100053029/100051349/100054739/100061353/100034180/100052489/100070292/100062224/100050227/100061130/100056605/100056564/100069663/100057022/100033877/100058660/100054937/100146703/100056444…	FGF22/NOS3/NTF3/LAMA5/NTRK1/ITGAV/GNG8/NRAS/PCK1/YWHAG/PPP2R2C/HSP90AB1/NGF/DDIT4/PDGFA/RHEB/ITGA9/PPP2R2D/FGF21/ITGA5/BDNF/SPP1/PGF/ERBB2/NR4A1/GH1/IFNAR2/IL2RA/PPP2CB/PIK3R1/AKT1/EREG/LAMB3/LAMC3/EPOR/COL1A1/COL9A3/CREM/MLST8/FGF17/ATF6B/LAMA3/GNB3/COMP/INS/COL4A2/EFNA2/TNXB/CDK4/IGF2/LAMB2/CREB3L3/TP53/EIF4B/MAP2K2/COL6A1/EPO/HSP90AA1/PDPK1/IKBKG/KRAS/NGFR/NTF4/FGF18/CDC37/ITGA11/PHLPP2/CCND1/…	ecb:100072461/ecb:100063339/ecb:100051839/ecb:100058057/ecb:100064594/ecb:100068706/ecb:106782014/ecb:100059469/ecb:100055710/ecb:100059731/ecb:100070133/ecb:100034150/ecb:100065669/ecb:100072811/ecb:100055086/ecb:100064440/ecb:100054374/ecb:100051737/ecb:100054542/ecb:100064655/ecb:100009689/ecb:100053029/ecb:100051349/ecb:100054739/ecb:100061353/ecb:100034180/ecb:100052489/ecb:100070292/ecb:100…	106
ecb04976	Bile secretion	22/2320	52/6611	0.17103228232902	0.789293472862132	100060654/100069071/100064251/100050675/100065342/100069223/100054305/100058251/100070025/100034164/100065563/100051620/100069796/100630455/100629801/100070498/100055149/100058455/100069916/100057796/100064290/100051678	ABCC2/ABCG8/SLC22A8/LOC100050675/LOC100065342/SLC4A5/ADCY4/ATP1A2/ABCC3/ABCG2/ADCY1/SCTR/ATP1A3/SCT/FXYD2/ADCY5/SLC22A7/SLC22A1/AQP1/ADCY8/SLC10A1/SLC27A5	ecb:100060654/ecb:100069071/ecb:100064251/ecb:100050675/ecb:100065342/ecb:100069223/ecb:100054305/ecb:100058251/ecb:100070025/ecb:100034164/ecb:100065563/ecb:100051620/ecb:100069796/ecb:100630455/ecb:100629801/ecb:100070498/ecb:100055149/ecb:100058455/ecb:100069916/ecb:100057796/ecb:100064290/ecb:100051678	22
ecb00190	Oxidative phosphorylation	49/2320	124/6611	0.171607707778557	0.789293472862132	100630758/100630425/100057005/100147519/100053420/100064992/100057623/100629334/807854/100060721/100052985/100060451/100051391/100630209/100146668/100052169/100063018/106783042/100069135/807852/100066991/100034244/100061973/100069523/100630846/100147108/100068855/100067562/100053392/100066089/100065070/102149678/100056171/111772123/100069978/100059569/100058835/100052170/100071879/100069079/10005…	LOC100630758/NDUFB1/ATP6V1C2/LOC100147519/COX6A1/NDUFB7/NDUFB9/SDHD/ATP6/COX15/NDUFA4L2/NDUFB8/COX5A/LOC100630209/CYC1/NDUFA3/ATP5MG/NDUFA4/ATP4B/ND4/NDUFA7/SDHA/COX5B/ATP5MC1/LOC100630846/ATP4A/NDUFS7/NDUFA8/NDUFS8/NDUFS2/NDUFA12/LOC102149678/COX4I1/LOC111772123/ATP5F1C/NDUFV1/NDUFA1/ATP5PD/NDUFS6/NDUFAB1/NDUFV3/UQCRB/COX6B1/LOC111767790/SDHC/LOC100051878/NDUFB11/LOC111767785/UQCRC1	ecb:100630758/ecb:100630425/ecb:100057005/ecb:100147519/ecb:100053420/ecb:100064992/ecb:100057623/ecb:100629334/ecb:807854/ecb:100060721/ecb:100052985/ecb:100060451/ecb:100051391/ecb:100630209/ecb:100146668/ecb:100052169/ecb:100063018/ecb:106783042/ecb:100069135/ecb:807852/ecb:100066991/ecb:100034244/ecb:100061973/ecb:100069523/ecb:100630846/ecb:100147108/ecb:100068855/ecb:100067562/ecb:100053392…	49
ecb04371	Apelin signaling pathway	49/2320	124/6611	0.171607707778557	0.789293472862132	100063339/106782014/100053312/100034096/100033846/100070482/100059469/100146771/100053774/100064482/100053029/102147730/100072574/100071150/100061130/100033931/791246/100058875/100054305/100052560/100052295/100053698/100058238/100056975/100062631/100146819/100063190/100054327/100065563/100064473/100034099/100066889/102149114/100062779/100070498/100062972/100055481/100034090/100630493/100064289/10…	NOS3/GNG8/SLC8A3/PRKAG1/SMAD4/MYLK/NRAS/NOTCH3/PLIN1/CALML6/SPP1/KLF2/EGR1/CALM3/AKT1/SERPINE1/NOS2/SPHK1/ADCY4/GNB3/BECN1/MYLK2/GNAI3/NRF1/TFAM/SLC8A2/MAP2K2/MYL3/ADCY1/KRAS/PRKAG3/APLNR/CCND1/PIK3R6/ADCY5/GNA13/HRAS/RYR1/GNG10/JAG1/SLC8A1/MYL2/ADCY8/MEF2D/LOC100070422/GNB1/PRKAA2/MEF2A/GNG5	ecb:100063339/ecb:106782014/ecb:100053312/ecb:100034096/ecb:100033846/ecb:100070482/ecb:100059469/ecb:100146771/ecb:100053774/ecb:100064482/ecb:100053029/ecb:102147730/ecb:100072574/ecb:100062752/ecb:100061130/ecb:100033931/ecb:791246/ecb:100058875/ecb:100054305/ecb:100052560/ecb:100052295/ecb:100053698/ecb:100058238/ecb:100056975/ecb:100062631/ecb:100146819/ecb:100063190/ecb:100054327/ecb:100065…	49
ecb05218	Melanoma	25/2320	60/6611	0.174219397600508	0.789293472862132	100072461/100052248/100059469/100146270/100055086/100054542/100050227/100061130/100056444/100051005/100062044/100063190/100064473/100629648/100057866/102149114/100064022/100055481/100060525/100060309/100146649/100054996/100071665/100060488/100033960	FGF22/E2F3/NRAS/LOC100146270/PDGFA/FGF21/PIK3R1/AKT1/FGF17/CDK4/TP53/MAP2K2/KRAS/FGF18/E2F2/CCND1/CDKN1A/HRAS/FGF4/FGF8/FGF3/GADD45G/PDGFRB/FGF19/FGF1	ecb:100072461/ecb:100052248/ecb:100059469/ecb:100146270/ecb:100055086/ecb:100054542/ecb:100050227/ecb:100061130/ecb:100056444/ecb:100051005/ecb:100062044/ecb:100063190/ecb:100051785/ecb:100629648/ecb:100057866/ecb:102149114/ecb:100064022/ecb:100055481/ecb:100060525/ecb:100060309/ecb:100146649/ecb:100054996/ecb:100071665/ecb:100060488/ecb:100033960	25
ecb04713	Circadian entrainment	34/2320	84/6611	0.176968511878327	0.789293472862132	106782014/100052410/100034167/100064621/100069948/100064482/100051632/100071150/100070365/100050675/100073046/100067492/100054937/100054305/100058166/100051186/100052560/100059861/102148904/100058238/100065563/100062549/100146638/100070498/100034090/100630493/100146368/100057796/100070422/100049924/100061395/100051282/100064813/100070000	GNG8/GRIN2C/PER2/KCNJ5/ADCYAP1R1/CALML6/FOS/CALM3/CACNA1I/LOC100050675/PER1/CACNA1H/CREM/ADCY4/KCNJ9/CACNA1D/GNB3/GRIN1/GRIN2D/GNAI3/ADCY1/PRKCG/RASD1/ADCY5/RYR1/GNG10/CAMK2B/ADCY8/LOC100070422/CACNA1C/GNB1/GNAO1/GNG5/CACNA1G	ecb:106782014/ecb:100052410/ecb:100034167/ecb:100064621/ecb:100069948/ecb:100064482/ecb:100051632/ecb:100062752/ecb:100070365/ecb:100050675/ecb:100073046/ecb:100067492/ecb:100066388/ecb:100054305/ecb:100058166/ecb:100051186/ecb:100052560/ecb:100059861/ecb:102148904/ecb:100058238/ecb:100065563/ecb:100062549/ecb:100146638/ecb:100070498/ecb:100034090/ecb:100630493/ecb:100146368/ecb:100057796/ecb:100…	34
ecb04015	Rap1 signaling pathway	79/2320	206/6611	0.17830424838753	0.789293472862132	100072461/102149785/111767719/100063871/100072356/102149317/100059469/102148632/100065669/100063392/100056239/100055086/100063737/100063981/100054542/100064482/106781151/100068908/100051349/100052187/100071150/100068419/100050227/100061130/100056278/100050675/106781178/100057737/100054305/100056444/106781162/100059861/111776000/100058238/111774429/100071716/100063190/100146754/100065563/102149416…	FGF22/LOC102149785/LOC111767719/LOC100063871/CRK/LOC102149317/NRAS/LOC102148632/NGF/RAPGEF6/MAPK12/PDGFA/PRKCI/SIPA1L3/FGF21/CALML6/LOC106781151/BCAR1/PGF/PARD6B/CALM3/ID1/PIK3R1/AKT1/MAPK11/LOC100050675/LOC106781178/VAV3/ADCY4/FGF17/LOC106781162/GRIN1/INS/GNAI3/EFNA2/RAP1GAP/MAP2K2/PFN3/ADCY1/LOC102149416/RGS14/KRAS/LOC102148588/NGFR/LOC102147367/LOC100054137/FGF18/PRKCG/LOC106781089/FGFR3/LOC10…	ecb:100072461/ecb:102149785/ecb:111767719/ecb:100063871/ecb:100072356/ecb:102149317/ecb:100059469/ecb:102149785/ecb:100065669/ecb:100063392/ecb:100056239/ecb:100055086/ecb:100063737/ecb:100063981/ecb:100054542/ecb:100064482/ecb:106781151/ecb:100068908/ecb:100051349/ecb:100052187/ecb:100062752/ecb:100068419/ecb:100050227/ecb:100061130/ecb:100056278/ecb:100050675/ecb:102147367/ecb:100057737/ecb:100…	79
ecb04975	Fat digestion and absorption	13/2320	29/6611	0.181609469272912	0.793346628929036	100053803/100066592/100069071/100067009/100147359/100054241/100071826/100053646/100060232/100058509/100062506/100069718/100071870	MTTP/CEL/ABCG8/SLC27A4/DGAT1/ABCA1/PLA2G2C/CLPS/MOGAT3/PLA2G3/APOA4/ACAT1/PLA2G2E	ecb:100053803/ecb:100066592/ecb:100069071/ecb:100067009/ecb:100147359/ecb:100054241/ecb:100071826/ecb:100053646/ecb:100060232/ecb:100058509/ecb:100062506/ecb:100069718/ecb:100071870	13
ecb05100	Bacterial invasion of epithelial cells	29/2320	71/6611	0.18448937673152	0.795460689283957	100069881/100146209/100053137/100072356/100064655/100068908/100050227/100064165/100058881/100059292/111770701/100065662/100147634/100054189/100061732/100069870/100051122/100071403/100055551/100072548/100051848/100053811/100034189/100055375/100057364/100051283/100070066/100055241/100070757	SEPT12/SHC2/LOC100053137/CRK/ITGA5/BCAR1/PIK3R1/VCL/CAV3/ARPC1B/LOC111770701/SEPT1/CTTN/ARHGEF26/RAC1/SRC/MAD2L2/CBL/ELMO1/CTNNA1/ARPC5/PXN/FN1/CLTA/CLTC/SEPT11/ILK/CTNNB1/SEPT3	ecb:100069881/ecb:100146209/ecb:100053137/ecb:100072356/ecb:100064655/ecb:100068908/ecb:100050227/ecb:100064165/ecb:100058881/ecb:100059292/ecb:111770701/ecb:100065662/ecb:100147634/ecb:100054189/ecb:100061732/ecb:100069870/ecb:100051122/ecb:100071403/ecb:100055551/ecb:100072548/ecb:100051848/ecb:100053811/ecb:100034189/ecb:100055375/ecb:100057364/ecb:100051283/ecb:100070066/ecb:100055241/ecb:100…	29
ecb04977	Vitamin digestion and absorption	9/2320	19/6611	0.187522774241533	0.798173859592166	106783107/100057167/100067845/100068484/100063800/100065336/100062506/100058457/100071256	LOC106783107/LMBRD1/SLC52A3/CUBN/BTD/MMACHC/APOA4/SLC19A2/SLC5A6	ecb:106783107/ecb:100057167/ecb:100067845/ecb:100068484/ecb:100063800/ecb:100065336/ecb:100062506/ecb:100058457/ecb:100071256	9
ecb04919	Thyroid hormone signaling pathway	43/2320	109/6611	0.194277516974074	0.816457413106235	100055637/100050409/100072578/100068706/100069613/100064403/100059469/100146771/100146344/100064440/100055626/100065126/100050227/100061130/100067078/100071678/100061405/100058251/100056042/100062044/791234/100063190/100070281/100630736/100064473/100053057/100061976/100062549/102149114/100054233/100069796/100629801/100055481/100069870/100051815/100051656/100071145/100061166/111767446/100064142/10…	MED13L/MED14/HDAC2/ITGAV/CREBBP/ATP2A1/NRAS/NOTCH3/DIO3/RHEB/EP300/GATA4/PIK3R1/AKT1/NOTCH2/WNT4/HDAC3/ATP1A2/NCOA1/TP53/MYH7/MAP2K2/HDAC1/PDPK1/KRAS/KAT2A/KAT2B/PRKCG/CCND1/PLCD1/ATP1A3/FXYD2/HRAS/SRC/TBC1D4/NCOA2/MED13/HIF1A/MYH6/PLCD3/BMP4/CTNNB1/MYC	ecb:100055637/ecb:100050409/ecb:100072578/ecb:100068706/ecb:100069613/ecb:100064403/ecb:100059469/ecb:100146771/ecb:100146344/ecb:100064440/ecb:100055626/ecb:100065126/ecb:100050227/ecb:100061130/ecb:100067078/ecb:100071678/ecb:100061405/ecb:100058251/ecb:100056042/ecb:100062044/ecb:791234/ecb:100063190/ecb:100070281/ecb:100630736/ecb:100051785/ecb:100053057/ecb:100061976/ecb:100062549/ecb:102149…	43
ecb04726	Serotonergic synapse	35/2320	88/6611	0.20693647281073	0.855458521655865	100070945/106782014/100059469/100064621/100009688/100056087/100050675/100069834/100071630/100071038/100058166/100051186/100052560/100071062/100058238/100070905/100009684/100064473/100062549/100070498/100051552/100055481/100034092/100630493/100070895/100070990/100072916/100060942/100052557/100049924/100061395/100051282/100058656/100062323/100064813	CYP2D50/GNG8/NRAS/KCNJ5/HTR7/LOC100056087/LOC100050675/DUSP1/HTR1D/PLA2G4E/KCNJ9/CACNA1D/GNB3/PLA2G4B/GNAI3/LOC100070905/TPH2/KRAS/PRKCG/ADCY5/CYP4X1/HRAS/CACNA1S/GNG10/LOC100070895/LOC100070990/LOC100072916/LOC100060942/DDC/CACNA1C/GNB1/GNAO1/HTR6/ALOX12B/GNG5	ecb:100070945/ecb:106782014/ecb:100059469/ecb:100064621/ecb:100009688/ecb:100056087/ecb:100050675/ecb:100069834/ecb:100071630/ecb:100071038/ecb:100058166/ecb:100051186/ecb:100052560/ecb:100071062/ecb:100058238/ecb:100070905/ecb:100009684/ecb:100051785/ecb:100062549/ecb:100070498/ecb:100051552/ecb:100055481/ecb:100034092/ecb:100630493/ecb:100070895/ecb:100070990/ecb:100072916/ecb:100060942/ecb:100…	35
ecb04978	Mineral absorption	20/2320	48/6611	0.208711265825678	0.855458521655865	100051636/100053312/100630858/100066114/100147578/100058251/100069470/100069058/100146819/100034081/100069796/100629801/100057711/100050693/100049920/100055509/100034157/100067143/100147065/100058397	ATP2B1/SLC8A3/LOC100630858/HMOX2/SLC34A3/ATP1A2/SLC6A19/HMOX1/SLC8A2/ATP2B2/ATP1A3/FXYD2/ATP2B3/SLC26A9/ATP2B4/TRPV6/SLC8A1/CLCN2/SLC39A4/SLC34A1	ecb:100051636/ecb:100053312/ecb:100630858/ecb:100066114/ecb:100147578/ecb:100058251/ecb:100069470/ecb:100069058/ecb:100146819/ecb:100034081/ecb:100069796/ecb:100629801/ecb:100057711/ecb:100050693/ecb:100049920/ecb:100055509/ecb:100034157/ecb:100067143/ecb:100147065/ecb:100058397	20
ecb00120	Primary bile acid biosynthesis	6/2320	12/6611	0.214592675011665	0.860549511208617	100064741/100055936/100054970/100063491/100051131/100051678	LOC100064741/CYP27A1/LOC100054970/HSD3B7/LOC100051131/SLC27A5	ecb:100064741/ecb:100055936/ecb:100054970/ecb:100063491/ecb:100051131/ecb:100051678	6
ecb00590	Arachidonic acid metabolism	18/2320	43/6611	0.218131977118386	0.860549511208617	100060414/100053834/100071038/100071826/100071062/100049811/100067921/100034143/100071412/100058509/100059858/100072916/100070332/100071870/100062323/100062351/100050259/100061454	EPHX2/LOC100053834/PLA2G4E/PLA2G2C/PLA2G4B/LOC100049811/PTGDS/PTGES/PTGIS/PLA2G3/PTGES3/LOC100072916/PTGES2/PLA2G2E/ALOX12B/ALOXE3/GGT5/LOC100061454	ecb:100060414/ecb:100053834/ecb:100071038/ecb:100071826/ecb:100071062/ecb:100049811/ecb:100067921/ecb:100034143/ecb:100071412/ecb:100058509/ecb:100059858/ecb:100072916/ecb:100070332/ecb:100071870/ecb:100062323/ecb:100062351/ecb:100050259/ecb:100061454	18
ecb04923	Regulation of lipolysis in adipocytes	21/2320	51/6611	0.220015113025077	0.860549511208617	100146832/100053774/100057425/100052496/100034201/100050227/100061130/100053834/100050675/100034174/100054305/100066775/111776000/100049811/100058238/100065563/100068324/100070498/100061959/100057796/100146249	ADRB1/PLIN1/LOC100057425/ADORA1/NPPA/PIK3R1/AKT1/LOC100053834/LOC100050675/CGA/ADCY4/ABHD5/INS/LOC100049811/GNAI3/ADCY1/AQP7/ADCY5/NPR1/ADCY8/IRS2	ecb:100146832/ecb:100053774/ecb:100057425/ecb:100052496/ecb:100034201/ecb:100050227/ecb:100061130/ecb:100053834/ecb:100050675/ecb:100034174/ecb:100054305/ecb:100066775/ecb:111776000/ecb:100049811/ecb:100058238/ecb:100065563/ecb:100068324/ecb:100070498/ecb:100061959/ecb:100057796/ecb:100146249	21
ecb04213	Longevity regulating pathway - multiple species	24/2320	59/6611	0.220321411002206	0.860549511208617	100050904/100072578/100034096/100147413/100059469/102150070/100050227/100061130/100054305/100009679/111776000/100070281/100065563/100064473/100034099/100070498/100050827/100055481/100051595/100629616/100057796/111769297/100034159/100146249	LOC100050904/HDAC2/PRKAG1/FOXA2/NRAS/EIF4EBP2/PIK3R1/AKT1/ADCY4/HSPA8/INS/HDAC1/ADCY1/KRAS/PRKAG3/ADCY5/HSPA1A/HRAS/HSPA6/HSPA2/ADCY8/LOC111769297/PRKAA2/IRS2	ecb:100050904/ecb:100072578/ecb:100034096/ecb:100147413/ecb:100059469/ecb:102150070/ecb:100050227/ecb:100061130/ecb:100054305/ecb:100009679/ecb:111776000/ecb:100070281/ecb:100065563/ecb:100051785/ecb:100034099/ecb:100070498/ecb:100050827/ecb:100055481/ecb:100051595/ecb:100629616/ecb:100057796/ecb:111769297/ecb:100034159/ecb:100146249	24
ecb05225	Hepatocellular carcinoma	60/2320	157/6611	0.226997572898356	0.876316211654119	100064014/100146209/100071048/100069035/100056351/100052248/100050322/100033846/100059469/100146270/100051917/100062909/100058859/100064492/100050227/100061130/100071678/100058824/100061635/100069058/100059404/100051005/100034182/100065116/100055426/100062044/100053027/100050465/100147353/100063730/100063190/100058329/111768287/100630049/100061145/100051649/100064473/100064184/100053934/100057866…	DPF1/SHC2/ARID1A/ACTL6B/FZD6/E2F3/LOC100050322/SMAD4/NRAS/LOC100146270/TXNRD2/FZD10/WNT1/SMARCC1/PIK3R1/AKT1/WNT4/WNT6/FZD9/HMOX1/SMARCC2/CDK4/IGF2/AXIN1/ARID2/TP53/WNT7B/FZD4/LRP5/WNT9B/MAP2K2/LOC100058329/LOC111768287/AXIN2/WNT3A/WNT10B/KRAS/WNT11/SMARCD2/E2F2/PRKCG/CCND1/TGFB3/APC2/CDKN1A/HRAS/SMARCD3/WNT7A/WNT3/FZD2/GADD45G/WNT10A/WNT9A/FZD1/CSNK1A1/FZD7/PHF10/CTNNB1/MYC/TGFA	ecb:100064014/ecb:100146209/ecb:100071048/ecb:100069035/ecb:100056351/ecb:100052248/ecb:100050322/ecb:100033846/ecb:100059469/ecb:100146270/ecb:100051917/ecb:100062909/ecb:100058859/ecb:100064492/ecb:100050227/ecb:100061130/ecb:100071678/ecb:100058824/ecb:100061635/ecb:100069058/ecb:100059404/ecb:100051005/ecb:100034182/ecb:100065116/ecb:100055426/ecb:100062044/ecb:100053027/ecb:100050465/ecb:100…	60
ecb05012	Parkinson disease	92/2320	246/6611	0.239750971945191	0.893118433369789	100630758/100630425/100057832/100052123/100147519/100053420/100064992/102150324/100057623/100629334/807854/100068477/100056224/100052985/100060451/100051391/100064482/100071150/100630209/100067363/100061534/100146668/100059821/100050675/100069834/100069561/100055325/100052169/106783042/807852/100066991/100034244/100058238/100061973/100069523/100062044/100147463/100630846/100053270/100068855/10005…	LOC100630758/NDUFB1/PRKN/PARK7/LOC100147519/COX6A1/NDUFB7/SEM1/NDUFB9/SDHD/ATP6/PSMB3/PSMA1/NDUFA4L2/NDUFB8/COX5A/CALML6/CALM3/LOC100630209/PSMD7/UBE2J2/CYC1/PSMB4/LOC100050675/DUSP1/TRAP1/PSMB2/NDUFA3/NDUFA4/ND4/NDUFA7/SDHA/GNAI3/COX5B/ATP5MC1/TP53/SLC39A6/LOC100630846/SNCA/NDUFS7/PSMD9/PSMD1/PSMC5/EIF2AK3/PSMA2/PSMD4/TUBB4A/LOC100052388/NDUFA8/NDUFS8/NDUFS2/ADCY5/NDUFA12/LOC102149678/VDAC1/TH/C…	ecb:100630758/ecb:100630425/ecb:100057832/ecb:100052123/ecb:100147519/ecb:100053420/ecb:100064992/ecb:102150324/ecb:100057623/ecb:100629334/ecb:807854/ecb:100068477/ecb:100056224/ecb:100052985/ecb:100060451/ecb:100051391/ecb:100064482/ecb:100062752/ecb:100630209/ecb:100067363/ecb:100061534/ecb:100146668/ecb:100059821/ecb:100050675/ecb:100069834/ecb:100069561/ecb:100055325/ecb:100052169/ecb:106783…	92
ecb00591	Linoleic acid metabolism	9/2320	20/6611	0.240098616754019	0.893118433369789	100053834/100071038/102149219/100071826/100071062/100049811/100058509/100067041/100071870	LOC100053834/PLA2G4E/LOC102149219/PLA2G2C/PLA2G4B/LOC100049811/PLA2G3/CYP3A93/PLA2G2E	ecb:100053834/ecb:100071038/ecb:102149219/ecb:100071826/ecb:100071062/ecb:100049811/ecb:100058509/ecb:100067041/ecb:100071870	9
ecb04924	Renin secretion	23/2320	57/6611	0.241152732802988	0.893118433369789	100146832/100052496/100069948/100064482/100071150/100034201/100033847/100050675/100061874/100054937/100051186/100058238/100064711/100034064/100070498/100053208/100034092/100061959/100069916/100070422/100049924/100072862/100064801	ADRB1/ADORA1/ADCYAP1R1/CALML6/CALM3/NPPA/EDN2/LOC100050675/PPP3R1/CREM/CACNA1D/GNAI3/PDE1B/EDN3/ADCY5/PTGER4/CACNA1S/NPR1/AQP1/LOC100070422/CACNA1C/PPP3CB/ACE	ecb:100146832/ecb:100052496/ecb:100069948/ecb:100064482/ecb:100062752/ecb:100034201/ecb:100033847/ecb:100050675/ecb:100061874/ecb:100066388/ecb:100051186/ecb:100058238/ecb:100064711/ecb:100034064/ecb:100070498/ecb:100053208/ecb:100034092/ecb:100061959/ecb:100069916/ecb:100070422/ecb:100049924/ecb:100072862/ecb:100064801	23
ecb00270	Cysteine and methionine metabolism	20/2320	49/6611	0.242110418684581	0.893118433369789	100069411/100146396/100061046/100147304/100056387/100033997/100055881/100072837/100055246/100059580/100067333/100070151/100051857/100052797/100056730/100057612/100056350/100069299/102150999/100067145	GSS/MRI1/MDH2/IL4I1/SDS/LDHB/DNMT3A/ADI1/LOC100055246/GOT1L1/MAT2A/KYAT1/SMS/MAT1A/SRM/LOC100057612/SDSL/AHCY/LOC102150999/GNMT	ecb:100069411/ecb:100146396/ecb:100061046/ecb:100147304/ecb:100056387/ecb:100033997/ecb:100055881/ecb:100072837/ecb:100055246/ecb:100059580/ecb:100067333/ecb:100070151/ecb:100051857/ecb:100052797/ecb:100056730/ecb:100057612/ecb:100056350/ecb:100069299/ecb:102150999/ecb:100067145	20
ecb04370	VEGF signaling pathway	22/2320	55/6611	0.263750016617069	0.962252807877659	100063339/100146209/102147500/100059469/100059763/100056239/100050227/100061130/100056278/100061874/100058875/100071038/100071062/100063190/100064473/100062549/100061732/100054701/100055481/100069870/100053811/100072862	NOS3/SHC2/LOC102147500/NRAS/HSPB1/MAPK12/PIK3R1/AKT1/MAPK11/PPP3R1/SPHK1/PLA2G4E/PLA2G4B/MAP2K2/KRAS/PRKCG/RAC1/RAC2/HRAS/SRC/PXN/PPP3CB	ecb:100063339/ecb:100146209/ecb:102147500/ecb:100059469/ecb:100059763/ecb:100056239/ecb:100050227/ecb:100061130/ecb:100056278/ecb:100061874/ecb:100058875/ecb:100071038/ecb:100071062/ecb:100063190/ecb:100051785/ecb:100062549/ecb:100061732/ecb:100054701/ecb:100055481/ecb:100069870/ecb:100053811/ecb:100072862	22
ecb04970	Salivary secretion	26/2320	66/6611	0.269685249000279	0.973211985522746	100147340/100051636/100066003/100146832/100064482/100071150/111768487/100050675/100054305/100058251/100065563/100034081/100062549/100069796/100147493/100629801/100057711/100070498/111767458/102147792/100049920/100055509/100057796/100070422/100071055/100147084	MUC5AC/ATP2B1/ADRA1D/ADRB1/CALML6/CALM3/LOC111768487/LOC100050675/ADCY4/ATP1A2/ADCY1/ATP2B2/PRKCG/ATP1A3/KCNN4/FXYD2/ATP2B3/ADCY5/AQP5/MUC5B/ATP2B4/TRPV6/ADCY8/LOC100070422/ADRA1B/BEST2	ecb:100147340/ecb:100051636/ecb:100066003/ecb:100146832/ecb:100064482/ecb:100062752/ecb:111768487/ecb:100050675/ecb:100054305/ecb:100058251/ecb:100065563/ecb:100034081/ecb:100062549/ecb:100069796/ecb:100147493/ecb:100629801/ecb:100057711/ecb:100070498/ecb:111767458/ecb:102147792/ecb:100049920/ecb:100055509/ecb:100057796/ecb:100070422/ecb:100071055/ecb:100147084	26
ecb00592	alpha-Linolenic acid metabolism	8/2320	18/6611	0.27430977779884	0.979256411066825	100051466/100053834/100071038/100071826/100071062/100049811/100058509/100071870	ACOX1/LOC100053834/PLA2G4E/PLA2G2C/PLA2G4B/LOC100049811/PLA2G3/PLA2G2E	ecb:100051466/ecb:100053834/ecb:100071038/ecb:100071826/ecb:100071062/ecb:100049811/ecb:100058509/ecb:100071870	8
ecb04530	Tight junction	57/2320	152/6611	0.291624665566815	0.999999999999834	100059704/100034096/100070133/100063392/100056353/100063737/100051737/100050346/100059948/100059922/100062377/100067270/100054739/100052187/100053591/100065126/100062224/100066300/100051186/102147817/100051005/100059292/100072339/100054735/100034099/100065707/100147634/100034056/100072809/102149114/100061732/100052388/100034038/100051370/100065810/100059886/100059367/100069870/100054571/102149057…	LLGL2/PRKAG1/PPP2R2C/RAPGEF6/CD1C/PRKCI/PPP2R2D/MYH11/CLDN4/CLDN3/RAB13/AMOTL1/ERBB2/PARD6B/CLDN19/GATA4/PPP2CB/ARHGEF18/CACNA1D/SYNPO/CDK4/ARPC1B/ROCK2/NEDD4/PRKAG3/CRB3/CTTN/ROCK1/HSPA4/CCND1/RAC1/LOC100052388/CD1B1/LOC100051370/CLDN9/CGN/MYL6B/SRC/MARVELD3/CLDN5/LOC100065732/MYL2/EPB41L4B/CD1E2/ARPC5/CLDN11/MYL6/PPP2R2A/PRKAA2/MICALL2/MYH14/CLDN15/CLDN6/CD1A6/RUNX1/AMOTL2/CLDN10	ecb:100059704/ecb:100034096/ecb:100070133/ecb:100063392/ecb:100056353/ecb:100063737/ecb:100051737/ecb:100050346/ecb:100059948/ecb:100059922/ecb:100062377/ecb:100067270/ecb:100054739/ecb:100052187/ecb:100053591/ecb:100065126/ecb:100062224/ecb:100066300/ecb:100051186/ecb:102147817/ecb:100051005/ecb:100059292/ecb:100072339/ecb:100054735/ecb:100034099/ecb:100065707/ecb:100147634/ecb:100034056/ecb:100…	57
ecb05032	Morphine addiction	26/2320	67/6611	0.30144704205082	0.999999999999834	106782014/100146532/100052619/100064621/100052496/100073273/100050675/100054305/100058166/100052560/100060029/100058238/100068475/100065563/100062549/100064711/100070498/100630493/100064300/100063963/100057796/100147080/100061395/100051282/100070899/100064813	GNG8/SLC32A1/PDE2A/KCNJ5/ADORA1/PDE8B/LOC100050675/ADCY4/KCNJ9/GNB3/OPRM1/GNAI3/PDE8A/ADCY1/PRKCG/PDE1B/ADCY5/GNG10/GABRD/GABBR2/ADCY8/PDE4A/GNB1/GNAO1/PDE4C/GNG5	ecb:106782014/ecb:100146532/ecb:100052619/ecb:100064621/ecb:100052496/ecb:100073273/ecb:100050675/ecb:100054305/ecb:100058166/ecb:100052560/ecb:100060029/ecb:100058238/ecb:100068475/ecb:100065563/ecb:100062549/ecb:100064711/ecb:100070498/ecb:100630493/ecb:100064300/ecb:100063963/ecb:100057796/ecb:100147080/ecb:100061395/ecb:100051282/ecb:100070899/ecb:100064813	26
ecb04146	Peroxisome	30/2320	78/6611	0.302938384819184	0.999999999999834	100054894/100063920/100051466/100050111/100071555/100064074/100059819/100060414/100062963/791246/100051628/100067459/100146242/100073187/100058542/100069466/100056014/100070062/100067165/100069086/100070886/100056965/100050344/100053174/100066427/100059605/100065146/100058470/100056775/100065233	PECR/HACL1/ACOX1/CROT/FAR1/PEX10/DAO/EPHX2/PMVK/NOS2/HAO1/AGXT/LOC100146242/PEX7/ABCD3/FAR2/GSTK1/CRAT/PEX6/IDH2/MPV17L2/PEX14/PEX16/PEX5/ECH1/PIPOX/DECR2/PEX19/ABCD4/PEX11B	ecb:100054894/ecb:100063920/ecb:100051466/ecb:100050111/ecb:100071555/ecb:100064074/ecb:100059819/ecb:100060414/ecb:100062963/ecb:791246/ecb:100051628/ecb:100067459/ecb:100146242/ecb:100073187/ecb:100058542/ecb:100069466/ecb:100056014/ecb:100070062/ecb:100067165/ecb:100069086/ecb:100070886/ecb:100056965/ecb:100050344/ecb:100053174/ecb:100066427/ecb:100059605/ecb:100065146/ecb:100058470/ecb:100056…	30
ecb04810	Regulation of actin cytoskeleton	73/2320	197/6611	0.303153675917116	0.999999999999834	100072461/100060444/100071067/100068706/102147631/100072356/100072180/100070482/100059469/100071463/100064268/100071503/100055086/100054374/100050346/100054542/100056145/100064655/100068908/100050227/100061130/100057737/100064165/100062071/100056444/100060501/111776000/100053698/100059292/100063190/100146754/100054796/100072339/111768803/111770701/100058246/100051591/100064473/100058160/100629648…	FGF22/MYL10/PPP1CB/ITGAV/CHRM4/CRK/SSH2/MYLK/NRAS/PAK6/IQGAP3/ARHGEF12/PDGFA/ITGA9/MYH11/FGF21/FGD3/ITGA5/BCAR1/PIK3R1/AKT1/VAV3/VCL/FGD1/FGF17/PPP1R12A/INS/MYLK2/ARPC1B/MAP2K2/PFN3/BDKRB2/ROCK2/ABI2/LOC111770701/INSRR/MYL5/KRAS/PPP1CC/FGF18/LIMK1/ROCK1/ITGA11/FGFR3/PPP1CA/RAC1/RAC2/LOC100051370/FGFR4/CXCR4/GNA13/ITGB4/APC2/F2/HRAS/SRC/FGF4/FGF8/FGF3/BDKRB1/ITGA7/MYL2/ARPC5/PXN/FN1/PDGFRB/FGF19/C…	ecb:100072461/ecb:100060444/ecb:100071067/ecb:100068706/ecb:102147631/ecb:100072356/ecb:100072180/ecb:100070482/ecb:100059469/ecb:100071463/ecb:100064268/ecb:100071503/ecb:100055086/ecb:100054374/ecb:100050346/ecb:100054542/ecb:100056145/ecb:100064655/ecb:100068908/ecb:100050227/ecb:100061130/ecb:100057737/ecb:100064165/ecb:100062071/ecb:100056444/ecb:100060501/ecb:111776000/ecb:100053698/ecb:100…	73
ecb04340	Hedgehog signaling pathway	19/2320	48/6611	0.303973604032103	0.999999999999834	100063886/100059016/100067420/100069672/100071428/100064098/100051574/100064082/100061420/100033937/100070051/100033984/102149114/100052702/100070005/100147038/100060556/111770133/100147450	CSNK1G3/DHH/GLI2/KIF7/BOC/GLI3/GPR161/SMURF2/CUL3/GLI1/EFCAB7/IHH/CCND1/PTCH2/EVC/CSNK1G2/CSNK1A1/GAS1/SHH	ecb:100063886/ecb:100059016/ecb:100067420/ecb:100069672/ecb:100071428/ecb:100064098/ecb:100051574/ecb:100064082/ecb:100061420/ecb:100033937/ecb:100070051/ecb:100033984/ecb:102149114/ecb:100052702/ecb:100070005/ecb:100147038/ecb:100060556/ecb:111770133/ecb:100147450	19
ecb04961	Endocrine and other factor-regulated calcium reabsorption	19/2320	48/6611	0.303973604032103	0.999999999999834	100054278/100051636/100053137/100053312/100050675/100034023/100058251/100146819/100054796/100034081/100062549/100069796/100629801/100057711/100049920/100034157/100071193/100055375/100057364	PTH1R/ATP2B1/LOC100053137/SLC8A3/LOC100050675/KLK1E2/ATP1A2/SLC8A2/BDKRB2/ATP2B2/PRKCG/ATP1A3/FXYD2/ATP2B3/ATP2B4/SLC8A1/AP2S1/CLTA/CLTC	ecb:100054278/ecb:100051636/ecb:100053137/ecb:100053312/ecb:100050675/ecb:100034023/ecb:100058251/ecb:100146819/ecb:100054796/ecb:100034081/ecb:100062549/ecb:100069796/ecb:100629801/ecb:100057711/ecb:100049920/ecb:100034157/ecb:100071193/ecb:100055375/ecb:100057364	19
ecb00830	Retinol metabolism	16/2320	40/6611	0.309280439959642	0.999999999999834	100061740/100147359/100059609/100053875/100049926/100052562/100065342/102149219/100051379/100052840/100147675/100055280/100067041/100051659/100067379/100052505	LOC100061740/DGAT1/CYP26B1/CYP2W1/LOC100049926/LOC100052562/LOC100065342/LOC102149219/RDH5/LOC100052840/CYP2S1/RDH13/CYP3A93/CYP27C1/RETSAT/LOC100052505	ecb:100061740/ecb:100147359/ecb:100059609/ecb:100053875/ecb:100049926/ecb:100052562/ecb:100065342/ecb:102149219/ecb:100051379/ecb:100052840/ecb:100147675/ecb:100055280/ecb:100067041/ecb:100051659/ecb:100067379/ecb:100052505	16
ecb04928	Parathyroid hormone synthesis, secretion and action	35/2320	92/6611	0.310319868188369	0.999999999999834	100072863/100033890/100054278/100069462/100070242/111769673/100072574/100051632/100629527/100050675/100147578/100054937/100062342/100054305/100059348/100058238/100063153/100147353/100065563/100065060/100050666/100057774/100062549/100034170/100070498/100062972/100064022/100070334/100057002/100057796/100064234/100147080/100050068/100070899/100058397	PLD2/RUNX2/PTH1R/MMP24/AKAP13/JUND/EGR1/FOS/SP1/LOC100050675/SLC34A3/CREM/MMP17/ADCY4/ATF6B/GNAI3/CREB3L3/LRP5/ADCY1/SOST/NR4A2/PLD1/PRKCG/MMP14/ADCY5/GNA13/CDKN1A/ATF4/CREB3L1/ADCY8/MEF2D/PDE4A/MEF2A/PDE4C/SLC34A1	ecb:100072863/ecb:100033890/ecb:100054278/ecb:100069462/ecb:100070242/ecb:111769673/ecb:100072574/ecb:100051632/ecb:100629527/ecb:100050675/ecb:100147578/ecb:100066388/ecb:100062342/ecb:100054305/ecb:100059348/ecb:100058238/ecb:100063153/ecb:100147353/ecb:100065563/ecb:100065060/ecb:100050666/ecb:100057774/ecb:100062549/ecb:100034170/ecb:100070498/ecb:100062972/ecb:100064022/ecb:100070334/ecb:100…	35
ecb05212	Pancreatic cancer	35/2320	92/6611	0.310319868188369	0.999999999999834	100072863/102149785/100063871/100052248/102149317/100033846/102148632/100146270/106781151/100054739/100050227/100061130/106781178/106781162/100051005/100062044/102149416/100058432/100064473/102148588/102147367/100054137/100057774/100057866/102149114/100054008/106781089/106781248/100051765/100061732/100054701/100064022/100054996/102150685/100060423	PLD2/LOC102149785/LOC100063871/E2F3/LOC102149317/SMAD4/LOC102148632/LOC100146270/LOC106781151/ERBB2/PIK3R1/AKT1/LOC106781178/LOC106781162/CDK4/TP53/LOC102149416/IKBKG/KRAS/LOC102148588/LOC102147367/LOC100054137/PLD1/E2F2/CCND1/JAK1/LOC106781089/LOC106781248/TGFB3/RAC1/RAC2/CDKN1A/GADD45G/LOC102150685/TGFA	ecb:100072863/ecb:102149785/ecb:100063871/ecb:100052248/ecb:102149317/ecb:100033846/ecb:102149785/ecb:100146270/ecb:106781151/ecb:100054739/ecb:100050227/ecb:100061130/ecb:102147367/ecb:106781162/ecb:100051005/ecb:100062044/ecb:102149416/ecb:100058432/ecb:100051785/ecb:102148588/ecb:102149416/ecb:100054137/ecb:100057774/ecb:100057866/ecb:102149114/ecb:100054008/ecb:106781151/ecb:102149416/ecb:100…	35
ecb04657	IL-17 signaling pathway	31/2320	81/6611	0.31054003101384	0.999999999999834	100147340/100058000/100034150/100056239/111769673/111768801/100051930/100051632/100056278/100034113/100055384/100034121/100033896/100051087/100061598/100053916/100037400/100065841/100033837/100058432/100060433/100052296/100146864/100052054/102147792/100233237/100055511/100050766/100073197/100060819/100058271	MUC5AC/NFKBIA/HSP90AB1/MAPK12/JUND/IL25/FOSL1/FOS/MAPK11/IL13/IKBKE/CXCL1/MMP1/TAB3/LOC100061598/MAPK4/CXCL8/MAP3K7/HSP90AA1/IKBKG/TAB2/TRAF6/MAPK15/IL17RE/MUC5B/CXCL2/IL17RA/IL17C/TNFAIP3/ELAVL1/IL17RC	ecb:100147340/ecb:100058000/ecb:100034150/ecb:100056239/ecb:111769673/ecb:111768801/ecb:100051930/ecb:100051632/ecb:100056278/ecb:100034113/ecb:100055384/ecb:100034121/ecb:100033896/ecb:100051087/ecb:100061598/ecb:100053916/ecb:100037400/ecb:100065841/ecb:100033837/ecb:100058432/ecb:100060433/ecb:100052296/ecb:100146864/ecb:100052054/ecb:102147792/ecb:100233237/ecb:100055511/ecb:100050766/ecb:100…	31
ecb04960	Aldosterone-regulated sodium reabsorption	13/2320	32/6611	0.313820909764145	0.999999999999834	100062570/100146142/100050227/100059623/100058251/111776000/100034124/100630736/100064473/100069008/100062549/100069796/100629801	NR3C2/SLC9A3R2/PIK3R1/SCNN1A/ATP1A2/INS/HSD11B2/PDPK1/KRAS/SCNN1B/PRKCG/ATP1A3/FXYD2	ecb:100062570/ecb:100146142/ecb:100050227/ecb:100059623/ecb:100058251/ecb:111776000/ecb:100034124/ecb:100630736/ecb:100051785/ecb:100069008/ecb:100062549/ecb:100069796/ecb:100629801	13
ecb03015	mRNA surveillance pathway	33/2320	87/6611	0.325009832635114	0.999999999999834	100066955/100071067/100061214/106782823/100070133/100067814/106782613/100070836/100051737/100062520/100053469/100055474/100060857/100052114/100054383/100062224/102149994/100052424/100061695/100060648/100059063/100050143/100058160/100146384/100051357/100071467/100059233/100065700/100072510/100034052/102149448/100068825/100059955	CLP1/PPP1CB/CPSF4L/SSU72/PPP2R2C/CASC3/ALYREF/PABPC1L/PPP2R2D/CSTF2T/MSI1/SMG7/LOC100060857/PAPOLG/PAPOLA/PPP2CB/PABPN1/PELO/PCF11/GSPT2/PYM1/SMG1/PPP1CC/DDX39B/PABPN1L/SRRM1/PPP1CA/RNGTT/CPSF3/RBM8A/NXT1/DAZAP1/PPP2R2A	ecb:100066955/ecb:100071067/ecb:100061214/ecb:106782823/ecb:100070133/ecb:100067814/ecb:106782613/ecb:100070836/ecb:100051737/ecb:100062520/ecb:100053469/ecb:100055474/ecb:100060857/ecb:100052114/ecb:100054383/ecb:100062224/ecb:102149994/ecb:100052424/ecb:100061695/ecb:100060648/ecb:100059063/ecb:100050143/ecb:100058160/ecb:100146384/ecb:100051357/ecb:100071467/ecb:100059233/ecb:100065700/ecb:100…	33
ecb04972	Pancreatic secretion	25/2320	65/6611	0.325954598416978	0.999999999999834	100051636/100064403/100066592/100146723/100050675/100054305/100058251/100071826/100065563/100034081/102150167/100062549/100051620/100061732/100069796/100630455/100629801/100058509/100057711/100070498/100049861/100049920/100057796/100071870/100060336	ATP2B1/ATP2A1/CEL/LOC100146723/LOC100050675/ADCY4/ATP1A2/PLA2G2C/ADCY1/ATP2B2/TPCN2/PRKCG/SCTR/RAC1/ATP1A3/SCT/FXYD2/PLA2G3/ATP2B3/ADCY5/RAB27B/ATP2B4/ADCY8/PLA2G2E/KCNQ1	ecb:100051636/ecb:100064403/ecb:100066592/ecb:100146723/ecb:100050675/ecb:100054305/ecb:100058251/ecb:100071826/ecb:100065563/ecb:100034081/ecb:102150167/ecb:100062549/ecb:100051620/ecb:100061732/ecb:100069796/ecb:100630455/ecb:100629801/ecb:100058509/ecb:100057711/ecb:100070498/ecb:100049861/ecb:100049920/ecb:100057796/ecb:100071870/ecb:100060336	25
ecb00563	Glycosylphosphatidylinositol (GPI)-anchor biosynthesis	11/2320	27/6611	0.333684122285434	0.999999999999834	100073146/100052868/100067517/100060224/100050713/100055801/100059193/106780841/100066781/100630875/100058827	PIGL/PIGH/GPLD1/PIGC/PIGG/PIGO/PIGS/PIGW/PIGK/PIGP/MPPE1	ecb:100073146/ecb:100052868/ecb:100067517/ecb:100060224/ecb:100050713/ecb:100055801/ecb:100059193/ecb:106780841/ecb:100066781/ecb:100630875/ecb:100058827	11
ecb03266	Virion - Herpesvirus	5/2320	11/6611	0.334025631899819	0.999999999999834	100063411/100064655/100034069/111767395/100065463	NECTIN1/ITGA5/TNFRSF14/LOC111767395/NECTIN2	ecb:100063411/ecb:100064655/ecb:100034069/ecb:111767395/ecb:100065463	5
ecb05230	Central carbon metabolism in cancer	23/2320	60/6611	0.343380536602386	0.999999999999834	100064594/100058416/100059469/100033997/100070633/100054739/100050227/100061130/100069852/100009677/100051836/100062044/100063190/100064473/100069086/100034114/100055481/102150999/100071665/100051714/100061166/100056712/100068097	NTRK1/TIGAR/NRAS/LDHB/SLC7A5/ERBB2/PIK3R1/AKT1/NTRK3/HK2/LOC100051836/TP53/MAP2K2/KRAS/IDH2/FGFR3/HRAS/LOC102150999/PDGFRB/PGAM2/HIF1A/LOC100056712/MYC	ecb:100064594/ecb:100058416/ecb:100059469/ecb:100033997/ecb:100070633/ecb:100054739/ecb:100050227/ecb:100061130/ecb:100069852/ecb:100009677/ecb:100051836/ecb:100062044/ecb:100063190/ecb:100051785/ecb:100069086/ecb:100034114/ecb:100055481/ecb:102150999/ecb:100071665/ecb:100051714/ecb:100061166/ecb:100056712/ecb:100068097	23
ecb05014	Amyotrophic lateral sclerosis	122/2320	337/6611	0.350636847445842	0.999999999999834	100630758/100630425/100057832/100052410/100057640/100147519/100053420/100064992/106782613/102150324/100057623/100056239/100057913/100066727/100629334/807854/100068477/100064328/100050441/100056224/111767496/100052985/100060451/100051391/100066559/100060857/100630209/100062208/100072444/100056278/100067363/100146668/100059821/791246/100061874/100055325/100052169/106783042/100059861/100052295/80785…	LOC100630758/NDUFB1/PRKN/GRIN2C/DNAH17/LOC100147519/COX6A1/NDUFB7/ALYREF/SEM1/NDUFB9/MAPK12/SEC13/FIG4/SDHD/ATP6/PSMB3/NEFH/RAE1/PSMA1/LOC111767496/NDUFA4L2/NDUFB8/COX5A/HAP1/LOC100060857/LOC100630209/HDAC6/NRG2/MAPK11/PSMD7/CYC1/PSMB4/NOS2/PPP3R1/PSMB2/NDUFA3/NDUFA4/GRIN1/BECN1/ND4/NDUFA7/GRIN2D/SDHA/COX5B/DCTN2/NUP153/DNAI1/ATP5MC1/TP53/DNAH12/PFN3/LOC100630846/NDUFS7/PSMD9/PSMD1/WIPI2/NUP98/CC…	ecb:100630758/ecb:100630425/ecb:100057832/ecb:100052410/ecb:100073091/ecb:100147519/ecb:100053420/ecb:100064992/ecb:106782613/ecb:102150324/ecb:100057623/ecb:100056239/ecb:100057913/ecb:100066727/ecb:100629334/ecb:807854/ecb:100068477/ecb:100064328/ecb:100050441/ecb:100056224/ecb:111767496/ecb:100052985/ecb:100060451/ecb:100051391/ecb:100066559/ecb:100060857/ecb:100630209/ecb:100062208/ecb:100072…	122
ecb04930	Type II diabetes mellitus	16/2320	41/6611	0.35256773958879	0.999999999999834	100051336/100050227/100009677/100051186/100051836/100071788/100051952/111776000/100056520/100050730/100063608/100033939/100049924/100146249/100070000/111775053	PDX1/PIK3R1/HK2/CACNA1D/LOC100051836/ABCC8/SOCS2/INS/KCNJ11/SOCS3/PKLR/SLC2A4/CACNA1C/IRS2/CACNA1G/MAFA	ecb:100051336/ecb:100050227/ecb:100009677/ecb:100051186/ecb:100051836/ecb:100071788/ecb:100051952/ecb:111776000/ecb:100056520/ecb:100050730/ecb:100063608/ecb:100033939/ecb:100049924/ecb:100146249/ecb:100070000/ecb:111775053	16
ecb04728	Dopaminergic synapse	43/2320	116/6611	0.359503891470986	0.999999999999834	100071067/106782014/100070133/100064621/100056239/100051737/100064482/100051632/100071150/100062224/100061130/100056278/100050675/100068204/100054937/100058166/100051186/100059348/100052560/100058238/100063153/100058160/100062549/100059233/100146509/100069604/100070498/100146648/100070334/100630493/100146368/100057002/100147552/100070422/100052557/100049924/100061395/100059955/100051282/100072862…	PPP1CB/GNG8/PPP2R2C/KCNJ5/MAPK12/PPP2R2D/CALML6/FOS/CALM3/PPP2CB/AKT1/MAPK11/LOC100050675/PPP1R1B/CREM/KCNJ9/CACNA1D/ATF6B/GNB3/GNAI3/CREB3L3/PPP1CC/PRKCG/PPP1CA/COMT/DRD5/ADCY5/TH/ATF4/GNG10/CAMK2B/CREB3L1/DRD4/LOC100070422/DDC/CACNA1C/GNB1/PPP2R2A/GNAO1/PPP3CB/KIF5A/DRD2/GNG5	ecb:100071067/ecb:106782014/ecb:100070133/ecb:100064621/ecb:100056239/ecb:100051737/ecb:100064482/ecb:100051632/ecb:100062752/ecb:100062224/ecb:100061130/ecb:100056278/ecb:100050675/ecb:100068204/ecb:100066388/ecb:100058166/ecb:100051186/ecb:100059348/ecb:100052560/ecb:100058238/ecb:100063153/ecb:100058160/ecb:100062549/ecb:100059233/ecb:100146509/ecb:100069604/ecb:100070498/ecb:100146648/ecb:100…	43
ecb00910	Nitrogen metabolism	6/2320	14/6611	0.36220126163806	0.999999999999834	100051095/100050192/100070642/100064139/100065583/100053571	CA5B/CA1/CA5A/GLUD1/CA7/LOC100053571	ecb:100051095/ecb:100050192/ecb:100070642/ecb:100064139/ecb:100065583/ecb:100053571	6
ecb00250	Alanine, aspartate and glutamate metabolism	13/2320	33/6611	0.362603406796497	0.999999999999834	100147246/111771736/100147304/100055246/100059580/100067459/100052893/100146576/100064139/100063632/100060801/100051470/100070427	ALDH4A1/LOC111771736/IL4I1/LOC100055246/GOT1L1/AGXT/NAT8L/ASRGL1/GLUD1/ASNS/ASL/ABAT/ADSL	ecb:100147246/ecb:111772327/ecb:100147304/ecb:100055246/ecb:100059580/ecb:100067459/ecb:100052893/ecb:100146576/ecb:100064139/ecb:100063632/ecb:100060801/ecb:100051470/ecb:100070427	13
ecb01522	Endocrine resistance	32/2320	86/6611	0.378285357344356	0.999999999999834	100146209/100052248/100059469/100146270/100063598/100146771/100056239/100054739/100051632/100050227/100061130/100067078/100629527/100056278/100050675/100054305/100051005/100062044/100063190/100065563/100064473/100057866/102149114/100070498/100064022/100055481/100069870/100064289/100033948/100057796/102148430/100067648	SHC2/E2F3/NRAS/LOC100146270/JAG2/NOTCH3/MAPK12/ERBB2/FOS/PIK3R1/AKT1/NOTCH2/SP1/MAPK11/LOC100050675/ADCY4/CDK4/TP53/MAP2K2/ADCY1/KRAS/E2F2/CCND1/ADCY5/CDKN1A/HRAS/SRC/JAG1/MMP2/ADCY8/GPER1/DLL3	ecb:100146209/ecb:100052248/ecb:100059469/ecb:100146270/ecb:100063598/ecb:100146771/ecb:100056239/ecb:100054739/ecb:100051632/ecb:100050227/ecb:100061130/ecb:100067078/ecb:100629527/ecb:100056278/ecb:100050675/ecb:100054305/ecb:100051005/ecb:100062044/ecb:100063190/ecb:100065563/ecb:100051785/ecb:100057866/ecb:102149114/ecb:100070498/ecb:100064022/ecb:100055481/ecb:100069870/ecb:100064289/ecb:100…	32
ecb04918	Thyroid hormone synthesis	23/2320	61/6611	0.379667519051055	0.999999999999834	100062365/100070541/100050675/100034174/100054937/100070566/100054305/100059348/100058251/100063153/100070557/100065563/100062549/100069796/100629801/100070498/100146861/100070334/100069488/100057002/100057796/100065303/100072955	GSR/DUOX1/LOC100050675/CGA/CREM/DUOX2/ADCY4/ATF6B/ATP1A2/CREB3L3/DUOXA2/ADCY1/PRKCG/ATP1A3/FXYD2/ADCY5/SLC5A5/ATF4/TTF1/CREB3L1/ADCY8/PAX8/TPO	ecb:100062365/ecb:100070541/ecb:100050675/ecb:100034174/ecb:100066388/ecb:100070566/ecb:100054305/ecb:100059348/ecb:100058251/ecb:100063153/ecb:100070557/ecb:100065563/ecb:100062549/ecb:100069796/ecb:100629801/ecb:100070498/ecb:100146861/ecb:100070334/ecb:100069488/ecb:100057002/ecb:100057796/ecb:100065303/ecb:100072955	23
ecb00220	Arginine biosynthesis	7/2320	17/6611	0.384255824674628	0.999999999999834	100063339/100060631/100051467/100059580/791246/100064139/100060801	NOS3/ACY1/NAGS/GOT1L1/NOS2/GLUD1/ASL	ecb:100063339/ecb:100060631/ecb:100051467/ecb:100059580/ecb:791246/ecb:100064139/ecb:100060801	7
ecb05215	Prostate cancer	33/2320	89/6611	0.384724398090567	0.999999999999834	100058000/100052248/100069613/100059469/100034150/100055086/100054739/100055626/100050227/100061130/100054937/100051563/111776000/100063153/100072886/100062044/100063190/100058246/100033837/100630736/100058432/100064473/100057866/102149114/100059346/100064022/100055481/100070334/100033831/100057002/100071665/100055241/100060423	NFKBIA/E2F3/CREBBP/NRAS/HSP90AB1/PDGFA/ERBB2/EP300/PIK3R1/AKT1/CREM/ERG/INS/CREB3L3/PLAU/TP53/MAP2K2/INSRR/HSP90AA1/PDPK1/IKBKG/KRAS/E2F2/CCND1/ETV5/CDKN1A/HRAS/ATF4/IL1R2/CREB3L1/PDGFRB/CTNNB1/TGFA	ecb:100058000/ecb:100052248/ecb:100069613/ecb:100059469/ecb:100034150/ecb:100055086/ecb:100054739/ecb:100055626/ecb:100050227/ecb:100061130/ecb:100066388/ecb:100051563/ecb:111776000/ecb:100063153/ecb:100072886/ecb:100062044/ecb:100063190/ecb:100058246/ecb:100033837/ecb:100630736/ecb:100058432/ecb:100051785/ecb:100057866/ecb:102149114/ecb:100059346/ecb:100064022/ecb:100055481/ecb:100070334/ecb:100…	33
ecb05017	Spinocerebellar ataxia	45/2320	123/6611	0.396237340305458	0.999999999999834	100071803/100052410/100064403/102150324/111775411/100068477/100056224/100049846/100050227/100061130/100629527/111774159/100067363/100059821/100055325/100058973/100067729/100059861/100052295/102148904/100058668/100057015/100060823/100053987/100066373/100064293/100216429/100062549/100070913/100062974/100062573/100034090/100051957/100051541/100056370/100052570/100069673/100055547/100061457/100058456…	MYOD1/GRIN2C/ATP2A1/SEM1/KCNC3/PSMB3/PSMA1/TBP/PIK3R1/AKT1/SP1/GRIN3B/PSMD7/PSMB4/PSMB2/KCND3/TBPL1/GRIN1/BECN1/GRIN2D/PSMD9/PSMD1/WIPI2/PSMC5/ATXN2L/PSMA2/PSMD4/PRKCG/RBPJL/VDAC1/PSMC1/RYR1/PSMB1/KAT5/PUM2/PSMB5/CIC/RBPJ/PSMA5/PSMC2/PSMD3/SLC25A6/PSMD13/SPTBN2/ATG2B	ecb:100071803/ecb:100052410/ecb:100064403/ecb:102150324/ecb:111775411/ecb:100068477/ecb:100056224/ecb:100049846/ecb:100050227/ecb:100061130/ecb:100629527/ecb:111774159/ecb:100067363/ecb:100059821/ecb:100055325/ecb:100058973/ecb:100067729/ecb:100059861/ecb:100052295/ecb:102148904/ecb:100058668/ecb:100057015/ecb:100060823/ecb:100053987/ecb:100066373/ecb:100064293/ecb:100216429/ecb:100062549/ecb:100…	45
ecb05165	Human papillomavirus infection	106/2320	295/6611	0.400591747661485	0.999999999999834	100072578/100058057/100059704/100057005/100056351/100068706/100069613/100059469/100070133/100071944/100073020/100146771/100063737/100064440/100054374/100062909/100051737/100058859/100049846/100064655/100053029/100059540/111770249/100052187/100055626/100052489/100062224/100050227/100061130/100067078/100071678/100058824/100069766/100056564/100069663/100050675/100055384/100033877/100058660/100054937…	HDAC2/LAMA5/LLGL2/ATP6V1C2/FZD6/ITGAV/CREBBP/NRAS/PPP2R2C/UBR4/HEY2/NOTCH3/PRKCI/RHEB/ITGA9/FZD10/PPP2R2D/WNT1/TBP/ITGA5/SPP1/HES2/HES5/PARD6B/EP300/IFNAR2/PPP2CB/PIK3R1/AKT1/NOTCH2/WNT4/WNT6/MFNG/LAMB3/LAMC3/LOC100050675/IKBKE/COL1A1/COL9A3/CREM/FZD9/LAMA3/TBPL1/COMP/EQMCE1/HEYL/COL4A2/TNXB/CDK4/LOC100057920/LAMB2/CREB3L3/AXIN1/TP53/WNT7B/FZD4/WNT9B/MAP2K2/HDAC1/LOC111768287/AXIN2/WNT3A/COL6A1/W…	ecb:100072578/ecb:100058057/ecb:100059704/ecb:100057005/ecb:100056351/ecb:100068706/ecb:100069613/ecb:100059469/ecb:100070133/ecb:100071944/ecb:100073020/ecb:100146771/ecb:100063737/ecb:100064440/ecb:100054374/ecb:100062909/ecb:100051737/ecb:100058859/ecb:100049846/ecb:100064655/ecb:100053029/ecb:100059540/ecb:111770249/ecb:100052187/ecb:100055626/ecb:100052489/ecb:100062224/ecb:100050227/ecb:100…	106
ecb04912	GnRH signaling pathway	31/2320	84/6611	0.403051074989505	0.999999999999834	100072863/100065736/100059469/100056239/100054774/100064482/100072574/100071150/100056278/100050675/100034174/102149638/100071038/100054305/100051186/100071062/100063190/100065563/100064473/100057774/100034170/100070498/100055481/100070334/100069870/100034092/100146368/100033948/100057796/100070422/100049924	PLD2/LOC100065736/NRAS/MAPK12/LHB/CALML6/EGR1/CALM3/MAPK11/LOC100050675/CGA/GNRH2/PLA2G4E/ADCY4/CACNA1D/PLA2G4B/MAP2K2/ADCY1/KRAS/PLD1/MMP14/ADCY5/HRAS/ATF4/SRC/CACNA1S/CAMK2B/MMP2/ADCY8/LOC100070422/CACNA1C	ecb:100072863/ecb:100065736/ecb:100059469/ecb:100056239/ecb:100054774/ecb:100064482/ecb:100072574/ecb:100062752/ecb:100056278/ecb:100050675/ecb:100034174/ecb:102149638/ecb:100071038/ecb:100054305/ecb:100051186/ecb:100071062/ecb:100063190/ecb:100065563/ecb:100051785/ecb:100057774/ecb:100034170/ecb:100070498/ecb:100055481/ecb:100070334/ecb:100069870/ecb:100034092/ecb:100146368/ecb:100033948/ecb:100…	31
ecb04071	Sphingolipid signaling pathway	42/2320	115/6611	0.407436737779438	0.999999999999834	100059999/100072863/100063339/100059469/100070133/100056239/100051737/100061893/100052496/100072971/100062224/100050227/100061130/100056278/100058875/100058238/100062044/100063190/100054796/100072339/100630736/100064473/100057774/100147512/100034056/100062549/100061732/100054701/100052305/100062972/100055481/100057308/100033954/100069594/100062484/100061850/100059955/111770943/100070646/100054988…	CERS5/PLD2/NOS3/NRAS/PPP2R2C/MAPK12/PPP2R2D/S1PR3/ADORA1/SGMS2/PPP2CB/PIK3R1/AKT1/MAPK11/SPHK1/GNAI3/TP53/MAP2K2/BDKRB2/ROCK2/PDPK1/KRAS/PLD1/ACER1/ROCK1/PRKCG/RAC1/RAC2/CERS6/GNA13/HRAS/FCER1A/MS4A2/CERS1/SGMS1/SGPP1/PPP2R2A/LOC111770943/OPRD1/BID/LOC106782043/CERS4	ecb:100059999/ecb:100072863/ecb:100063339/ecb:100059469/ecb:100070133/ecb:100056239/ecb:100051737/ecb:100061893/ecb:100052496/ecb:100072971/ecb:100062224/ecb:100050227/ecb:100061130/ecb:100056278/ecb:100058875/ecb:100058238/ecb:100062044/ecb:100063190/ecb:100054796/ecb:100072339/ecb:100630736/ecb:100051785/ecb:100057774/ecb:100147512/ecb:100034056/ecb:100062549/ecb:100061732/ecb:100054701/ecb:100…	42
ecb00260	Glycine, serine and threonine metabolism	13/2320	34/6611	0.412376470538776	0.999999999999834	100057768/100056387/100059819/100060316/100067459/100061297/100060580/100065718/100057612/100056350/100059605/100051714/100067145	LOC100057768/SDS/DAO/GLYCTK/AGXT/PSPH/ALAS2/LOC100065718/LOC100057612/SDSL/PIPOX/PGAM2/GNMT	ecb:100057768/ecb:100056387/ecb:100059819/ecb:100060316/ecb:100067459/ecb:100061297/ecb:100060580/ecb:100065718/ecb:100057612/ecb:100056350/ecb:100059605/ecb:100051714/ecb:100067145	13
ecb05216	Thyroid cancer	13/2320	34/6611	0.412376470538776	0.999999999999834	100062485/100064594/100059469/100062044/100063190/100064473/102149114/100064022/100055481/100054996/100065303/100055241/100068097	NCOA4/NTRK1/NRAS/TP53/MAP2K2/KRAS/CCND1/CDKN1A/HRAS/GADD45G/PAX8/CTNNB1/MYC	ecb:100062485/ecb:100064594/ecb:100059469/ecb:100062044/ecb:100063190/ecb:100051785/ecb:102149114/ecb:100064022/ecb:100055481/ecb:100054996/ecb:100065303/ecb:100055241/ecb:100068097	13
ecb04392	Hippo signaling pathway - multiple species	9/2320	23/6611	0.417579162616357	0.999999999999834	100054658/100065624/100057619/100055264/100057361/100054660/100063075/100061779/100050661	MOB1B/LIMD1/TEAD4/DCHS1/WTIP/FRMD1/TEAD3/RASSF1/WWTR1	ecb:100054658/ecb:100065624/ecb:100057619/ecb:100055264/ecb:100057361/ecb:100054660/ecb:100063075/ecb:100061779/ecb:100050661	9
ecb00380	Tryptophan metabolism	14/2320	37/6611	0.422968183917697	0.999999999999834	100058770/100055479/100055111/100147304/100060577/100055246/100063930/100070151/100072956/100009684/100063310/100069718/100052557/100067765	AANAT/ALDH16A1/ALDH1B1/IL4I1/ALDH9A1/LOC100055246/AOC1/KYAT1/HADH/TPH2/GCDH/ACAT1/DDC/ALDH8A1	ecb:100058770/ecb:100055479/ecb:100055111/ecb:100147304/ecb:100060577/ecb:100055246/ecb:100063930/ecb:100070151/ecb:100072956/ecb:100009684/ecb:100063310/ecb:100069718/ecb:100052557/ecb:100067765	14
ecb01250	Biosynthesis of nucleotide sugars	14/2320	37/6611	0.422968183917697	0.999999999999834	100056580/100058960/100054844/100057160/100059493/100057523/100062077/100055891/100059471/100009677/100051836/100067216/100067752/100063484	MIOX/TGDS/FUK/GPI/GALK1/PMM2/MPI/PMM1/GMPPA/HK2/LOC100051836/GNE/UAP1L1/TSTA3	ecb:100056580/ecb:100058960/ecb:100054844/ecb:100057160/ecb:100059493/ecb:100057523/ecb:100062077/ecb:100055891/ecb:100059471/ecb:100009677/ecb:100051836/ecb:100067216/ecb:100067752/ecb:100063484	14
ecb04913	Ovarian steroidogenesis	14/2320	37/6611	0.422968183917697	0.999999999999834	100054774/100034229/100050675/100009712/100034174/100071038/100034232/100054305/111776000/100071062/100065563/100033934/100070498/100057796	LHB/CYP11A1/LOC100050675/CYP19A1/CGA/PLA2G4E/CYP17A1/ADCY4/INS/PLA2G4B/ADCY1/BMP6/ADCY5/ADCY8	ecb:100054774/ecb:100034229/ecb:100050675/ecb:100009712/ecb:100034174/ecb:100071038/ecb:100034232/ecb:100054305/ecb:111776000/ecb:100071062/ecb:100065563/ecb:100033934/ecb:100070498/ecb:100057796	14
ecb03410	Base excision repair	16/2320	43/6611	0.441654766418717	0.999999999999834	100052455/100062463/100065659/100065246/100068933/100147367/100069360/100053186/100059838/100068091/100059111/100061643/100050102/100070125/100071671/100050165	POLD1/TDP1/NTHL1/NEIL2/POLE4/POLD2/ADPRHL2/LIG1/FEN1/APTX/POLD4/NEIL1/POLB/POLL/LIG3/POLE3	ecb:100052455/ecb:100062463/ecb:100065659/ecb:100065246/ecb:100068933/ecb:100147367/ecb:100069360/ecb:100053186/ecb:100059838/ecb:100068091/ecb:100059111/ecb:100061643/ecb:100050102/ecb:100070125/ecb:100071671/ecb:100050165	16
ecb00051	Fructose and mannose metabolism	11/2320	29/6611	0.442449210885232	0.999999999999834	100063910/100054844/100058416/100057523/100062077/100055891/100059471/100070251/100009677/100059639/100063484	FBP1/FUK/TIGAR/PMM2/MPI/PMM1/GMPPA/PFKFB3/HK2/TKFC/TSTA3	ecb:100063910/ecb:100054844/ecb:100058416/ecb:100057523/ecb:100062077/ecb:100055891/ecb:100059471/ecb:100070251/ecb:100009677/ecb:100059639/ecb:100063484	11
ecb04120	Ubiquitin mediated proteolysis	51/2320	142/6611	0.449466462917428	0.999999999999834	100067089/100071215/100066864/100057832/100061855/100066106/100066209/100056971/100057423/100054552/100055725/100053348/100061534/100057243/100053395/100630481/100051196/100062805/100052706/100064082/100051082/100062653/106781563/100061420/100072806/100061819/100062920/100059767/100033930/100066999/100060902/100062294/100065773/100054735/100147299/100056934/106782352/100052296/100059076/100050730…	HERC1/SAE1/TRIM32/PRKN/COP1/ANAPC15/NHLRC1/AIRE/PPIL2/CDC27/WWP1/CDC20/UBE2J2/UBE4B/UBA3/UBE2D3/FBXO2/RHOBTB1/UBOX5/SMURF2/UBE2W/UBE2Q1/ELOB/CUL3/ANAPC16/CBLB/UBE2B/ANAPC2/CUL4A/STUB1/ELOC/FBXW7/FBXO4/NEDD4/CBLC/TRIP12/UBE2QL1/TRAF6/PRPF19/SOCS3/SIAH1/BIRC7/CUL7/LOC100061057/BIRC6/RBX1/UBE3B/CBL/ANAPC13/HUWE1/LOC111768045	ecb:100067089/ecb:100071215/ecb:100066864/ecb:100057832/ecb:100061855/ecb:100066106/ecb:100066209/ecb:100056971/ecb:100057423/ecb:100054552/ecb:100055725/ecb:100053348/ecb:100061534/ecb:100057243/ecb:100053395/ecb:100064918/ecb:100051196/ecb:100062805/ecb:100052706/ecb:100064082/ecb:100051082/ecb:100062653/ecb:106781563/ecb:100061420/ecb:100072806/ecb:100061819/ecb:100062920/ecb:100059767/ecb:100…	51
ecb05220	Chronic myeloid leukemia	28/2320	77/6611	0.449733031468419	0.999999999999834	100146209/100072578/100058000/100052248/100072356/100033846/100059469/100146270/100057450/100050227/100061130/100052216/100051005/100062044/100063190/100070281/100058432/100064473/100054973/100057866/102149114/100051765/100064022/100055481/100071403/100054996/100051950/100068097	SHC2/HDAC2/NFKBIA/E2F3/CRK/SMAD4/NRAS/LOC100146270/MECOM/PIK3R1/AKT1/CTBP1/CDK4/TP53/MAP2K2/HDAC1/IKBKG/KRAS/PRDM2/E2F2/CCND1/TGFB3/CDKN1A/HRAS/CBL/GADD45G/RUNX1/MYC	ecb:100146209/ecb:100072578/ecb:100058000/ecb:100052248/ecb:100072356/ecb:100033846/ecb:100059469/ecb:100146270/ecb:100057450/ecb:100050227/ecb:100061130/ecb:100052216/ecb:100051005/ecb:100062044/ecb:100063190/ecb:100070281/ecb:100058432/ecb:100051785/ecb:100057450/ecb:100057866/ecb:102149114/ecb:100051765/ecb:100064022/ecb:100055481/ecb:100071403/ecb:100054996/ecb:100051950/ecb:100068097	28
ecb04721	Synaptic vesicle cycle	23/2320	63/6611	0.453607156956058	0.999999999999834	100063690/100053137/100057005/100146532/100053016/100057380/100146591/100146356/100050943/100056978/102151059/100060878/100060390/100058774/100051613/100057720/100146907/100071193/100055375/100057364/100070499/100061863/100061346	NSF/LOC100053137/ATP6V1C2/SLC32A1/SLC6A9/SLC6A5/STX1B/UNC13A/CPLX1/SLC6A12/SLC18A3/STX3/SLC6A7/CPLX2/SLC6A1/SLC6A11/SLC17A7/AP2S1/CLTA/CLTC/STXBP1/STX1A/SLC6A2	ecb:100063690/ecb:100053137/ecb:100057005/ecb:100146532/ecb:100053016/ecb:100057380/ecb:100146591/ecb:100146356/ecb:100050943/ecb:100056978/ecb:102151059/ecb:100060878/ecb:100060390/ecb:100058774/ecb:100051613/ecb:100057720/ecb:100146907/ecb:100071193/ecb:100055375/ecb:100057364/ecb:100070499/ecb:100061863/ecb:100061346	23
ecb00603	Glycosphingolipid biosynthesis - globo and isoglobo series	7/2320	18/6611	0.454221490868312	0.999999999999834	100054259/100054308/102150730/100054499/100073289/100054216/106782783	LOC100054259/LOC100054308/A4GALT/FUT1/HEXB/LOC100054216/A3GALT2	ecb:100054259/ecb:100054308/ecb:102150730/ecb:100054499/ecb:100073289/ecb:100054216/ecb:106782783	7
ecb05208	Chemical carcinogenesis - reactive oxygen species	71/2320	199/6611	0.457306874225731	0.999999999999834	100072863/100630758/100630425/100058000/100050322/100147519/100053420/100064992/100059469/100057623/100056239/100629334/807854/100052985/100060451/100051391/100051632/100630209/100060414/100050227/100061130/100056278/100146668/100054611/100052169/106783042/807852/100069058/100066991/100034244/100061973/100069523/100053033/100063190/100058329/100630846/100068855/100630736/100058432/100064473/10005…	PLD2/LOC100630758/NDUFB1/NFKBIA/LOC100050322/LOC100147519/COX6A1/NDUFB7/NRAS/NDUFB9/MAPK12/SDHD/ATP6/NDUFA4L2/NDUFB8/COX5A/FOS/LOC100630209/EPHX2/PIK3R1/AKT1/MAPK11/CYC1/LOC100054611/NDUFA3/NDUFA4/ND4/HMOX1/NDUFA7/SDHA/COX5B/ATP5MC1/ABL2/MAP2K2/LOC100058329/LOC100630846/NDUFS7/PDPK1/IKBKG/KRAS/PLD1/RAC1/NDUFA8/NDUFS8/NDUFS2/NDUFA12/LOC102149678/VDAC1/COX4I1/HRAS/SRC/SLC26A9/LOC111772123/ATP5F1C/N…	ecb:100072863/ecb:100630758/ecb:100630425/ecb:100058000/ecb:100050322/ecb:100147519/ecb:100053420/ecb:100064992/ecb:100059469/ecb:100057623/ecb:100056239/ecb:100629334/ecb:807854/ecb:100052985/ecb:100060451/ecb:100051391/ecb:100051632/ecb:100630209/ecb:100060414/ecb:100050227/ecb:100061130/ecb:100056278/ecb:100146668/ecb:100054611/ecb:100052169/ecb:106783042/ecb:807852/ecb:100069058/ecb:100066991…	71
ecb04072	Phospholipase D signaling pathway	53/2320	148/6611	0.457747952773496	0.999999999999834	100072863/102149785/100146209/100063871/100057170/102149317/100067985/100059469/102148632/100055086/100064440/106781151/100050227/100061130/100067731/100050675/106781178/100058875/100071038/100054305/106781162/111776000/100071062/100066842/100060911/100063190/100037400/100065563/102149416/100064473/102148588/102147367/100054137/100057774/106781089/106781248/100062779/100049809/100070498/100062972…	PLD2/LOC102149785/SHC2/LOC100063871/AGPAT3/LOC102149317/DGKG/NRAS/LOC102148632/PDGFA/RHEB/LOC106781151/PIK3R1/AKT1/GRM6/LOC100050675/LOC106781178/SPHK1/PLA2G4E/ADCY4/LOC106781162/INS/PLA2G4B/AVP/ARF1/MAP2K2/CXCL8/ADCY1/LOC102149416/KRAS/LOC102148588/LOC102147367/LOC100054137/PLD1/LOC106781089/LOC106781248/PIK3R6/ARF2/ADCY5/GNA13/F2/HRAS/GRM2/FCER1A/MS4A2/LPAR6/ADCY8/PDGFRB/CYTH2/DGKA/LOC102150685…	ecb:100072863/ecb:102149785/ecb:100146209/ecb:100063871/ecb:100057170/ecb:102149317/ecb:100067985/ecb:100059469/ecb:102149785/ecb:100055086/ecb:100064440/ecb:106781151/ecb:100050227/ecb:100061130/ecb:100067731/ecb:100050675/ecb:102147367/ecb:100058875/ecb:100071038/ecb:100054305/ecb:106781162/ecb:111776000/ecb:100071062/ecb:100066842/ecb:100060911/ecb:100063190/ecb:100037400/ecb:100065563/ecb:102…	53
ecb05210	Colorectal cancer	36/2320	100/6611	0.461762297449833	0.999999999999834	102149785/100063871/102149317/100033846/100059469/102148632/106781151/100051632/100050227/100061130/100056605/106781178/106781162/100065116/100062044/100063190/100630049/102149416/100064473/102148588/102147367/100054137/102149114/106781089/106781248/100051765/100061732/100054701/100147102/100064022/100055481/100054996/102150685/100055241/100068097/100060423	LOC102149785/LOC100063871/LOC102149317/SMAD4/NRAS/LOC102148632/LOC106781151/FOS/PIK3R1/AKT1/EREG/LOC106781178/LOC106781162/AXIN1/TP53/MAP2K2/AXIN2/LOC102149416/KRAS/LOC102148588/LOC102147367/LOC100054137/CCND1/LOC106781089/LOC106781248/TGFB3/RAC1/RAC2/APC2/CDKN1A/HRAS/GADD45G/LOC102150685/CTNNB1/MYC/TGFA	ecb:102149785/ecb:100063871/ecb:102149317/ecb:100033846/ecb:100059469/ecb:102149785/ecb:106781151/ecb:100051632/ecb:100050227/ecb:100061130/ecb:100056605/ecb:102147367/ecb:106781162/ecb:100065116/ecb:100062044/ecb:100063190/ecb:100630049/ecb:102149416/ecb:100051785/ecb:102148588/ecb:102149416/ecb:100054137/ecb:102149114/ecb:106781151/ecb:102149416/ecb:100051765/ecb:100061732/ecb:100054701/ecb:100…	36
ecb05203	Viral carcinogenesis	74/2320	209/6611	0.488124488122547	0.999999999999834	100053129/100072578/102147500/100058000/100051230/100056980/100054015/100069613/100059469/100146270/100059731/100071944/106782250/100059578/100049846/100054521/100055626/100059737/100062208/100060980/100053348/100050227/100060505/100066092/100063835/100053645/100053279/100054473/100065217/100054937/100061405/100053499/100059348/100054193/100067729/100050550/100051005/100057920/100063153/100053847…	LYN/HDAC2/LOC102147500/NFKBIA/MRPS18B/GTF2H1/LOC100054015/CREBBP/NRAS/LOC100146270/YWHAG/UBR4/LOC106782250/SNW1/TBP/LOC100054521/EP300/LOC100059737/HDAC6/LOC100060980/CDC20/PIK3R1/LOC100060505/DNAJA3/LOC100063835/LOC100053645/LOC100053279/LOC100054473/REL/CREM/HDAC3/LOC100053499/ATF6B/LOC100054193/TBPL1/EQMCE1/CDK4/LOC100057920/CREB3L3/LOC100053847/RASA2/TP53/HDAC1/LOC102150908/IKBKG/KRAS/KAT2A/H…	ecb:100053129/ecb:100072578/ecb:102147500/ecb:100058000/ecb:100051230/ecb:100056980/ecb:100053968/ecb:100069613/ecb:100059469/ecb:100146270/ecb:100059731/ecb:100071944/ecb:102148494/ecb:100059578/ecb:100049846/ecb:100063835/ecb:100055626/ecb:100059737/ecb:100062208/ecb:102150902/ecb:100053348/ecb:100050227/ecb:100060505/ecb:100066092/ecb:102148494/ecb:100053645/ecb:100053279/ecb:100054473/ecb:100…	74
ecb00130	Ubiquinone and other terpenoid-quinone biosynthesis	4/2320	10/6611	0.488731534604682	0.999999999999834	100059853/100063360/100067312/100053127	HPD/VKORC1/GGCX/COQ5	ecb:100059853/ecb:100063360/ecb:100067312/ecb:100053127	4
ecb04520	Adherens junction	30/2320	84/6611	0.493525012181408	0.999999999999834	100066309/100060444/100069613/100033846/100063411/100060713/100065340/100054739/100055626/100071640/100053205/100064165/100064082/100071451/100072339/111770701/100065841/100051591/100065463/100034056/100061732/100054701/100051370/100069870/100059664/100147688/100072548/100054403/100065012/100055241	NECTIN4/MYL10/CREBBP/SMAD4/NECTIN1/RADIL/CCM2/ERBB2/EP300/NECTIN3/PTPRF/VCL/SMURF2/SNAI1/ROCK2/LOC111770701/MAP3K7/MYL5/NECTIN2/ROCK1/RAC1/RAC2/LOC100051370/SRC/PTPRM/MYL2/CTNNA1/RASIP1/MYL7/CTNNB1	ecb:100066309/ecb:100060444/ecb:100069613/ecb:100033846/ecb:100063411/ecb:100060713/ecb:100065340/ecb:100054739/ecb:100055626/ecb:100071640/ecb:100053205/ecb:100064165/ecb:100064082/ecb:100071451/ecb:100072339/ecb:111770701/ecb:100065841/ecb:100051591/ecb:100065463/ecb:100034056/ecb:100061732/ecb:100054701/ecb:100051370/ecb:100069870/ecb:100059664/ecb:100147688/ecb:100072548/ecb:100054403/ecb:100…	30
ecb04935	Growth hormone synthesis, secretion and action	38/2320	107/6611	0.500097362124028	0.999999999999834	100146209/100069613/100072356/100059469/100056239/100068908/100034180/100055626/100051632/100050227/100061130/100056278/100050675/100054937/100054305/100051186/100059348/100051952/100058238/100063153/100052744/100063190/100065563/111767589/100064473/100058008/100067398/100062549/100070498/100050730/100055481/100070334/100034092/100057002/100057796/100049924/100146249/111769907	SHC2/CREBBP/CRK/NRAS/MAPK12/BCAR1/GH1/EP300/FOS/PIK3R1/AKT1/MAPK11/LOC100050675/CREM/ADCY4/CACNA1D/ATF6B/SOCS2/GNAI3/CREB3L3/SSTR2/MAP2K2/ADCY1/IGFALS/KRAS/GHRL/SSTR5/PRKCG/ADCY5/SOCS3/HRAS/ATF4/CACNA1S/CREB3L1/ADCY8/CACNA1C/IRS2/GHRH	ecb:100146209/ecb:100069613/ecb:100072356/ecb:100059469/ecb:100056239/ecb:100068908/ecb:100034180/ecb:100055626/ecb:100051632/ecb:100050227/ecb:100061130/ecb:100056278/ecb:100050675/ecb:100066388/ecb:100054305/ecb:100051186/ecb:100059348/ecb:100051952/ecb:100058238/ecb:100063153/ecb:100052744/ecb:100063190/ecb:100065563/ecb:111767589/ecb:100051785/ecb:100058008/ecb:100067398/ecb:100062549/ecb:100…	38
ecb05206	MicroRNAs in cancer	52/2320	147/6611	0.502723654861663	0.999999999999834	100072578/100052248/100069613/100050113/100072676/100072356/100059469/100146270/100072811/100146771/100055086/100055881/100064655/100054739/100055626/100050227/100067078/100050086/100069058/100057772/111774429/100059315/100072886/100062044/100063190/100070281/100061145/100050382/100064473/100057866/100034056/100062549/100066123/100056751/102149114/100034114/100147102/100057478/100064022/100055481…	HDAC2/E2F3/CREBBP/MDM4/ST14/CRK/NRAS/LOC100146270/DDIT4/NOTCH3/PDGFA/DNMT3A/ITGA5/ERBB2/EP300/PIK3R1/NOTCH2/SPRY2/HMOX1/ZEB2/EFNA2/TNXB/PLAU/TP53/MAP2K2/HDAC1/WNT3A/SLC45A3/KRAS/E2F2/ROCK1/PRKCG/HOXD10/TPM3/CCND1/FGFR3/APC2/THBS1/CDKN1A/HRAS/BMPR2/RASSF1/EFNA1/CCNG1/WNT3/ERBB3/PDGFRB/STMN1/SOX4/IRS2/EFNA3/MYC	ecb:100072578/ecb:100052248/ecb:100069613/ecb:100050113/ecb:100072676/ecb:100072356/ecb:100059469/ecb:100146270/ecb:100072811/ecb:100146771/ecb:100055086/ecb:100055881/ecb:100064655/ecb:100054739/ecb:100055626/ecb:100050227/ecb:100067078/ecb:100050086/ecb:100069058/ecb:100057772/ecb:111774429/ecb:100059315/ecb:100072886/ecb:100062044/ecb:100063190/ecb:100070281/ecb:100061145/ecb:100050382/ecb:100…	52
ecb00450	Selenocompound metabolism	6/2320	16/6611	0.513263136477278	0.999999999999834	100051917/100070151/100050336/100063822/100066596/100067546	TXNRD2/KYAT1/PSTK/SEPHS2/SCLY/SEPSECS	ecb:100051917/ecb:100070151/ecb:100050336/ecb:100063822/ecb:100066596/ecb:100067546	6
ecb04964	Proximal tubule bicarbonate reclamation	7/2320	19/6611	0.522351261376949	0.999999999999834	100062146/100055710/100058251/100064139/100069796/100629801/100069916	SLC38A3/PCK1/ATP1A2/GLUD1/ATP1A3/FXYD2/AQP1	ecb:100062146/ecb:100055710/ecb:100058251/ecb:100064139/ecb:100069796/ecb:100629801/ecb:100069916	7
ecb04750	Inflammatory mediator regulation of TRP channels	31/2320	88/6611	0.529859912807331	0.999999999999834	100071067/100064594/100058355/100065669/100056239/100063408/100064482/100071150/100050227/100056278/100050675/100056430/100071038/100054305/100071062/100054796/100065563/100630368/100058160/100009699/100062549/100059233/100070498/100069870/100053208/100146368/100054699/100072916/100057796/100070422/100066552	PPP1CB/NTRK1/ASIC2/NGF/MAPK12/ASIC3/CALML6/CALM3/PIK3R1/MAPK11/LOC100050675/ASIC4/PLA2G4E/ADCY4/PLA2G4B/BDKRB2/ADCY1/ASIC1/PPP1CC/IL1R1/PRKCG/PPP1CA/ADCY5/SRC/PTGER4/CAMK2B/BDKRB1/LOC100072916/ADCY8/LOC100070422/TRPV4	ecb:100071067/ecb:100064594/ecb:100058355/ecb:100065669/ecb:100056239/ecb:100063408/ecb:100064482/ecb:100062752/ecb:100050227/ecb:100056278/ecb:100050675/ecb:100056430/ecb:100071038/ecb:100054305/ecb:100071062/ecb:100054796/ecb:100065563/ecb:100630368/ecb:100058160/ecb:100009699/ecb:100062549/ecb:100059233/ecb:100070498/ecb:100069870/ecb:100053208/ecb:100146368/ecb:100054699/ecb:100072916/ecb:100…	31
ecb04722	Neurotrophin signaling pathway	41/2320	117/6611	0.539765063310955	0.999999999999834	100146209/100051839/102147500/100058000/100064594/100052205/100072356/100059469/100065669/100061385/100056239/100064482/100009689/100071150/100050227/100061130/100069852/100146548/100056278/100057166/100058093/100062044/100063190/100630736/100064473/100069694/100054859/100146456/100147674/100052296/100061732/100055481/100070334/100059262/100146368/100054098/100070422/100058911/100067767/100059187…	SHC2/NTF3/LOC102147500/NFKBIA/NTRK1/FRS2/CRK/NRAS/NGF/SORT1/MAPK12/CALML6/BDNF/CALM3/PIK3R1/AKT1/NTRK3/MATK/MAPK11/RPS6KA1/IRAK2/TP53/MAP2K2/PDPK1/KRAS/NGFR/NTF4/ARHGDIG/ZNF274/TRAF6/RAC1/HRAS/ATF4/IRAK1/CAMK2B/PRDM4/LOC100070422/RPS6KA3/NFKBIE/BEX3/ARHGDIB	ecb:100146209/ecb:100051839/ecb:102147500/ecb:100058000/ecb:100064594/ecb:100052205/ecb:100072356/ecb:100059469/ecb:100065669/ecb:100061385/ecb:100056239/ecb:100064482/ecb:100009689/ecb:100062752/ecb:100050227/ecb:100061130/ecb:100069852/ecb:100146548/ecb:100056278/ecb:100057166/ecb:100058093/ecb:100062044/ecb:100063190/ecb:100630736/ecb:100051785/ecb:100069694/ecb:100054859/ecb:100146456/ecb:100…	41
ecb01523	Antifolate resistance	10/2320	28/6611	0.543542707303725	0.999999999999834	100060654/100060971/100070025/100054298/100034164/100058432/100070426/100066065/100050979/100072916	ABCC2/TYMS/ABCC3/ATIC/ABCG2/IKBKG/FPGS/FOLR2/MTHFR/LOC100072916	ecb:100060654/ecb:100060971/ecb:100070025/ecb:100054298/ecb:100034164/ecb:100058432/ecb:100070426/ecb:100066065/ecb:100050979/ecb:100072916	10
ecb05213	Endometrial cancer	19/2320	54/6611	0.545693750658655	0.999999999999834	100059469/100054739/100050227/100061130/100065116/100062044/100063190/100630049/100630736/100064473/102149114/100147102/100064022/100055481/100054996/100072548/100070066/100055241/100068097	NRAS/ERBB2/PIK3R1/AKT1/AXIN1/TP53/MAP2K2/AXIN2/PDPK1/KRAS/CCND1/APC2/CDKN1A/HRAS/GADD45G/CTNNA1/ILK/CTNNB1/MYC	ecb:100059469/ecb:100054739/ecb:100050227/ecb:100061130/ecb:100065116/ecb:100062044/ecb:100063190/ecb:100630049/ecb:100630736/ecb:100051785/ecb:102149114/ecb:100147102/ecb:100064022/ecb:100055481/ecb:100054996/ecb:100072548/ecb:100070066/ecb:100055241/ecb:100068097	19
ecb04114	Oocyte meiosis	37/2320	106/6611	0.553098774357919	0.999999999999834	100071067/100066106/100059731/100056239/100064482/100054552/100071150/100053348/100062224/100056278/100061874/100054305/100050161/100059640/111776000/100057166/100072806/100059767/100065563/100062649/100058160/100059233/100068871/100068411/100070498/100051122/100055581/100054830/100146368/100057796/100070422/100053101/100058911/100061932/100072862/111768045/100050093	PPP1CB/ANAPC15/YWHAG/MAPK12/CALML6/CDC27/CALM3/CDC20/PPP2CB/MAPK11/PPP3R1/ADCY4/AURKA/PTTG1/INS/RPS6KA1/ANAPC16/ANAPC2/ADCY1/FBXO5/PPP1CC/PPP1CA/PKMYT1/CPEB1/ADCY5/MAD2L2/RBX1/SPDYA/CAMK2B/ADCY8/LOC100070422/ANAPC13/RPS6KA3/CPEB3/PPP3CB/LOC111768045/CCNB1	ecb:100071067/ecb:100066106/ecb:100059731/ecb:100056239/ecb:100064482/ecb:100054552/ecb:100062752/ecb:100053348/ecb:100062224/ecb:100056278/ecb:100061874/ecb:100054305/ecb:100050161/ecb:100059640/ecb:111776000/ecb:100057166/ecb:100072806/ecb:100059767/ecb:100065563/ecb:100062649/ecb:100058160/ecb:100059233/ecb:100068871/ecb:100068411/ecb:100070498/ecb:100051122/ecb:100055581/ecb:100054830/ecb:100…	37
ecb04914	Progesterone-mediated oocyte maturation	29/2320	83/6611	0.553283394653519	0.999999999999834	100066106/100034150/100056239/100054552/100050227/100061130/100056278/100054305/100050161/111776000/100057166/100058238/100072806/100059767/100065563/100033837/100064473/100068871/100072219/100068411/100070498/100051122/100054830/100057796/100053101/100058911/100061932/111768045/100050093	ANAPC15/HSP90AB1/MAPK12/CDC27/PIK3R1/AKT1/MAPK11/ADCY4/AURKA/INS/RPS6KA1/GNAI3/ANAPC16/ANAPC2/ADCY1/HSP90AA1/KRAS/PKMYT1/CCNA2/CPEB1/ADCY5/MAD2L2/SPDYA/ADCY8/ANAPC13/RPS6KA3/CPEB3/LOC111768045/CCNB1	ecb:100066106/ecb:100034150/ecb:100056239/ecb:100054552/ecb:100050227/ecb:100061130/ecb:100056278/ecb:100054305/ecb:100050161/ecb:111776000/ecb:100057166/ecb:100058238/ecb:100072806/ecb:100059767/ecb:100065563/ecb:100033837/ecb:100051785/ecb:100068871/ecb:100072219/ecb:100068411/ecb:100070498/ecb:100051122/ecb:100054830/ecb:100057796/ecb:100053101/ecb:100058911/ecb:100061932/ecb:111768045/ecb:100…	29
ecb03420	Nucleotide excision repair	22/2320	63/6611	0.559025916673701	0.999999999999834	100050424/100056980/100064497/100052455/100051926/100629865/100068933/100063883/100147367/100072997/100033930/100053186/100057104/100052397/100065660/100055581/111776015/100054935/100053708/100059111/100630479/100050165	XPC/GTF2H1/XPA/POLD1/POLR2I/POLR2L/POLE4/POLR2G/POLD2/POLR2A/CUL4A/LIG1/RPA4/UVSSA/ERCC1/RBX1/POLR2L/POLR2F/POLR2B/POLD4/GTF2H4/POLE3	ecb:100050424/ecb:100056980/ecb:100064497/ecb:100052455/ecb:100051926/ecb:100629865/ecb:100068933/ecb:100063883/ecb:100147367/ecb:100072997/ecb:100033930/ecb:100053186/ecb:100057104/ecb:100052397/ecb:100065660/ecb:100055581/ecb:111776015/ecb:100054935/ecb:100053708/ecb:100059111/ecb:100630479/ecb:100050165	22
ecb04971	Gastric acid secretion	22/2320	63/6611	0.559025916673701	0.999999999999834	100070482/100064482/100071150/100050675/100054305/100034214/100058251/100069135/100053698/100058238/100052744/100065563/100147108/100062549/100069796/100061881/100070498/100051634/100146368/100057796/100070422/100060336	MYLK/CALML6/CALM3/LOC100050675/ADCY4/GAST/ATP1A2/ATP4B/MYLK2/GNAI3/SSTR2/ADCY1/ATP4A/PRKCG/ATP1A3/KCNK10/ADCY5/KCNJ15/CAMK2B/ADCY8/LOC100070422/KCNQ1	ecb:100070482/ecb:100064482/ecb:100062752/ecb:100050675/ecb:100054305/ecb:100034214/ecb:100058251/ecb:100069135/ecb:100053698/ecb:100058238/ecb:100052744/ecb:100065563/ecb:100147108/ecb:100062549/ecb:100069796/ecb:100061881/ecb:100070498/ecb:100051634/ecb:100146368/ecb:100057796/ecb:100070422/ecb:100060336	22
ecb03030	DNA replication	13/2320	37/6611	0.559688636271446	0.999999999999834	100052455/100068933/100069108/100147367/100072832/100053186/100054340/100057104/100068673/100059838/100053690/100059111/100050165	POLD1/POLE4/MCM3/POLD2/RNASEH1/LIG1/MCM5/RPA4/MCM7/FEN1/MCM2/POLD4/POLE3	ecb:100052455/ecb:100068933/ecb:100069108/ecb:100147367/ecb:100072832/ecb:100053186/ecb:100054340/ecb:100057104/ecb:100068673/ecb:100059838/ecb:100053690/ecb:100059111/ecb:100050165	13
ecb00511	Other glycan degradation	6/2320	17/6611	0.583630761096905	0.999999999999834	100146641/100056382/100061610/100073289/100056795/100060636	NEU4/MAN2B2/MAN2C1/HEXB/HEXDC/AGA	ecb:100146641/ecb:100056382/ecb:100061610/ecb:100073289/ecb:100056795/ecb:100060636	6
ecb01210	2-Oxocarboxylic acid metabolism	6/2320	17/6611	0.583630761096905	0.999999999999834	100060631/100051467/100067866/100059580/100057896/100069086	ACY1/NAGS/ACO1/GOT1L1/IDH3G/IDH2	ecb:100060631/ecb:100051467/ecb:100067866/ecb:100059580/ecb:100057896/ecb:100069086	6
ecb00340	Histidine metabolism	7/2320	20/6611	0.586986932494886	0.999999999999834	100055479/100055111/100060577/100053296/100063930/100060750/100049972	ALDH16A1/ALDH1B1/ALDH9A1/LOC100053296/AOC1/UROC1/FTCD	ecb:100055479/ecb:100055111/ecb:100060577/ecb:100053296/ecb:100063930/ecb:100060750/ecb:100049972	7
ecb00770	Pantothenate and CoA biosynthesis	7/2320	20/6611	0.586986932494886	0.999999999999834	100055479/100055111/100067672/100067429/100066023/100073097/100146975	ALDH16A1/ALDH1B1/VNN2/PPCS/COASY/ENPP1/LOC100146975	ecb:100055479/ecb:100055111/ecb:100067672/ecb:100067429/ecb:100066023/ecb:100073097/ecb:100146975	7
ecb04917	Prolactin signaling pathway	21/2320	61/6611	0.591560103020289	0.999999999999834	100146209/100059469/100056239/100054774/100051632/100050227/100061130/100056278/100034174/100034232/100051836/100051952/111776000/100063190/100064473/102149114/100050730/100146648/100055481/100069870/100060679	SHC2/NRAS/MAPK12/LHB/FOS/PIK3R1/AKT1/MAPK11/CGA/CYP17A1/LOC100051836/SOCS2/INS/MAP2K2/KRAS/CCND1/SOCS3/TH/HRAS/SRC/ELF5	ecb:100146209/ecb:100059469/ecb:100056239/ecb:100054774/ecb:100051632/ecb:100050227/ecb:100061130/ecb:100056278/ecb:100034174/ecb:100034232/ecb:100051836/ecb:100051952/ecb:111776000/ecb:100063190/ecb:100051785/ecb:102149114/ecb:100050730/ecb:100146648/ecb:100055481/ecb:100069870/ecb:100060679	21
ecb00520	Amino sugar and nucleotide sugar metabolism	16/2320	47/6611	0.614260584936698	0.999999999999834	100054844/100057160/100059493/100057523/100062077/100055891/100059471/100068441/100009677/100071050/100051836/100067216/100073289/100067752/100063484/100064917	FUK/GPI/GALK1/PMM2/MPI/PMM1/GMPPA/AMDHD2/HK2/CYB5R3/LOC100051836/GNE/HEXB/UAP1L1/TSTA3/CYB5R1	ecb:100054844/ecb:100057160/ecb:100059493/ecb:100057523/ecb:100062077/ecb:100055891/ecb:100059471/ecb:100068441/ecb:100009677/ecb:100071050/ecb:100051836/ecb:100067216/ecb:100073289/ecb:100067752/ecb:100063484/ecb:100064917	16
ecb00280	Valine, leucine and isoleucine degradation	17/2320	50/6611	0.616938309886948	0.999999999999834	100055479/100055111/100147304/100073301/100060577/100065846/100055246/100069345/100072956/100068678/100060335/100057233/100065950/100065300/100051470/100069718/100147113	ALDH16A1/ALDH1B1/IL4I1/MCCC2/ALDH9A1/OXCT1/LOC100055246/ACAA2/HADH/BCKDHA/HSD17B10/IVD/PCCB/BCKDHB/ABAT/ACAT1/ACADS	ecb:100055479/ecb:100055111/ecb:100147304/ecb:100073301/ecb:100060577/ecb:100065846/ecb:100055246/ecb:100069345/ecb:100072956/ecb:100068678/ecb:100060335/ecb:100057233/ecb:100065950/ecb:100065300/ecb:100051470/ecb:100069718/ecb:100147113	17
ecb04814	Motor proteins	58/2320	170/6611	0.63474685779606	0.999999999999834	100054475/100064823/100069321/100060444/100061590/100057640/100059372/100068930/100069672/100050346/100070948/106780851/100051811/106781214/100058362/100059670/100060836/100061641/100063344/100051916/100065454/100069548/100068227/100069995/100050464/100068649/791234/100050892/100054327/100059729/100057836/100051591/100056292/100056751/100054755/100065776/100052388/100051370/100051706/100059367/10…	MYO10/KIFC2/TCTEX1D1/MYL10/KIFC1/DNAH17/KIF26B/BICDL2/KIF7/MYH11/STARD9/KIF3B/TNNC1/TNNI2/KIF17/MYO15B/KIF19/KIF13B/MYO7A/MYO15A/ACTA1/MYO5A/CENPE/MYO9B/DCTN2/DNAI1/MYH7/DNAH12/MYL3/LOC100059729/KIF1A/MYL5/TNNC2/TPM3/KIF25/TUBB4A/LOC100052388/LOC100051370/KIF12/MYL6B/MYO1A/KIFC3/LOC100065732/TNNI1/MYL2/DNAH2/DNALI1/MYL6/DNAH10/MYH14/MYH6/TNNT2/MYH7B/KIF5A/DNAH1/MYL7/KIF26A/DNAH11	ecb:100054475/ecb:100064823/ecb:100069321/ecb:100060444/ecb:100061590/ecb:100073091/ecb:100059372/ecb:100068930/ecb:100069672/ecb:100050346/ecb:100070948/ecb:106780851/ecb:100051811/ecb:106781214/ecb:100058362/ecb:100059670/ecb:100060836/ecb:100061641/ecb:100063344/ecb:100051916/ecb:100065454/ecb:100069548/ecb:100068227/ecb:100069995/ecb:100050464/ecb:100068649/ecb:791234/ecb:100050892/ecb:100054…	58
ecb01232	Nucleotide metabolism	27/2320	80/6611	0.640867300149765	0.999999999999834	100054670/100071737/100147433/100072592/100060971/100067824/100054191/106782180/100057908/100057605/100063738/100063255/100073017/100058590/100069565/111767590/100070773/100066152/100034149/100063988/100073097/100146261/100061723/100069665/100064676/100051212/100070427	GMPR2/IMPDH1/GUK1/LOC100072592/TYMS/DTYMK/NT5C1A/LOC106782180/TK1/DGUOK/CMPK1/IMPDH2/HDDC2/UCK2/UCK1/NME3/ADA/ENTPD2/HPRT1/NME6/ENPP1/UCKL1/AMPD2/AK4/NUDT16/APRT/ADSL	ecb:100054670/ecb:100071737/ecb:100147433/ecb:100072592/ecb:100060971/ecb:100067824/ecb:100054191/ecb:106782180/ecb:100057908/ecb:100057605/ecb:100063738/ecb:100063255/ecb:100073017/ecb:100058590/ecb:100069565/ecb:111767590/ecb:100070773/ecb:100066152/ecb:100034149/ecb:100063988/ecb:100073097/ecb:100146261/ecb:100061723/ecb:100069665/ecb:100064676/ecb:100051212/ecb:100070427	27
ecb00230	Purine metabolism	40/2320	118/6611	0.641838431402524	0.999999999999834	100054670/100071737/100147433/100072592/100052619/100054191/100062488/100057605/100073273/100063255/100063810/100073017/100054305/100061751/100054298/100068475/100065563/111767590/100056812/100064711/100070773/100066152/100055790/100070498/100034149/100063988/100073037/100073097/100061723/100061959/100060489/100068264/100057796/100147080/100069665/100064676/100051212/100070899/100068953/100070427	GMPR2/IMPDH1/GUK1/LOC100072592/PDE2A/NT5C1A/PFAS/DGUOK/PDE8B/IMPDH2/GUCY2C/HDDC2/ADCY4/URAD/ATIC/PDE8A/ADCY1/NME3/NUDT5/PDE1B/ADA/ENTPD2/PDE6G/ADCY5/HPRT1/NME6/GUCY2D/ENPP1/AMPD2/NPR1/PDE6A/ENPP4/ADCY8/PDE4A/AK4/NUDT16/APRT/PDE4C/HDDC3/ADSL	ecb:100054670/ecb:100071737/ecb:100147433/ecb:100072592/ecb:100052619/ecb:100054191/ecb:100062488/ecb:100057605/ecb:100073273/ecb:100063255/ecb:100063810/ecb:100073017/ecb:100054305/ecb:100061751/ecb:100054298/ecb:100068475/ecb:100065563/ecb:111767590/ecb:100056812/ecb:100064711/ecb:100070773/ecb:100066152/ecb:100055790/ecb:100070498/ecb:100034149/ecb:100063988/ecb:100073037/ecb:100073097/ecb:100…	40
ecb00790	Folate biosynthesis	7/2320	21/6611	0.646919611481933	0.999999999999834	100064588/100050163/100630290/100009684/100070426/100146530/100146648	LOC100064588/GCH1/PCBD2/TPH2/FPGS/LOC100146530/TH	ecb:100064555/ecb:100050163/ecb:100630290/ecb:100009684/ecb:100070426/ecb:100146530/ecb:100146648	7
ecb00071	Fatty acid degradation	12/2320	36/6611	0.648498653280613	0.999999999999834	100055479/100051466/100055111/100068292/100060577/100069345/100072956/100063310/100069718/100061061/100065344/100147113	ALDH16A1/ACOX1/ALDH1B1/ECI1/ALDH9A1/ACAA2/HADH/GCDH/ACAT1/CPT2/ACSBG2/ACADS	ecb:100055479/ecb:100051466/ecb:100055111/ecb:100068292/ecb:100060577/ecb:100069345/ecb:100072956/ecb:100063310/ecb:100069718/ecb:100061061/ecb:100065344/ecb:100147113	12
ecb02010	ABC transporters	12/2320	36/6611	0.648498653280613	0.999999999999834	100060654/100069071/100054241/100146242/100058542/100070025/100071788/100034164/100053637/100067430/100146118/100056775	ABCC2/ABCG8/ABCA1/LOC100146242/ABCD3/ABCC3/ABCC8/ABCG2/ABCC6/ABCC10/ABCG4/ABCD4	ecb:100060654/ecb:100069071/ecb:100054241/ecb:100146242/ecb:100058542/ecb:100070025/ecb:100071788/ecb:100034164/ecb:100053637/ecb:100067430/ecb:100146118/ecb:100056775	12
ecb00531	Glycosaminoglycan degradation	5/2320	15/6611	0.651082232806405	0.999999999999834	100061845/100066052/100056499/100073289/100037416	HYAL2/NAGLU/SGSH/HEXB/GUSB	ecb:100061845/ecb:100066052/ecb:100056499/ecb:100073289/ecb:100037416	5
ecb00600	Sphingolipid metabolism	17/2320	51/6611	0.654998987464113	0.999999999999834	100059999/100057000/100063781/100057611/100072971/100058875/100146641/102150352/100147512/100057259/100073289/100052305/100069594/100062484/100061850/111770943/100066949	CERS5/ENPP7/GAL3ST1/UGCG/SGMS2/SPHK1/NEU4/PSAPL1/ACER1/KDSR/HEXB/CERS6/CERS1/SGMS1/SGPP1/LOC111770943/CERS4	ecb:100059999/ecb:100057000/ecb:100063781/ecb:100057611/ecb:100072971/ecb:100058875/ecb:100146641/ecb:102150352/ecb:100147512/ecb:100057259/ecb:100073289/ecb:100052305/ecb:100069594/ecb:100062484/ecb:100061850/ecb:111770943/ecb:100066949	17
ecb00983	Drug metabolism - other enzymes	17/2320	51/6611	0.654998987464113	0.999999999999834	100071737/100050322/100070920/106782180/100057908/100063738/100063255/100065342/100058329/100058590/100065668/100069565/111767590/100034149/100063988/100037416/100146261	IMPDH1/LOC100050322/MPO/LOC106782180/TK1/CMPK1/IMPDH2/LOC100065342/LOC100058329/UCK2/CES2/UCK1/NME3/HPRT1/NME6/GUSB/UCKL1	ecb:100071737/ecb:100050322/ecb:100070920/ecb:106782180/ecb:100057908/ecb:100063738/ecb:100063255/ecb:100065342/ecb:100058329/ecb:100058590/ecb:100065668/ecb:100069565/ecb:111767590/ecb:100034149/ecb:100063988/ecb:100037416/ecb:100146261	17
ecb05134	Legionellosis	20/2320	60/6611	0.659547927375794	0.999999999999834	100050904/100058000/100055147/100009686/100060505/100034121/100009679/100058051/100060911/100037400/100060539/100049809/100050827/100051595/100233237/100063252/100629616/111769297/100051331/100063421	LOC100050904/NFKBIA/HSPD1/EEF1G/LOC100060505/CXCL1/HSPA8/CLK4/ARF1/CXCL8/LOC100060539/ARF2/HSPA1A/HSPA6/CXCL2/LOC100063252/HSPA2/LOC111769297/RAB1A/SAR1A	ecb:100050904/ecb:100058000/ecb:100055147/ecb:100009686/ecb:100060505/ecb:100034121/ecb:100009679/ecb:100058051/ecb:100060911/ecb:100037400/ecb:100060539/ecb:100049809/ecb:100050827/ecb:100051595/ecb:100233237/ecb:100063252/ecb:100629616/ecb:111769297/ecb:100051331/ecb:100063421	20
ecb03320	PPAR signaling pathway	21/2320	63/6611	0.66110605538411	0.999999999999834	111774181/100051466/100055710/100067009/100053774/100057425/100052253/100055936/100033896/100630736/100051253/100054970/100068324/111774183/100066043/100061061/100059749/100065344/100051678/100070066/100071101	PLIN4/ACOX1/PCK1/SLC27A4/PLIN1/LOC100057425/PLIN2/CYP27A1/MMP1/PDPK1/NR1H3/LOC100054970/AQP7/PLIN5/APOA2/CPT2/FABP6/ACSBG2/SLC27A5/ILK/APOA5	ecb:111774181/ecb:100051466/ecb:100055710/ecb:100067009/ecb:100053774/ecb:100057425/ecb:100052253/ecb:100055936/ecb:100033896/ecb:100630736/ecb:100051253/ecb:100054970/ecb:100068324/ecb:111774183/ecb:100066043/ecb:100061061/ecb:100059749/ecb:100065344/ecb:100051678/ecb:100070066/ecb:100071101	21
ecb04141	Protein processing in endoplasmic reticulum	56/2320	166/6611	0.672665111936198	0.999999999999834	100053042/100050904/100062120/100057287/100057832/100063842/100052517/100062150/100059810/100055188/100034150/100629979/100057913/100054696/100051382/100058443/100057258/100055323/100065086/100053747/100063623/100061534/100057243/100630481/100070883/100061027/100051196/100070349/100009679/100059348/100062833/100146236/100066999/100033837/100051134/100054608/100061378/100050496/100066488/100050827…	DAD1/LOC100050904/HERPUD1/SSR3/PRKN/SSR2/UFD1/HSPH1/DNAJC3/P4HB/HSP90AB1/SEC61G/SEC13/LOC100054696/PPP1R15A/LMAN2/ERP29/UBXN4/DNAJB1/DNAJA1/HSPA4L/UBE2J2/UBE4B/UBE2D3/MARCH6/DERL2/FBXO2/SEC31B/HSPA8/ATF6B/SEC24A/UBXN6/STUB1/HSP90AA1/CRYAA/EDEM2/SSR1/HSPBP1/EIF2AK3/HSPA1A/LOC111774617/DNAJC1/ATF4/HSPA6/RBX1/HSPA2/LOC111769297/DDOST/NGLY1/PDIA6/SAR1A/FBXO6/PREB/SEC61B/STT3A/UBQLN1	ecb:100053042/ecb:100050904/ecb:100062120/ecb:100057287/ecb:100057832/ecb:100063842/ecb:100052517/ecb:100062150/ecb:100059810/ecb:100055188/ecb:100034150/ecb:100629979/ecb:100057913/ecb:100053747/ecb:100051382/ecb:100058443/ecb:100057258/ecb:100055323/ecb:100065086/ecb:100053747/ecb:100063623/ecb:100061534/ecb:100057243/ecb:100064918/ecb:100070883/ecb:100061027/ecb:100051196/ecb:100070349/ecb:100…	56
ecb04670	Leukocyte transendothelial migration	34/2320	102/6611	0.681428373422223	0.999999999999834	100060444/100056239/100059948/100059922/100068908/100053591/100050227/100056278/100057737/100064165/100058238/100072264/100072339/100051591/100034056/100062549/100061732/100054701/100051370/100065810/100050974/102149057/100051000/100033948/100147688/100072548/100053811/100063377/100057644/100059555/100065839/100065012/100055241/100050509	MYL10/MAPK12/CLDN4/CLDN3/BCAR1/CLDN19/PIK3R1/MAPK11/VAV3/VCL/GNAI3/ESAM/ROCK2/MYL5/ROCK1/PRKCG/RAC1/RAC2/LOC100051370/CLDN9/CXCR4/CLDN5/RASSF5/MMP2/MYL2/CTNNA1/PXN/THY1/CLDN11/CLDN15/CLDN6/MYL7/CTNNB1/CLDN10	ecb:100060444/ecb:100056239/ecb:100059948/ecb:100059922/ecb:100068908/ecb:100053591/ecb:100050227/ecb:100056278/ecb:100057737/ecb:100064165/ecb:100058238/ecb:100072264/ecb:100072339/ecb:100051591/ecb:100034056/ecb:100062549/ecb:100061732/ecb:100054701/ecb:100051370/ecb:100065810/ecb:100050974/ecb:102149057/ecb:100051000/ecb:100033948/ecb:100147688/ecb:100072548/ecb:100053811/ecb:100063377/ecb:100…	34
ecb00565	Ether lipid metabolism	13/2320	40/6611	0.690637971387139	0.999999999999834	100072863/100063781/100057370/100053834/100055841/100071038/100071826/100071062/100049811/100065240/100057774/100058509/100071870	PLD2/GAL3ST1/PAFAH2/LOC100053834/PLA2G7/PLA2G4E/PLA2G2C/PLA2G4B/LOC100049811/PAFAH1B3/PLD1/PLA2G3/PLA2G2E	ecb:100072863/ecb:100063781/ecb:100057370/ecb:100053834/ecb:100055841/ecb:100071038/ecb:100071826/ecb:100071062/ecb:100049811/ecb:100065240/ecb:100057774/ecb:100058509/ecb:100071870	13
ecb03020	RNA polymerase	12/2320	37/6611	0.691127461445013	0.999999999999834	100051926/100629865/100063883/100057117/100072997/100052113/100070825/111776015/100054935/100053708/111768051/100055372	POLR2I/POLR2L/POLR2G/POLR3D/POLR2A/POLR1B/CD3EAP/POLR2L/POLR2F/POLR2B/POLR1A/POLR1C	ecb:100051926/ecb:100629865/ecb:100063883/ecb:100057117/ecb:100072997/ecb:100052113/ecb:100070825/ecb:111776015/ecb:100054935/ecb:100053708/ecb:111771996/ecb:100055372	12
ecb04610	Complement and coagulation cascades	20/2320	61/6611	0.692712719744332	0.999999999999834	100033904/100056262/100068873/100067072/100033931/100060505/100051124/100072886/100054796/100053275/100060539/100056650/100034172/100057521/102148011/100054699/100146206/100068261/100069950/100059461	PLAUR/LOC100056262/TFPI/F7/SERPINE1/LOC100060505/CFB/PLAU/BDKRB2/C3AR1/LOC100060539/KLKB1/CLU/F2/F2RL2/BDKRB1/THBD/MASP1/F2RL3/C8A	ecb:100033904/ecb:100056262/ecb:100068873/ecb:100067072/ecb:100033931/ecb:100060505/ecb:100051124/ecb:100072886/ecb:100054796/ecb:100053275/ecb:100060539/ecb:100056650/ecb:100034172/ecb:100057521/ecb:102148011/ecb:100054699/ecb:100146206/ecb:100068261/ecb:100069950/ecb:100059461	20
ecb01230	Biosynthesis of amino acids	21/2320	64/6611	0.693455747450535	0.999999999999834	100060631/100057768/100051899/100051467/100056387/100067866/100059580/100067333/100057896/100065757/100054318/100061297/100052643/100069086/100063632/100052797/100057612/100060801/100056350/100063608/100051714	ACY1/LOC100057768/RPE/NAGS/SDS/ACO1/GOT1L1/MAT2A/IDH3G/PYCR3/PYCR2/PSPH/RPIA/IDH2/ASNS/MAT1A/LOC100057612/ASL/SDSL/PKLR/PGAM2	ecb:100060631/ecb:100057768/ecb:100051899/ecb:100051467/ecb:100056387/ecb:100067866/ecb:100059580/ecb:100067333/ecb:100057896/ecb:100065757/ecb:100054318/ecb:100061297/ecb:100052643/ecb:100069086/ecb:100063632/ecb:100052797/ecb:100057612/ecb:100060801/ecb:100056350/ecb:100063608/ecb:100051714	21
ecb01240	Biosynthesis of cofactors	43/2320	129/6611	0.694711382907405	0.999999999999834	100069411/100059853/100055479/100054014/100055111/100064588/100060721/100057523/100063738/100062077/100055891/100059471/100065109/100147366/100066168/100065342/100067333/100063662/100050163/100070426/100060580/100067429/100055391/111767590/100060483/100146530/100066023/100052840/100052797/100051475/100063360/100063988/100063090/100037416/100055280/111775246/100066641/100067312/100072394/100069665…	GSS/HPD/ALDH16A1/FECH/ALDH1B1/LOC100064588/COX15/PMM2/CMPK1/MPI/PMM1/GMPPA/LIPT2/NAPRT/PPOX/LOC100065342/MAT2A/RFK/GCH1/FPGS/ALAS2/PPCS/NMNAT2/NME3/LOC100060483/LOC100146530/COASY/LOC100052840/MAT1A/OXSM/VKORC1/NME6/FLAD1/GUSB/RDH13/ASPDH/MMAB/GGCX/CPOX/AK4/NMNAT1/ADSL/COQ5	ecb:100069411/ecb:100059853/ecb:100055479/ecb:100054014/ecb:100055111/ecb:100064555/ecb:100060721/ecb:100057523/ecb:100063738/ecb:100062077/ecb:100055891/ecb:100059471/ecb:100065109/ecb:100147366/ecb:100066168/ecb:100065342/ecb:100067333/ecb:100063662/ecb:100050163/ecb:100070426/ecb:100060580/ecb:100067429/ecb:100055391/ecb:111767590/ecb:100060483/ecb:100146530/ecb:100066023/ecb:100052840/ecb:100…	43
ecb00020	Citrate cycle (TCA cycle)	9/2320	28/6611	0.695105823503807	0.999999999999834	100061046/100055710/100629334/100067866/100057896/100034244/100067584/100069086/100065940	MDH2/PCK1/SDHD/ACO1/IDH3G/SDHA/SUCLG1/IDH2/SDHC	ecb:100061046/ecb:100055710/ecb:100629334/ecb:100067866/ecb:100057896/ecb:100034244/ecb:100067584/ecb:100069086/ecb:100065940	9
ecb05214	Glioma	23/2320	70/6611	0.695121595318598	0.999999999999834	100146209/100052248/100059469/100146270/100055086/100064482/100071150/100050227/100061130/100051005/100062044/100063190/100064473/100057866/100062549/102149114/100064022/100055481/100146368/100054996/100070422/100071665/100060423	SHC2/E2F3/NRAS/LOC100146270/PDGFA/CALML6/CALM3/PIK3R1/AKT1/CDK4/TP53/MAP2K2/KRAS/E2F2/PRKCG/CCND1/CDKN1A/HRAS/CAMK2B/GADD45G/LOC100070422/PDGFRB/TGFA	ecb:100146209/ecb:100052248/ecb:100059469/ecb:100146270/ecb:100055086/ecb:100064482/ecb:100062752/ecb:100050227/ecb:100061130/ecb:100051005/ecb:100062044/ecb:100063190/ecb:100051785/ecb:100057866/ecb:100062549/ecb:102149114/ecb:100064022/ecb:100055481/ecb:100146368/ecb:100054996/ecb:100070422/ecb:100071665/ecb:100060423	23
ecb00515	Mannose type O-glycan biosynthesis	7/2320	22/6611	0.70137558951511	0.999999999999834	100058396/100072914/100056834/100069575/100058647/100053457/100058438	B4GAT1/B3GAT1/LARGE2/POMT1/B3GALNT2/POMK/MGAT5B	ecb:100058396/ecb:100072914/ecb:100056834/ecb:100069575/ecb:100058647/ecb:100053457/ecb:100058438	7
ecb04931	Insulin resistance	32/2320	97/6611	0.704280712430662	0.999999999999834	100063339/100071067/100059888/100058000/100034096/100055710/100067009/100050227/100061130/100052692/100053205/100054937/111776000/100057166/100063153/100630736/100058160/100034099/100070047/100051253/100146983/100059233/100060245/100050730/100051815/100057002/100033939/100058911/102148031/100034159/100146249/100051678	NOS3/PPP1CB/MLXIPL/NFKBIA/PRKAG1/PCK1/SLC27A4/PIK3R1/AKT1/MLX/PTPRF/CREM/INS/RPS6KA1/CREB3L3/PDPK1/PPP1CC/PRKAG3/PTPA/NR1H3/SLC27A3/PPP1CA/MGEA5/SOCS3/TBC1D4/CREB3L1/SLC2A4/RPS6KA3/PPP1R3E/PRKAA2/IRS2/SLC27A5	ecb:100063339/ecb:100071067/ecb:100059888/ecb:100058000/ecb:100034096/ecb:100055710/ecb:100067009/ecb:100050227/ecb:100061130/ecb:100052692/ecb:100053205/ecb:100066388/ecb:111776000/ecb:100057166/ecb:100063153/ecb:100630736/ecb:100058160/ecb:100034099/ecb:100070047/ecb:100051253/ecb:100146983/ecb:100059233/ecb:100060245/ecb:100050730/ecb:100051815/ecb:100057002/ecb:100033939/ecb:100058911/ecb:102…	32
ecb00650	Butanoate metabolism	6/2320	19/6611	0.706481919980857	0.999999999999834	100068672/100065846/100072956/100051470/100069718/100147113	ACSM3/OXCT1/HADH/ABAT/ACAT1/ACADS	ecb:100068672/ecb:100065846/ecb:100072956/ecb:100051470/ecb:100069718/ecb:100147113	6
ecb00730	Thiamine metabolism	4/2320	13/6611	0.724313696451133	0.999999999999834	100064588/100052214/100146530/100069665	LOC100064588/THTPA/LOC100146530/AK4	ecb:100064555/ecb:100052214/ecb:100146530/ecb:100069665	4
ecb03450	Non-homologous end-joining	4/2320	13/6611	0.724313696451133	0.999999999999834	100056056/100051774/100059838/100070125	NHEJ1/POLM/FEN1/POLL	ecb:100056056/ecb:100051774/ecb:100059838/ecb:100070125	4
ecb00480	Glutathione metabolism	15/2320	47/6611	0.726150919439105	0.999999999999834	100069411/100071253/100050322/100072405/100062365/100051857/100056014/100058329/100069086/100069874/100056730/100050397/100060762/100147456/100050259	GSS/CHAC1/LOC100050322/ODC1/GSR/SMS/GSTK1/LOC100058329/IDH2/GGCT/SRM/ANPEP/GGT6/OPLAH/GGT5	ecb:100069411/ecb:100071253/ecb:100050322/ecb:100072405/ecb:100062365/ecb:100051857/ecb:100056014/ecb:100058329/ecb:100069086/ecb:100069874/ecb:100056730/ecb:100050397/ecb:100060762/ecb:100147456/ecb:100050259	15
ecb04730	Long-term depression	15/2320	47/6611	0.726150919439105	0.999999999999834	100053129/100059469/100062224/100050675/100071038/100071062/100058238/100063190/100064473/100062549/100062972/100065598/100055481/100034090/100051282	LYN/NRAS/PPP2CB/LOC100050675/PLA2G4E/PLA2G4B/GNAI3/MAP2K2/KRAS/PRKCG/GNA13/CRHR1/HRAS/RYR1/GNAO1	ecb:100053129/ecb:100059469/ecb:100062224/ecb:100050675/ecb:100071038/ecb:100071062/ecb:100058238/ecb:100063190/ecb:100051785/ecb:100062549/ecb:100062972/ecb:100065598/ecb:100055481/ecb:100034090/ecb:100051282	15
ecb00620	Pyruvate metabolism	12/2320	38/6611	0.730493591059844	0.999999999999834	100061046/100055479/100055111/100055710/100033997/100060577/100630291/100065189/100063608/102150999/100069718/100067912	MDH2/ALDH16A1/ALDH1B1/PCK1/LDHB/ALDH9A1/ACYP2/GLO1/PKLR/LOC102150999/ACAT1/HAGH	ecb:100061046/ecb:100055479/ecb:100055111/ecb:100055710/ecb:100033997/ecb:100060577/ecb:100630291/ecb:100065189/ecb:100063608/ecb:102150999/ecb:100069718/ecb:100067912	12
ecb04926	Relaxin signaling pathway	36/2320	110/6611	0.731963880899149	0.999999999999834	100063339/100146209/100058000/106782014/100059469/100056239/100051632/100050227/100061130/100056278/791246/100050675/100063783/100033877/100033896/100054937/100054305/100059348/100052560/100066264/100058238/100063153/100063190/100065563/100064473/100070498/100055481/100070334/100069870/100630493/100057002/100033948/100057796/100061395/100051282/100064813	NOS3/SHC2/NFKBIA/GNG8/NRAS/MAPK12/FOS/PIK3R1/AKT1/MAPK11/NOS2/LOC100050675/RXFP4/COL1A1/MMP1/CREM/ADCY4/ATF6B/GNB3/COL4A2/GNAI3/CREB3L3/MAP2K2/ADCY1/KRAS/ADCY5/HRAS/ATF4/SRC/GNG10/CREB3L1/MMP2/ADCY8/GNB1/GNAO1/GNG5	ecb:100063339/ecb:100146209/ecb:100058000/ecb:106782014/ecb:100059469/ecb:100056239/ecb:100051632/ecb:100050227/ecb:100061130/ecb:100056278/ecb:791246/ecb:100050675/ecb:100063783/ecb:100033877/ecb:100033896/ecb:100066388/ecb:100054305/ecb:100059348/ecb:100052560/ecb:100066264/ecb:100058238/ecb:100063153/ecb:100063190/ecb:100065563/ecb:100051785/ecb:100070498/ecb:100055481/ecb:100070334/ecb:100069…	36
ecb03040	Spliceosome	44/2320	134/6611	0.7386489115076	0.999999999999834	100050121/100050904/100054907/100053207/111773244/100068009/106782613/100058749/100054076/100059578/100055457/100055574/100072388/100050579/100054350/100069492/100063867/100055091/100059269/100050337/100009679/100056247/100062482/111767783/100060669/100070474/100146384/111775581/100050228/100059076/100050827/100051595/100070928/100034052/100051158/100629616/111769297/100053264/100070695/100050303…	SNRPD3/LOC100050904/SNRNP70/SNRPC/SMNDC1/TRA2A/ALYREF/SF3A1/DDX42/SNW1/CTNNBL1/CDC5L/PRPF8/PCBP1/SF3B4/CHERP/WBP11/THOC2/HNRNPC/SNRPA1/HSPA8/SF3B6/HNRNPU/ZMAT2/SF3B5/SNRNP40/DDX39B/SRSF2/CRNKL1/PRPF19/HSPA1A/HSPA6/LSM4/RBM8A/DHX16/HSPA2/LOC111769297/SRSF5/SNU13/PRPF4/U2AF2/HNRNPA3/PRPF18/PRPF38B	ecb:100050121/ecb:100050904/ecb:100054907/ecb:100053207/ecb:111773244/ecb:100068009/ecb:106782613/ecb:100058749/ecb:100054076/ecb:100059578/ecb:100055457/ecb:100055574/ecb:100072388/ecb:100050579/ecb:100054350/ecb:100069492/ecb:100063867/ecb:100055091/ecb:100059269/ecb:100050337/ecb:100009679/ecb:100056247/ecb:100062482/ecb:111767783/ecb:100060669/ecb:100070474/ecb:100146384/ecb:111775581/ecb:100…	44
ecb00630	Glyoxylate and dicarboxylate metabolism	9/2320	29/6611	0.739366029273675	0.999999999999834	100061046/100060316/100067866/100051628/100067459/106781564/100065950/100066491/100069718	MDH2/GLYCTK/ACO1/HAO1/AGXT/PGP/PCCB/HYI/ACAT1	ecb:100061046/ecb:100060316/ecb:100067866/ecb:100051628/ecb:100067459/ecb:106781564/ecb:100065950/ecb:100066491/ecb:100069718	9
ecb00030	Pentose phosphate pathway	7/2320	23/6611	0.749967776925349	0.999999999999834	100063910/100051899/100057160/100060316/100067460/100070210/100052643	FBP1/RPE/GPI/GLYCTK/DERA/PGLS/RPIA	ecb:100063910/ecb:100051899/ecb:100057160/ecb:100060316/ecb:100067460/ecb:100070210/ecb:100052643	7
ecb00534	Glycosaminoglycan biosynthesis - heparan sulfate / heparin	6/2320	20/6611	0.757694057474844	0.999999999999834	100071242/100073112/100052581/100064113/100058225/100060315	EXTL1/HS3ST3A1/GLCE/NDST2/B4GALT7/NDST1	ecb:100071242/ecb:100073112/ecb:100052581/ecb:100064113/ecb:100058225/ecb:100060315	6
ecb00640	Propanoate metabolism	9/2320	30/6611	0.779027044354124	0.999999999999834	100051466/100033997/100068678/100067584/100065950/100065300/100051470/102150999/100147113	ACOX1/LDHB/BCKDHA/SUCLG1/PCCB/BCKDHB/ABAT/LOC102150999/ACADS	ecb:100051466/ecb:100033997/ecb:100068678/ecb:100067584/ecb:100065950/ecb:100065300/ecb:100051470/ecb:102150999/ecb:100147113	9
ecb00980	Metabolism of xenobiotics by cytochrome P450	9/2320	30/6611	0.779027044354124	0.999999999999834	100050322/100053296/100065342/100071914/100071928/100056014/100058329/100147675/100061454	LOC100050322/LOC100053296/LOC100065342/AKR7A2/LOC100071928/GSTK1/LOC100058329/CYP2S1/LOC100061454	ecb:100050322/ecb:100053296/ecb:100065342/ecb:100071914/ecb:100071928/ecb:100056014/ecb:100058329/ecb:100147675/ecb:100061454	9
ecb05211	Renal cell carcinoma	21/2320	67/6611	0.779230511329361	0.999999999999834	100069613/100072356/100059469/100071463/100055626/100050227/100061130/100064859/100060551/106781563/100063190/100060902/100064473/100051765/100061732/100064022/100055481/100055581/100068622/100061166/100060423	CREBBP/CRK/NRAS/PAK6/EP300/PIK3R1/AKT1/EGLN2/EGLN1/ELOB/MAP2K2/ELOC/KRAS/TGFB3/RAC1/CDKN1A/HRAS/RBX1/EPAS1/HIF1A/TGFA	ecb:100069613/ecb:100072356/ecb:100059469/ecb:100071463/ecb:100055626/ecb:100050227/ecb:100061130/ecb:100064859/ecb:100060551/ecb:106781563/ecb:100063190/ecb:100060902/ecb:100051785/ecb:100051765/ecb:100061732/ecb:100064022/ecb:100055481/ecb:100055581/ecb:100068622/ecb:100061166/ecb:100060423	21
ecb00410	beta-Alanine metabolism	8/2320	27/6611	0.785122177490163	0.999999999999834	100055479/100051466/100055111/100060577/100053296/100065718/100051470/100147113	ALDH16A1/ACOX1/ALDH1B1/ALDH9A1/LOC100053296/LOC100065718/ABAT/ACADS	ecb:100055479/ecb:100051466/ecb:100055111/ecb:100060577/ecb:100053296/ecb:100065718/ecb:100051470/ecb:100147113	8
ecb05146	Amoebiasis	29/2320	92/6611	0.796530442563613	0.999999999999834	100058057/100059763/100056353/100629567/100050227/100056564/791246/100069663/100050675/100034121/100033877/100064165/791238/100066264/100053539/100037400/100065563/100009699/100062549/100051765/100034038/100033831/100233237/100056437/100034189/100034187/100059461/100050295/100055394	LAMA5/HSPB1/CD1C/LOC100629567/PIK3R1/LAMB3/NOS2/LAMC3/LOC100050675/CXCL1/COL1A1/VCL/LAMA3/COL4A2/LAMB2/CXCL8/ADCY1/IL1R1/PRKCG/TGFB3/CD1B1/IL1R2/CXCL2/CD1E2/FN1/IL10/C8A/SERPINB6/CD1A6	ecb:100058057/ecb:100059763/ecb:100056353/ecb:100629567/ecb:100050227/ecb:100056564/ecb:791246/ecb:100069663/ecb:100050675/ecb:100034121/ecb:100033877/ecb:100064165/ecb:791238/ecb:100066264/ecb:100053539/ecb:100037400/ecb:100065563/ecb:100009699/ecb:100062549/ecb:100051765/ecb:100034038/ecb:100033831/ecb:100233237/ecb:100056437/ecb:100034189/ecb:100034187/ecb:100059461/ecb:100050295/ecb:100055394	29
ecb05222	Small cell lung cancer	25/2320	80/6611	0.7992358743592	0.999999999999834	100058057/100058000/100068706/100052248/106782489/100050227/100061130/100056564/791246/100069663/100050436/791238/100066264/100051005/100053539/100062044/100058432/100057866/102149114/100052296/100064022/100147373/100054996/100034189/100068097	LAMA5/NFKBIA/ITGAV/E2F3/CKS2/PIK3R1/AKT1/LAMB3/NOS2/LAMC3/ZBTB17/LAMA3/COL4A2/CDK4/LAMB2/TP53/IKBKG/E2F2/CCND1/TRAF6/CDKN1A/BIRC7/GADD45G/FN1/MYC	ecb:100058057/ecb:100058000/ecb:100068706/ecb:100052248/ecb:106782489/ecb:100050227/ecb:100061130/ecb:100056564/ecb:791246/ecb:100069663/ecb:100050436/ecb:791238/ecb:100066264/ecb:100051005/ecb:100053539/ecb:100062044/ecb:100058432/ecb:100057866/ecb:102149114/ecb:100052296/ecb:100064022/ecb:100147373/ecb:100054996/ecb:100034189/ecb:100068097	25
ecb05202	Transcriptional misregulation in cancer	58/2320	179/6611	0.800073472949358	0.999999999999834	111767719/100033890/100146831/100053327/100072578/100055651/100064594/100070920/100064252/100034167/102149771/100055086/100052638/100072442/100059700/100629527/100034245/100062821/100050436/100065217/111768988/100058895/100051563/111767413/100072704/100065121/100057240/100050770/100072886/100062044/100037400/100070281/100050382/100071238/100629946/100069694/100059346/100054661/100072219/100067052…	LOC111767719/RUNX2/MAF/LOC100053327/HDAC2/LOC100055651/NTRK1/MPO/NUPR1/PER2/PAX7/PDGFA/LOC100052638/JMJD1C/LOC100059700/SP1/NFKBIZ/AFF1/ZBTB17/REL/LOC111768988/FEV/ERG/LOC111767413/WT1/ETV4/ID2/CDK14/PLAU/TP53/CXCL8/HDAC1/SLC45A3/KMT2A/HOXA11/NGFR/ETV5/HOXA10/CCNA2/PTCRA/CDKN1A/KLF3/ASPSCR1/IL1R2/TLX1/DOT1L/GZMB/TLX3/GADD45G/LOC111772100/ATF1/DUSP6/XLOC_027065/TCF3/RUNX1/PAX8/ELANE/MYC	ecb:111767719/ecb:100033890/ecb:100146831/ecb:100053327/ecb:100072578/ecb:100055651/ecb:100064594/ecb:100070920/ecb:100064252/ecb:100034167/ecb:102149771/ecb:100055086/ecb:100052638/ecb:100072442/ecb:100059700/ecb:100629527/ecb:100034245/ecb:100062821/ecb:100050436/ecb:100065217/ecb:111767413/ecb:100058895/ecb:100051563/ecb:111767413/ecb:100072704/ecb:100065121/ecb:100057240/ecb:100050770/ecb:100…	58
ecb05223	Non-small cell lung cancer	21/2320	68/6611	0.80385768142753	0.999999999999834	100052248/100059469/100146270/100054739/100050227/100061130/100051005/100062044/100063190/100630736/100064473/100057866/100062549/102149114/100064022/100055481/100061779/100051000/100054996/100050542/100060423	E2F3/NRAS/LOC100146270/ERBB2/PIK3R1/AKT1/CDK4/TP53/MAP2K2/PDPK1/KRAS/E2F2/PRKCG/CCND1/CDKN1A/HRAS/RASSF1/RASSF5/GADD45G/KIF5A/TGFA	ecb:100052248/ecb:100059469/ecb:100146270/ecb:100054739/ecb:100050227/ecb:100061130/ecb:100051005/ecb:100062044/ecb:100063190/ecb:100630736/ecb:100051785/ecb:100057866/ecb:100062549/ecb:102149114/ecb:100064022/ecb:100055481/ecb:100061779/ecb:100051000/ecb:100054996/ecb:100050542/ecb:100060423	21
ecb05418	Fluid shear stress and atherosclerosis	40/2320	127/6611	0.829108499436967	0.999999999999834	100063339/100068706/100050322/100034150/100056239/100055086/100064482/102147730/100057178/100051632/100071150/100061532/100050227/100061130/100056278/100069834/100058881/100069058/100062044/100058329/100065841/100033837/100058432/100009699/100061732/100054701/100067195/100069870/100033831/100630015/100033948/100146206/100033910/100070422/100034159/100050068/100034048/100064969/100066552/100055241	NOS3/ITGAV/LOC100050322/HSP90AB1/MAPK12/PDGFA/CALML6/KLF2/NPPC/FOS/CALM3/CTSL/PIK3R1/AKT1/MAPK11/DUSP1/CAV3/HMOX1/TP53/LOC100058329/MAP3K7/HSP90AA1/IKBKG/IL1R1/RAC1/RAC2/BMPR2/SRC/IL1R2/SUMO3/MMP2/THBD/SELE/LOC100070422/PRKAA2/MEF2A/BMP4/IL1A/TRPV4/CTNNB1	ecb:100063339/ecb:100068706/ecb:100050322/ecb:100034150/ecb:100056239/ecb:100055086/ecb:100064482/ecb:102147730/ecb:100057178/ecb:100051632/ecb:100062752/ecb:100061532/ecb:100050227/ecb:100061130/ecb:100056278/ecb:100069834/ecb:100058881/ecb:100069058/ecb:100062044/ecb:100058329/ecb:100065841/ecb:100033837/ecb:100058432/ecb:100009699/ecb:100061732/ecb:100054701/ecb:100067195/ecb:100069870/ecb:100…	40
ecb00040	Pentose and glucuronate interconversions	4/2320	15/6611	0.829496183070755	0.999999999999834	100051899/100147313/100065342/100037416	RPE/DCXR/LOC100065342/GUSB	ecb:100051899/ecb:100147313/ecb:100065342/ecb:100037416	4
ecb00061	Fatty acid biosynthesis	4/2320	15/6611	0.829496183070755	0.999999999999834	100051475/100065344/100061414/111768318	OXSM/ACSBG2/HSD17B8/LOC111768318	ecb:100051475/ecb:100065344/ecb:100061414/ecb:111768318	4
ecb00500	Starch and sucrose metabolism	7/2320	25/6611	0.829535871344421	0.999999999999834	100057160/100071276/100009677/100051836/100064486/100073097/100064536	GPI/TREH/HK2/LOC100051836/MGAM/ENPP1/GYG2	ecb:100057160/ecb:100071276/ecb:100009677/ecb:100051836/ecb:100064486/ecb:100073097/ecb:100064536	7
ecb05310	Asthma	11/2320	38/6611	0.832831762573495	0.999999999999834	111767719/100034113/100630020/100052125/100057308/100033954/100629803/100070907/111772100/100034187/106782043	LOC111767719/IL13/LOC100630020/DQA/FCER1A/MS4A2/LOC100629803/EPX/LOC111772100/IL10/LOC106782043	ecb:111767719/ecb:100034113/ecb:100630020/ecb:100052125/ecb:100057308/ecb:100033954/ecb:100629803/ecb:100070907/ecb:111772100/ecb:100034187/ecb:106782043	11
ecb01200	Carbon metabolism	31/2320	100/6611	0.83377105261469	0.999999999999834	100063910/100061046/100051899/100051466/100057160/100629334/100056387/100060316/100067866/100009677/100059639/100059580/100051628/100067459/100051836/100057896/106781564/100070210/100034244/100064139/100067584/100061297/100052643/100069086/100065950/100056350/100063608/100069718/100051714/100147113/100065940	FBP1/MDH2/RPE/ACOX1/GPI/SDHD/SDS/GLYCTK/ACO1/HK2/TKFC/GOT1L1/HAO1/AGXT/LOC100051836/IDH3G/PGP/PGLS/SDHA/GLUD1/SUCLG1/PSPH/RPIA/IDH2/PCCB/SDSL/PKLR/ACAT1/PGAM2/ACADS/SDHC	ecb:100063910/ecb:100061046/ecb:100051899/ecb:100051466/ecb:100057160/ecb:100629334/ecb:100056387/ecb:100060316/ecb:100067866/ecb:100009677/ecb:100059639/ecb:100059580/ecb:100051628/ecb:100067459/ecb:100051836/ecb:100057896/ecb:106781564/ecb:100070210/ecb:100034244/ecb:100064139/ecb:100067584/ecb:100061297/ecb:100052643/ecb:100069086/ecb:100065950/ecb:100056350/ecb:100063608/ecb:100069718/ecb:100…	31
ecb00010	Glycolysis / Gluconeogenesis	15/2320	51/6611	0.841560420849793	0.999999999999834	100063910/100055479/100057160/100055111/100055710/100033997/100060577/100009677/100053296/100051836/100054079/100063608/102150999/100051714/100051032	FBP1/ALDH16A1/GPI/ALDH1B1/PCK1/LDHB/ALDH9A1/HK2/LOC100053296/LOC100051836/GALM/PKLR/LOC102150999/PGAM2/GAPDHS	ecb:100063910/ecb:100055479/ecb:100057160/ecb:100055111/ecb:100055710/ecb:100033997/ecb:100060577/ecb:100009677/ecb:100053296/ecb:100051836/ecb:100054079/ecb:100063608/ecb:102150999/ecb:100051714/ecb:100051032	15
ecb04150	mTOR signaling pathway	46/2320	146/6611	0.84279057076996	0.999999999999834	100052779/100057005/100056351/100059469/100067764/100072811/100057913/100063939/100064440/100062909/100058859/100070633/100050227/100061130/100071678/100058824/100061635/100066797/100146703/111776000/100057166/100053027/100061920/100050465/100147353/100063730/100063190/111768287/100061145/100051649/100630736/100064473/100061750/100064184/100063565/100062549/100055481/100055450/100049880/100050809…	LAMTOR1/ATP6V1C2/FZD6/NRAS/TELO2/DDIT4/SEC13/LAMTOR2/RHEB/FZD10/WNT1/SLC7A5/PIK3R1/AKT1/WNT4/WNT6/FZD9/RICTOR/MLST8/INS/RPS6KA1/WNT7B/EIF4B/FZD4/LRP5/WNT9B/MAP2K2/LOC111768287/WNT3A/WNT10B/PDPK1/KRAS/NPRL2/WNT11/RRAGA/PRKCG/HRAS/WNT7A/WNT3/FZD2/WNT10A/WNT9A/RPS6KA3/FZD1/PRKAA2/FZD7	ecb:100052779/ecb:100057005/ecb:100056351/ecb:100059469/ecb:100067764/ecb:100072811/ecb:100057913/ecb:100063939/ecb:100064440/ecb:100062909/ecb:100058859/ecb:100070633/ecb:100050227/ecb:100061130/ecb:100071678/ecb:100058824/ecb:100061635/ecb:100066797/ecb:100146703/ecb:111776000/ecb:100057166/ecb:100053027/ecb:100061920/ecb:100050465/ecb:100147353/ecb:100063730/ecb:100063190/ecb:111768287/ecb:100…	46
ecb05150	Staphylococcus aureus infection	23/2320	76/6611	0.843415350808238	0.999999999999834	111767719/100053489/111768487/100066701/100060505/100051124/100066610/100146924/100147127/100053436/100053275/100060539/100066813/100052125/100066653/100066586/100068261/111772100/100066792/100034187/100066675/100066836/100053935	LOC111767719/KRT14/LOC111768487/KRT36/LOC100060505/CFB/KRT16/KRT10A/KRT19/KRT17/C3AR1/LOC100060539/LOC100066813/DQA/KRT15/KRT42/MASP1/LOC111772100/KRT37/IL10/KRT13/KRT31/KRT10B	ecb:111767719/ecb:100053489/ecb:111768487/ecb:100066701/ecb:100060505/ecb:100051124/ecb:100066610/ecb:100146924/ecb:100147127/ecb:100053436/ecb:100053275/ecb:100060539/ecb:100066813/ecb:100052125/ecb:100066653/ecb:100066586/ecb:100068261/ecb:111772100/ecb:100066792/ecb:100034187/ecb:100066675/ecb:100066836/ecb:100053935	23
ecb03008	Ribosome biogenesis in eukaryotes	22/2320	73/6611	0.845199626410403	0.999999999999834	100055680/100059280/100065596/100067533/100050189/100058946/100060857/100068701/100060056/100062076/100054650/100062345/100054791/100050593/100071022/100147144/100053731/100067830/102149448/100062339/100070695/100068566	POP1/RCL1/TBL3/POP7/POP5/UTP14A/LOC100060857/REXO1/GNL3/RPP30/EIF6/DKC1/GNL2/RPP40/RRP7A/LOC100147144/POP4/IMP4/NXT1/REXO2/SNU13/RPP25L	ecb:100055680/ecb:100059280/ecb:100065596/ecb:100067533/ecb:100050189/ecb:100058946/ecb:100060857/ecb:100068701/ecb:100060056/ecb:100062076/ecb:100054650/ecb:100062345/ecb:100054791/ecb:100050593/ecb:100071022/ecb:100147144/ecb:100053731/ecb:100067830/ecb:102149448/ecb:100062339/ecb:100070695/ecb:100068566	22
ecb04664	Fc epsilon RI signaling pathway	19/2320	64/6611	0.851654036448194	0.999999999999834	100053129/100059469/100056239/100050227/100061130/100056278/100034113/100057737/100071038/100071062/100063190/100630736/100064473/100061732/100054701/100055481/100057308/100033954/106782043	LYN/NRAS/MAPK12/PIK3R1/AKT1/MAPK11/IL13/VAV3/PLA2G4E/PLA2G4B/MAP2K2/PDPK1/KRAS/RAC1/RAC2/HRAS/FCER1A/MS4A2/LOC106782043	ecb:100053129/ecb:100059469/ecb:100056239/ecb:100050227/ecb:100061130/ecb:100056278/ecb:100034113/ecb:100057737/ecb:100071038/ecb:100071062/ecb:100063190/ecb:100630736/ecb:100051785/ecb:100061732/ecb:100054701/ecb:100055481/ecb:100057308/ecb:100033954/ecb:106782043	19
ecb00601	Glycosphingolipid biosynthesis - lacto and neolacto series	8/2320	29/6611	0.852276410441288	0.999999999999834	111774191/100054259/100054308/102150730/100060158/100054499/100054216/102149124	LOC111774191/LOC100054259/LOC100054308/A4GALT/B3GNT4/FUT1/LOC100054216/ABO	ecb:111774191/ecb:100054259/ecb:100054308/ecb:102150730/ecb:100060158/ecb:100054499/ecb:100054216/ecb:102149124	8
ecb00100	Steroid biosynthesis	5/2320	19/6611	0.852309311065247	0.999999999999834	100060929/100066592/100051672/100063648/100146367	FDFT1/CEL/EBP/NSDHL/SOAT2	ecb:100060929/ecb:100066592/ecb:100051672/ecb:100063648/ecb:100146367	5
ecb04922	Glucagon signaling pathway	28/2320	92/6611	0.854102102351533	0.999999999999834	100064118/100063910/100069613/100034096/100055710/100055316/100033997/100064482/100065274/100055626/100071150/100061130/100052097/100050675/100061874/100054937/100051836/100063153/100034099/100057456/100070334/100146368/100057002/102150999/100070422/100051714/100034159/100072862	PPP4C/FBP1/CREBBP/PRKAG1/PCK1/GCGR/LDHB/CALML6/PHKG2/EP300/CALM3/AKT1/PRMT1/LOC100050675/PPP3R1/CREM/LOC100051836/CREB3L3/PRKAG3/SIK1/ATF4/CAMK2B/CREB3L1/LOC102150999/LOC100070422/PGAM2/PRKAA2/PPP3CB	ecb:100064118/ecb:100063910/ecb:100069613/ecb:100034096/ecb:100055710/ecb:100055316/ecb:100033997/ecb:100064482/ecb:100065274/ecb:100055626/ecb:100062752/ecb:100061130/ecb:100052097/ecb:100050675/ecb:100061874/ecb:100066388/ecb:100051836/ecb:100063153/ecb:100034099/ecb:100057456/ecb:100070334/ecb:100146368/ecb:100057002/ecb:102150999/ecb:100070422/ecb:100051714/ecb:100034159/ecb:100072862	28
ecb04012	ErbB signaling pathway	22/2320	74/6611	0.863790965963107	0.999999999999834	100146209/100072356/100059469/100071463/100054739/100072444/100050227/100061130/100056605/100061819/100053033/100063190/100064473/100062549/100064022/100055481/100069870/100071403/100146368/100059216/100068097/100060423	SHC2/CRK/NRAS/PAK6/ERBB2/NRG2/PIK3R1/AKT1/EREG/CBLB/ABL2/MAP2K2/KRAS/PRKCG/CDKN1A/HRAS/SRC/CBL/CAMK2B/ERBB3/MYC/TGFA	ecb:100146209/ecb:100072356/ecb:100059469/ecb:100071463/ecb:100054739/ecb:100072444/ecb:100050227/ecb:100061130/ecb:100056605/ecb:100061819/ecb:100053033/ecb:100063190/ecb:100051785/ecb:100062549/ecb:100064022/ecb:100055481/ecb:100069870/ecb:100071403/ecb:100146368/ecb:100059216/ecb:100068097/ecb:100060423	22
ecb04973	Carbohydrate digestion and absorption	9/2320	33/6611	0.871345837461215	0.999999999999834	100050227/100061130/100009677/100033971/100051186/100058251/100069796/100629801/100064486	PIK3R1/AKT1/HK2/SLC2A5/CACNA1D/ATP1A2/ATP1A3/FXYD2/MGAM	ecb:100050227/ecb:100061130/ecb:100009677/ecb:100033971/ecb:100051186/ecb:100058251/ecb:100069796/ecb:100629801/ecb:100064486	9
ecb00564	Glycerophospholipid metabolism	26/2320	87/6611	0.873166176182665	0.999999999999834	100072863/100069149/100057170/100050945/100067985/111771751/100053908/100054205/100053834/100071038/100065899/100071826/100071062/100049811/100055008/100057774/100050747/100052163/100062528/100058509/100058306/100050446/100071870/100051662/100055480/100062632	PLD2/ACHE/AGPAT3/PEMT/DGKG/LOC111771751/PLA2G15/ETNK2/LOC100053834/PLA2G4E/CDIPT/PLA2G2C/PLA2G4B/LOC100049811/PCYT2/PLD1/GPD2/PCYT1B/GPAT2/PLA2G3/TAZ/GPAT4/PLA2G2E/DGKA/CHKB/CHAT	ecb:100072863/ecb:100069149/ecb:100057170/ecb:100050945/ecb:100067985/ecb:100051946/ecb:100053908/ecb:100054205/ecb:100053834/ecb:100071038/ecb:100065899/ecb:100071826/ecb:100071062/ecb:100049811/ecb:100055008/ecb:100057774/ecb:100050747/ecb:100052163/ecb:100062528/ecb:100058509/ecb:100058306/ecb:100050446/ecb:100071870/ecb:100051662/ecb:100055480/ecb:100062632	26
ecb04215	Apoptosis - multiple species	8/2320	30/6611	0.878912543563893	0.999999999999834	100052295/100069694/100147141/100147373/100070568/100058709/100053688/100054988	BECN1/NGFR/BOK/BIRC7/BIRC6/DIABLO/HTRA2/BID	ecb:100052295/ecb:100069694/ecb:100147141/ecb:100147373/ecb:100070568/ecb:100058709/ecb:100053688/ecb:100054988	8
ecb03440	Homologous recombination	11/2320	40/6611	0.881664372227621	0.999999999999834	100069531/100052455/102150324/100147367/100071664/100057104/100054872/100051745/100059111/100050857/100051153	BABAM1/POLD1/SEM1/POLD2/RAD51D/RPA4/BABAM2/MUS81/POLD4/RBBP8/TOP3B	ecb:100069531/ecb:100052455/ecb:102150324/ecb:100147367/ecb:100071664/ecb:100057104/ecb:100054872/ecb:100051745/ecb:100059111/ecb:100050857/ecb:100051153	11
ecb04514	Cell adhesion molecules	44/2320	143/6611	0.882528230692413	0.999999999999834	111767719/100068706/100055066/100063411/100066779/100054374/100059948/100059922/100053591/100071640/100062164/100052046/100057648/100053205/100054575/100050550/100057920/100070567/100072264/100050806/100055880/100065463/100059024/100146202/100069501/100057048/100052125/100065810/100051771/100053379/102149057/100059664/100072981/100052467/100033910/111772100/100067931/100057644/100059555/100065839…	LOC111767719/ITGAV/GLG1/NECTIN1/CDH3/ITGA9/CLDN4/CLDN3/CLDN19/NECTIN3/NCAM1/CD276/CDH4/PTPRF/NFASC/EQMCE1/LOC100057920/LOC100070567/ESAM/MAG/NRXN2/NECTIN2/L1CAM/LRRC4B/NTNG2/ICOSLG/DQA/CLDN9/CDH15/CADM3/CLDN5/PTPRM/NLGN2/CNTNAP1/SELE/LOC111772100/CTLA4/CLDN11/CLDN15/CLDN6/MADCAM1/CNTN2/LRRC4/CLDN10	ecb:111767719/ecb:100068706/ecb:100055066/ecb:100063411/ecb:100066779/ecb:100054374/ecb:100059948/ecb:100059922/ecb:100053591/ecb:100071640/ecb:100062164/ecb:100052046/ecb:100057648/ecb:100053205/ecb:100054575/ecb:100050550/ecb:100057920/ecb:100070567/ecb:100072264/ecb:100050806/ecb:100055880/ecb:100065463/ecb:100059024/ecb:100146202/ecb:100069501/ecb:100057048/ecb:100052125/ecb:100065810/ecb:100…	44
ecb00532	Glycosaminoglycan biosynthesis - chondroitin sulfate / dermatan sulfate	5/2320	20/6611	0.883847728928715	0.999999999999834	100058225/100072984/111768279/100051845/100067989	B4GALT7/CHSY3/CHST13/DSEL/CHST11	ecb:100058225/ecb:100072984/ecb:111768279/ecb:100051845/ecb:100067989	5
ecb00900	Terpenoid backbone biosynthesis	5/2320	20/6611	0.883847728928715	0.999999999999834	100063641/100062963/100065489/100052803/100069718	FDPS/PMVK/PDSS1/RCE1/ACAT1	ecb:100063641/ecb:100062963/ecb:100065489/ecb:100052803/ecb:100069718	5
ecb05163	Human cytomegalovirus infection	69/2320	219/6611	0.88612846062712	0.999999999999834	100054213/100058000/100068706/106782014/100052248/100072356/100059469/100146270/100071503/100056239/100064440/100064482/100070242/100068908/100071150/100053856/100050227/100061130/100629527/100056278/100050675/100061874/100054937/100054305/100059348/100052560/100050550/100058238/100051005/100057920/100063153/100062044/100063190/100037400/100065563/100072339/100058432/100064473/100009699/100057866…	NFATC4/NFKBIA/ITGAV/GNG8/E2F3/CRK/NRAS/LOC100146270/ARHGEF12/MAPK12/RHEB/CALML6/AKAP13/BCAR1/CALM3/NFATC3/PIK3R1/AKT1/SP1/MAPK11/LOC100050675/PPP3R1/CREM/ADCY4/ATF6B/GNB3/EQMCE1/GNAI3/CDK4/LOC100057920/CREB3L3/TP53/MAP2K2/CXCL8/ADCY1/ROCK2/IKBKG/KRAS/IL1R1/E2F2/ROCK1/PRKCG/CCND1/JAK1/RAC1/RAC2/ADCY5/CXCR4/GNA13/CDKN1A/HRAS/ATF4/CCR3/SRC/PTGER4/GNG10/CGAS/CREB3L1/ADCY8/LOC100070422/PXN/GNB1/CX3CL1…	ecb:100054213/ecb:100058000/ecb:100068706/ecb:106782014/ecb:100052248/ecb:100072356/ecb:100059469/ecb:100146270/ecb:100071503/ecb:100056239/ecb:100064440/ecb:100064482/ecb:100070242/ecb:100068908/ecb:100062752/ecb:100053856/ecb:100050227/ecb:100061130/ecb:100629527/ecb:100056278/ecb:100050675/ecb:100061874/ecb:100066388/ecb:100054305/ecb:100059348/ecb:100052560/ecb:100050550/ecb:100058238/ecb:100…	69
ecb04910	Insulin signaling pathway	38/2320	125/6611	0.886714948410804	0.999999999999834	100146209/100063910/100071067/100072356/100034096/100059469/100055710/100063737/100064440/100064482/100065274/100071150/100050227/100061130/100009677/100053205/100051836/100051952/111776000/100061819/100063190/100146116/100630736/100064473/100058160/100034099/100059233/100050730/100055481/100071403/100050936/100063608/100033939/100070422/102148031/100034159/100054262/100146249	SHC2/FBP1/PPP1CB/CRK/PRKAG1/NRAS/PCK1/PRKCI/RHEB/CALML6/PHKG2/CALM3/PIK3R1/AKT1/HK2/PTPRF/LOC100051836/SOCS2/INS/CBLB/MAP2K2/PRKAR2A/PDPK1/KRAS/PPP1CC/PRKAG3/PPP1CA/SOCS3/HRAS/CBL/FLOT1/PKLR/SLC2A4/LOC100070422/PPP1R3E/PRKAA2/PRKAR1B/IRS2	ecb:100146209/ecb:100063910/ecb:100071067/ecb:100072356/ecb:100034096/ecb:100059469/ecb:100055710/ecb:100063737/ecb:100064440/ecb:100064482/ecb:100065274/ecb:100062752/ecb:100050227/ecb:100061130/ecb:100009677/ecb:100053205/ecb:100051836/ecb:100051952/ecb:111776000/ecb:100061819/ecb:100063190/ecb:100146116/ecb:100630736/ecb:100051785/ecb:100058160/ecb:100034099/ecb:100059233/ecb:100050730/ecb:100…	38
ecb03460	Fanconi anemia pathway	14/2320	50/6611	0.887196606544045	0.999999999999834	100063799/100067764/100066262/100063042/111767564/100055917/100057104/100146695/100072399/100065660/100056158/100051745/100051153/100067518	ATRIP/TELO2/SLX1A/FANCE/RMI2/FAAP100/RPA4/FANCF/REV3L/ERCC1/FAAP24/MUS81/TOP3B/POLH	ecb:100063799/ecb:100067764/ecb:100066262/ecb:100063042/ecb:111767564/ecb:100055917/ecb:100057104/ecb:100146695/ecb:100072399/ecb:100065660/ecb:100056158/ecb:100051745/ecb:100051153/ecb:100067518	14
ecb00512	Mucin type O-glycan biosynthesis	7/2320	27/6611	0.887615506438917	0.999999999999834	100146508/100061962/100060956/100071409/100066966/100063926/100058687	B3GNT6/GALNT9/GALNT17/GALNT18/ST6GALNAC3/GALNT16/ST6GALNAC1	ecb:100146508/ecb:100061962/ecb:100060956/ecb:100071409/ecb:100066966/ecb:100063926/ecb:100058687	7
ecb05145	Toxoplasmosis	32/2320	107/6611	0.892781264390005	0.999999999999834	100050904/100058057/100058000/100056239/100061130/100056278/100056564/791246/100069663/100009679/791238/100058238/100053539/100034040/100065841/100630736/100058432/100060433/100054008/100062779/100052296/100051765/100070300/100052125/100050827/100147373/100051595/100059262/100629616/111769297/100034187/100051282	LOC100050904/LAMA5/NFKBIA/MAPK12/AKT1/MAPK11/LAMB3/NOS2/LAMC3/HSPA8/LAMA3/GNAI3/LAMB2/LY96/MAP3K7/PDPK1/IKBKG/TAB2/JAK1/PIK3R6/TRAF6/TGFB3/TAB1/DQA/HSPA1A/BIRC7/HSPA6/IRAK1/HSPA2/LOC111769297/IL10/GNAO1	ecb:100050904/ecb:100058057/ecb:100058000/ecb:100056239/ecb:100061130/ecb:100056278/ecb:100056564/ecb:791246/ecb:100069663/ecb:100009679/ecb:791238/ecb:100058238/ecb:100053539/ecb:100034040/ecb:100065841/ecb:100630736/ecb:100058432/ecb:100060433/ecb:100054008/ecb:100062779/ecb:100052296/ecb:100051765/ecb:100070300/ecb:100052125/ecb:100050827/ecb:100147373/ecb:100051595/ecb:100059262/ecb:100629616…	32
ecb04658	Th1 and Th2 cell differentiation	28/2320	95/6611	0.898236643342024	0.999999999999834	111767719/100146831/100058000/100063598/100146771/100056239/100051632/100053856/100070292/100067078/100056278/100053757/100034113/100061874/100071400/100058432/100067311/100067991/100054008/100052125/100070913/100064289/100146965/111772100/100067767/100055547/100072862/100067648	LOC111767719/MAF/NFKBIA/JAG2/NOTCH3/MAPK12/FOS/NFATC3/IL2RA/NOTCH2/MAPK11/IL12RB2/IL13/PPP3R1/RUNX3/IKBKG/MAML1/MAML2/JAK1/DQA/RBPJL/JAG1/IL12RB1/LOC111772100/NFKBIE/RBPJ/PPP3CB/DLL3	ecb:111767719/ecb:100146831/ecb:100058000/ecb:100063598/ecb:100146771/ecb:100056239/ecb:100051632/ecb:100053856/ecb:100070292/ecb:100067078/ecb:100056278/ecb:100053757/ecb:100034113/ecb:100061874/ecb:100071400/ecb:100058432/ecb:100067311/ecb:100067991/ecb:100054008/ecb:100052125/ecb:100070913/ecb:100064289/ecb:100146965/ecb:111772100/ecb:100067767/ecb:100055547/ecb:100072862/ecb:100067648	28
ecb04611	Platelet activation	35/2320	117/6611	0.901282617666582	0.999999999999834	100063339/100053129/100071067/100070482/100071503/100056239/100063737/100050227/100061130/100056278/100050675/100033877/100071038/100054305/100060501/100053698/100071062/100058238/100053197/100065563/100072339/100058160/100034056/100062779/100059233/100051370/100070498/100062972/100057521/100069870/100057796/102150244/100069950/100050011/106782043	NOS3/LYN/PPP1CB/MYLK/ARHGEF12/MAPK12/PRKCI/PIK3R1/AKT1/MAPK11/LOC100050675/COL1A1/PLA2G4E/ADCY4/PPP1R12A/MYLK2/PLA2G4B/GNAI3/VAMP8/ADCY1/ROCK2/PPP1CC/ROCK1/PIK3R6/PPP1CA/LOC100051370/ADCY5/GNA13/F2/SRC/ADCY8/RASGRP2/F2RL3/FERMT3/LOC106782043	ecb:100063339/ecb:100053129/ecb:100071067/ecb:100070482/ecb:100071503/ecb:100056239/ecb:100063737/ecb:100050227/ecb:100061130/ecb:100056278/ecb:100050675/ecb:100033877/ecb:100071038/ecb:100054305/ecb:100060501/ecb:100053698/ecb:100071062/ecb:100058238/ecb:100053197/ecb:100065563/ecb:100072339/ecb:100058160/ecb:100034056/ecb:100062779/ecb:100059233/ecb:100051370/ecb:100070498/ecb:100062972/ecb:100…	35
ecb00561	Glycerolipid metabolism	14/2320	51/6611	0.904464352482409	0.999999999999834	100055479/100057170/100055111/100067985/100066592/100147359/100060577/100060316/100053762/100059639/100060232/100062528/100050446/100051662	ALDH16A1/AGPAT3/ALDH1B1/DGKG/CEL/DGAT1/ALDH9A1/GLYCTK/LIPG/TKFC/MOGAT3/GPAT2/GPAT4/DGKA	ecb:100055479/ecb:100057170/ecb:100055111/ecb:100067985/ecb:100066592/ecb:100147359/ecb:100060577/ecb:100060316/ecb:100053762/ecb:100059639/ecb:100060232/ecb:100062528/ecb:100050446/ecb:100051662	14
ecb05144	Malaria	14/2320	51/6611	0.904464352482409	0.999999999999834	111767719/102150508/100054109/100033911/100037400/100051765/100057478/100057225/100036558/100033910/111772100/100034187/100036557/100063449	LOC111767719/GYPA/HBB/COMP/CXCL8/TGFB3/THBS1/ACKR1/HBA2/SELE/LOC111772100/IL10/HBA/THBS3	ecb:111767719/ecb:102150508/ecb:100054109/ecb:100033911/ecb:100037400/ecb:100051765/ecb:100057478/ecb:100057225/ecb:100036558/ecb:100033910/ecb:111772100/ecb:100034187/ecb:100036557/ecb:100063449	14
ecb03250	Viral life cycle - HIV-1	17/2320	61/6611	0.908992763382062	0.999999999999834	100069613/100051010/100064911/100055626/100069227/100063038/100051233/100051271/100066078/100147481/100053057/100061976/100050974/100065720/100050276/100057099/100055392	CREBBP/VPS4B/ELL2/EP300/CHMP4B/AFF4/CHMP4A/NELFE/NUP153/A3F2/KAT2A/KAT2B/CXCR4/MAP1B/CHMP6/TSG101/PIN1	ecb:100069613/ecb:100051010/ecb:100064911/ecb:100055626/ecb:100069227/ecb:100063038/ecb:100051233/ecb:100051271/ecb:100066078/ecb:100147481/ecb:100053057/ecb:100061976/ecb:100050974/ecb:100065720/ecb:100050276/ecb:100057099/ecb:100055392	17
ecb05133	Pertussis	22/2320	77/6611	0.909363479651169	0.999999999999834	100056239/100034230/100064655/100064482/100056262/100051632/100071150/100056278/100060505/791246/100058238/100034040/100037400/100529854/100060539/100052296/100059262/100063252/100070422/100034187/100064969/100069844	MAPK12/IL23A/ITGA5/CALML6/LOC100056262/FOS/CALM3/MAPK11/LOC100060505/NOS2/GNAI3/LY96/CXCL8/TICAM2/LOC100060539/TRAF6/IRAK1/LOC100063252/LOC100070422/IL10/IL1A/NOD1	ecb:100056239/ecb:100034230/ecb:100064655/ecb:100064482/ecb:100056262/ecb:100051632/ecb:100062752/ecb:100056278/ecb:100060505/ecb:791246/ecb:100058238/ecb:100034040/ecb:100037400/ecb:100529854/ecb:100060539/ecb:100052296/ecb:100059262/ecb:100063252/ecb:100070422/ecb:100034187/ecb:100064969/ecb:100069844	22
ecb04144	Endocytosis	78/2320	249/6611	0.910362187839613	0.999999999999834	100072863/100050904/100050616/100053137/100069151/100073176/100052260/100067514/100051010/100063737/100057096/106783281/100052187/100055725/100070292/100072880/100069227/100051233/100065931/100070171/100070387/100147466/100058881/100009679/100064082/100050550/100064153/100061819/100057920/100059292/100060911/111770701/100056512/100071070/100054735/100051105/100147299/100057774/100072970/100066065…	PLD2/LOC100050904/WASHC1/LOC100053137/GRK1/EPN2/CHMP1A/RUFY1/VPS4B/PRKCI/IQSEC3/WIPF2/PARD6B/WWP1/IL2RA/VPS26B/CHMP4B/CHMP4A/AGAP1/MVB12A/PIP5KL1/VPS25/CAV3/HSPA8/SMURF2/EQMCE1/AGAP3/CBLB/LOC100057920/ARPC1B/ARF1/LOC111770701/VPS35/ARFGAP3/NEDD4/ARFGAP2/CBLC/PLD1/ACAP1/FOLR2/EPN3/FGFR3/TRAF6/ACAP2/ARF2/EPS15L1/VPS37B/FGFR4/HSPA1A/CXCR4/PSD/HRAS/SRC/HSPA6/CBL/SNX6/CHMP4C/PSD2/HSPA2/LOC111769297/AR…	ecb:100072863/ecb:100050904/ecb:100050616/ecb:100053137/ecb:100069151/ecb:100073176/ecb:100052260/ecb:100067514/ecb:100051010/ecb:100063737/ecb:100057096/ecb:106783281/ecb:100052187/ecb:100055725/ecb:100070292/ecb:100072880/ecb:100069227/ecb:100051233/ecb:100065931/ecb:100070171/ecb:100070364/ecb:100147466/ecb:100058881/ecb:100009679/ecb:100064082/ecb:100050550/ecb:100064153/ecb:100061819/ecb:100…	78
ecb04115	p53 signaling pathway	20/2320	71/6611	0.914090754030224	0.999999999999834	100061855/100050113/100146270/111772881/100033931/100059246/102148282/100051005/100062044/102149114/100057478/100064022/100057532/100061096/100051425/100059534/100064327/100054996/100054988/100050093	COP1/MDM4/LOC100146270/CCNG2/SERPINE1/GORAB/ADGRB1/CDK4/TP53/CCND1/THBS1/CDKN1A/SIAH1/SIVA1/CCNG2/CCNG1/EI24/GADD45G/BID/CCNB1	ecb:100061855/ecb:100050113/ecb:100146270/ecb:111767499/ecb:100033931/ecb:100059246/ecb:102148282/ecb:100051005/ecb:100062044/ecb:102149114/ecb:100057478/ecb:100064022/ecb:100057532/ecb:100061096/ecb:111767499/ecb:100059534/ecb:100064327/ecb:100054996/ecb:100054988/ecb:100050093	20
ecb04933	AGE-RAGE signaling pathway in diabetic complications	25/2320	87/6611	0.915436065309165	0.999999999999834	100063339/100033846/100059469/100056239/100072574/100050227/100061130/100033931/100056278/100033877/100066264/100051005/100037400/100064473/102149114/100051765/100061732/100054233/100055481/100033948/100146206/100033910/100034189/100064142/100064969	NOS3/SMAD4/NRAS/MAPK12/EGR1/PIK3R1/AKT1/SERPINE1/MAPK11/COL1A1/COL4A2/CDK4/CXCL8/KRAS/CCND1/TGFB3/RAC1/PLCD1/HRAS/MMP2/THBD/SELE/FN1/PLCD3/IL1A	ecb:100063339/ecb:100033846/ecb:100059469/ecb:100056239/ecb:100072574/ecb:100050227/ecb:100061130/ecb:100033931/ecb:100056278/ecb:100033877/ecb:100066264/ecb:100051005/ecb:100037400/ecb:100051785/ecb:102149114/ecb:100051765/ecb:100061732/ecb:100054233/ecb:100055481/ecb:100033948/ecb:100146206/ecb:100033910/ecb:100034189/ecb:100064142/ecb:100064969	25
ecb05160	Hepatitis C	38/2320	128/6611	0.91880513979516	0.999999999999834	100058000/100052248/100059469/100059731/100070133/100051737/100059948/100059922/100053591/100052489/100062224/100050227/100061130/100055384/100051005/100062044/100063190/100058432/100064473/100051253/100057866/100066488/102149114/100054008/100052296/100065810/100050730/100064022/100055481/102149057/100057644/100059955/100059555/100065839/100054988/100055241/100050509/100068097	NFKBIA/E2F3/NRAS/YWHAG/PPP2R2C/PPP2R2D/CLDN4/CLDN3/CLDN19/IFNAR2/PPP2CB/PIK3R1/AKT1/IKBKE/CDK4/TP53/MAP2K2/IKBKG/KRAS/NR1H3/E2F2/EIF2AK3/CCND1/JAK1/TRAF6/CLDN9/SOCS3/CDKN1A/HRAS/CLDN5/CLDN11/PPP2R2A/CLDN15/CLDN6/BID/CTNNB1/CLDN10/MYC	ecb:100058000/ecb:100052248/ecb:100059469/ecb:100059731/ecb:100070133/ecb:100051737/ecb:100059948/ecb:100059922/ecb:100053591/ecb:100052489/ecb:100062224/ecb:100050227/ecb:100061130/ecb:100055384/ecb:100051005/ecb:100062044/ecb:100063190/ecb:100058432/ecb:100051785/ecb:100051253/ecb:100057866/ecb:100066488/ecb:102149114/ecb:100054008/ecb:100052296/ecb:100065810/ecb:100050730/ecb:100064022/ecb:100…	38
ecb04130	SNARE interactions in vesicular transport	8/2320	32/6611	0.920331679362903	0.999999999999834	100052201/100146591/100068586/100053197/100060878/100056340/100059722/100061863	VAMP4/STX1B/VTI1A/VAMP8/STX3/STX18/VAMP1/STX1A	ecb:100052201/ecb:100146591/ecb:100068586/ecb:100053197/ecb:100060878/ecb:100056340/ecb:100059722/ecb:100061863	8
ecb04710	Circadian rhythm	8/2320	32/6611	0.920331679362903	0.999999999999834	100034096/100034167/100073046/100054937/100056637/100034099/100055581/100034159	PRKAG1/PER2/PER1/CREM/CRY2/PRKAG3/RBX1/PRKAA2	ecb:100034096/ecb:100034167/ecb:100073046/ecb:100066388/ecb:100056637/ecb:100034099/ecb:100055581/ecb:100034159	8
ecb00670	One carbon pool by folate	4/2320	18/6611	0.923178294756268	0.999999999999834	100060971/100054298/100050979/100049972	TYMS/ATIC/MTHFR/FTCD	ecb:100060971/ecb:100054298/ecb:100050979/ecb:100049972	4
ecb00240	Pyrimidine metabolism	13/2320	49/6611	0.923537015740054	0.999999999999834	100060971/100067824/100054191/106782180/100057908/100063738/100073017/100058590/100069565/111767590/100063988/100073097/100146261	TYMS/DTYMK/NT5C1A/LOC106782180/TK1/CMPK1/HDDC2/UCK2/UCK1/NME3/NME6/ENPP1/UCKL1	ecb:100060971/ecb:100067824/ecb:100054191/ecb:106782180/ecb:100057908/ecb:100063738/ecb:100073017/ecb:100058590/ecb:100069565/ecb:111767590/ecb:100063988/ecb:100073097/ecb:100146261	13
ecb00760	Nicotinate and nicotinamide metabolism	9/2320	36/6611	0.929556388182579	0.999999999999834	100072592/100054191/100147366/100055391/100146611/100630136/100073097/111775246/100057371	LOC100072592/NT5C1A/NAPRT/NMNAT2/SIRT2/NMRK2/ENPP1/ASPDH/NMNAT1	ecb:100072592/ecb:100054191/ecb:100147366/ecb:100055391/ecb:100146611/ecb:100630136/ecb:100073097/ecb:111775246/ecb:100057371	9
ecb05161	Hepatitis B	44/2320	148/6611	0.930674930155392	0.999999999999834	100054213/100058000/100052248/100069613/100033846/100059469/100056239/100055626/100051632/100053856/100050227/100061130/100056278/100055384/100071701/100054937/100059348/100063153/100062044/100063190/100037400/100065841/100058432/100064473/100529854/100057866/100060433/100062549/100062890/100054008/100052296/100051765/100070300/100072219/100064022/100055481/100070334/100069870/100058480/100059262…	NFATC4/NFKBIA/E2F3/CREBBP/SMAD4/NRAS/MAPK12/EP300/FOS/NFATC3/PIK3R1/AKT1/MAPK11/IKBKE/HSPG2/CREM/ATF6B/CREB3L3/TP53/MAP2K2/CXCL8/MAP3K7/IKBKG/KRAS/TICAM2/E2F2/TAB2/PRKCG/EGR2/JAK1/TRAF6/TGFB3/TAB1/CCNA2/CDKN1A/HRAS/ATF4/SRC/DDX3X/IRAK1/CREB3L1/BID/SLC10A1/MYC	ecb:100054213/ecb:100058000/ecb:100052248/ecb:100069613/ecb:100033846/ecb:100059469/ecb:100056239/ecb:100055626/ecb:100051632/ecb:100053856/ecb:100050227/ecb:100061130/ecb:100056278/ecb:100055384/ecb:100071701/ecb:100066388/ecb:100059348/ecb:100063153/ecb:100062044/ecb:100063190/ecb:100037400/ecb:100065841/ecb:100058432/ecb:100051785/ecb:100529854/ecb:100057866/ecb:100060433/ecb:100062549/ecb:100…	44
ecb04066	HIF-1 signaling pathway	28/2320	98/6611	0.931054381515192	0.999999999999834	100063339/100069613/100033997/100054739/100055626/100034201/100070251/100050227/100061130/100033931/100009677/791246/100064859/100060551/100069058/111776000/106781563/100063190/100033849/100060902/106782950/100062549/100064022/100055581/100146368/100067818/102150999/100061166	NOS3/CREBBP/LDHB/ERBB2/EP300/NPPA/PFKFB3/PIK3R1/AKT1/SERPINE1/HK2/NOS2/EGLN2/EGLN1/HMOX1/INS/ELOB/MAP2K2/EPO/ELOC/LOC106782950/PRKCG/CDKN1A/RBX1/CAMK2B/ANGPT4/LOC102150999/HIF1A	ecb:100063339/ecb:100069613/ecb:100033997/ecb:100054739/ecb:100055626/ecb:100034201/ecb:100070251/ecb:100050227/ecb:100061130/ecb:100033931/ecb:100009677/ecb:791246/ecb:100064859/ecb:100060551/ecb:100069058/ecb:111776000/ecb:106781563/ecb:100063190/ecb:100033849/ecb:100060902/ecb:106782950/ecb:100062549/ecb:100064022/ecb:100055581/ecb:100146368/ecb:100067818/ecb:102150999/ecb:100061166	28
ecb04630	JAK-STAT signaling pathway	40/2320	136/6611	0.933948534393281	0.999999999999834	100069613/100066346/100055086/100034230/100034180/100055626/100052489/100070292/100050227/100061130/100053757/100034113/100033970/100057022/100147106/100071510/100146825/100629131/100051952/100069504/100056943/100033849/100146590/100059159/100629870/100056037/100067228/102149114/100054008/100055675/100050730/100064022/100055481/100060212/102150342/100146965/100071665/100034187/100146651/100068097	CREBBP/IL20RB/PDGFA/IL23A/GH1/EP300/IFNAR2/IL2RA/PIK3R1/AKT1/IL12RB2/IL13/GFAP/EPOR/LOC100147106/IL22RA1/IL28B/LIF/SOCS2/LEPR/FHL1/EPO/CNTFR/THPO/LOC100629870/IL11/LOC100067228/CCND1/JAK1/IL24/SOCS3/CDKN1A/HRAS/IL5RA/IL27RA/IL12RB1/PDGFRB/IL10/CLCF1/MYC	ecb:100069613/ecb:100066346/ecb:100055086/ecb:100034230/ecb:100034180/ecb:100055626/ecb:100052489/ecb:100070292/ecb:100050227/ecb:100061130/ecb:100053757/ecb:100034113/ecb:100033970/ecb:100057022/ecb:100147106/ecb:100071510/ecb:100146825/ecb:100629131/ecb:100051952/ecb:100069504/ecb:100056943/ecb:100033849/ecb:100146590/ecb:100059159/ecb:100629870/ecb:100056037/ecb:100067228/ecb:102149114/ecb:100…	40
ecb05143	African trypanosomiasis	8/2320	33/6611	0.936007148771443	0.999999999999834	100034201/100054109/100062549/100059667/100036558/100033910/100034187/100036557	NPPA/HBB/PRKCG/THOP1/HBA2/SELE/IL10/HBA	ecb:100034201/ecb:100054109/ecb:100062549/ecb:100059667/ecb:100036558/ecb:100033910/ecb:100034187/ecb:100036557	8
ecb00604	Glycosphingolipid biosynthesis - ganglio series	4/2320	19/6611	0.942076690407207	0.999999999999834	100073289/100066966/100068868/100051998	HEXB/ST6GALNAC3/ST8SIA5/SLC33A1	ecb:100073289/ecb:100066966/ecb:100068868/ecb:100051998	4
ecb04136	Autophagy - other	7/2320	30/6611	0.943035733266934	0.999999999999834	100057841/100062224/100146703/100052295/100060823/100056276/100054652	ATG4D/PPP2CB/MLST8/BECN1/WIPI2/IGBP1/ATG2B	ecb:100057841/ecb:100062224/ecb:100146703/ecb:100052295/ecb:100060823/ecb:100056276/ecb:100054652	7
ecb03430	Mismatch repair	5/2320	23/6611	0.946168239334763	0.999999999999834	100052455/100147367/100053186/100057104/100059111	POLD1/POLD2/LIG1/RPA4/POLD4	ecb:100052455/ecb:100147367/ecb:100053186/ecb:100057104/ecb:100059111	5
ecb04218	Cellular senescence	49/2320	166/6611	0.947469994529968	0.999999999999834	100061820/100064748/100054213/100071067/102147500/100052248/100059469/100146270/100056239/100064440/100064482/100071150/100065126/100053856/100050227/100061130/100033931/100056278/100069189/100063597/100061874/100051186/100050550/100051005/100057920/100062044/100063190/100037400/100064473/100058160/100057866/102149114/100051765/100059233/100072219/100062974/100064022/100055481/100051000/100054996…	PPID/HIPK2/NFATC4/PPP1CB/LOC102147500/E2F3/NRAS/LOC100146270/MAPK12/RHEB/CALML6/CALM3/GATA4/NFATC3/PIK3R1/AKT1/SERPINE1/MAPK11/ZFP36L2/ZFP36L1/PPP3R1/CACNA1D/EQMCE1/CDK4/LOC100057920/TP53/MAP2K2/CXCL8/KRAS/PPP1CC/E2F2/CCND1/TGFB3/PPP1CA/CCNA2/VDAC1/CDKN1A/HRAS/RASSF5/GADD45G/HIPK4/LIN54/LOC100070422/PPP3CB/SLC25A6/IL1A/TRPV4/MYC/CCNB1	ecb:100061820/ecb:100064748/ecb:100054213/ecb:100071067/ecb:102147500/ecb:100052248/ecb:100059469/ecb:100146270/ecb:100056239/ecb:100064440/ecb:100064482/ecb:100062752/ecb:100065126/ecb:100053856/ecb:100050227/ecb:100061130/ecb:100033931/ecb:100056278/ecb:100069189/ecb:100063597/ecb:100061874/ecb:100051186/ecb:100050550/ecb:100051005/ecb:100057920/ecb:100062044/ecb:100063190/ecb:100037400/ecb:100…	49
ecb01521	EGFR tyrosine kinase inhibitor resistance	19/2320	71/6611	0.948230099680855	0.999999999999834	100146209/100059469/100055086/100054739/100072444/100050227/100061130/100063190/100064473/100062549/100054008/100034114/100064907/100055481/100069870/100069217/100059216/100071665/100060423	SHC2/NRAS/PDGFA/ERBB2/NRG2/PIK3R1/AKT1/MAP2K2/KRAS/PRKCG/JAK1/FGFR3/AXL/HRAS/SRC/GAS6/ERBB3/PDGFRB/TGFA	ecb:100146209/ecb:100059469/ecb:100055086/ecb:100054739/ecb:100072444/ecb:100050227/ecb:100061130/ecb:100063190/ecb:100051785/ecb:100062549/ecb:100054008/ecb:100034114/ecb:100064907/ecb:100055481/ecb:100069870/ecb:100069217/ecb:100059216/ecb:100071665/ecb:100060423	19
ecb04061	Viral protein interaction with cytokine and cytokine receptor	22/2320	81/6611	0.950023059479318	0.999999999999834	100055159/100066885/100071540/100066346/111770212/100070292/100034121/100071510/102150259/100054703/100034069/111767395/100037400/100630643/100055675/100055409/100050974/100065437/100233237/100034187/102150350/100146114	CCR6/CCL25/CCL15/IL20RB/LOC111770212/IL2RA/CXCL1/IL22RA1/CCL1/IL34/TNFRSF14/LOC111767395/CXCL8/CCL19/IL24/CCR8/CXCR4/CCR3/CXCL2/IL10/CX3CL1/CCL16	ecb:100055159/ecb:100066885/ecb:100071540/ecb:100066346/ecb:111770212/ecb:100070292/ecb:100034121/ecb:100071510/ecb:102150259/ecb:100054703/ecb:100034069/ecb:111767395/ecb:100037400/ecb:100630643/ecb:100055675/ecb:100055409/ecb:100050974/ecb:100065437/ecb:100233237/ecb:100034187/ecb:102150350/ecb:100146114	22
ecb05204	Chemical carcinogenesis - DNA adducts	6/2320	27/6611	0.950673560017154	0.999999999999834	100050322/100065342/102149219/100056014/100058329/100067041	LOC100050322/LOC100065342/LOC102149219/GSTK1/LOC100058329/CYP3A93	ecb:100050322/ecb:100065342/ecb:102149219/ecb:100056014/ecb:100058329/ecb:100067041	6
ecb00514	Other types of O-glycan biosynthesis	9/2320	38/6611	0.954250092489766	0.999999999999834	100068638/100061962/100069766/100060956/100071409/100053493/100055890/100063926/100069575	POFUT1/GALNT9/MFNG/GALNT17/GALNT18/EOGT/POFUT2/GALNT16/POMT1	ecb:100068638/ecb:100061962/ecb:100069766/ecb:100060956/ecb:100071409/ecb:100053493/ecb:100055890/ecb:100063926/ecb:100069575	9
ecb03022	Basal transcription factors	9/2320	38/6611	0.954250092489766	0.999999999999834	100056980/100049846/100067729/100063916/100062277/100070682/100630479/100065544/100070082	GTF2H1/TBP/TBPL1/TAF6L/GTF2IRD1/TAF12/GTF2H4/GTF2F1/TAF10	ecb:100056980/ecb:100049846/ecb:100067729/ecb:100063916/ecb:100062277/ecb:100070682/ecb:100630479/ecb:100065544/ecb:100070082	9
ecb05167	Kaposi sarcoma-associated herpesvirus infection	56/2320	189/6611	0.954395936417023	0.999999999999834	100054213/100053129/102147500/100058000/106782014/100052248/100069613/100059469/100056239/100064482/100055626/100051632/100071150/100052489/100053856/100050227/100061130/100056278/100060505/100055384/100061874/100034121/100054937/100629907/100052560/100052295/100050550/100051005/100057920/100062044/100063190/100037400/100058432/100064473/100057866/100071466/102149114/100054008/100060539/100062779…	NFATC4/LYN/LOC102147500/NFKBIA/GNG8/E2F3/CREBBP/NRAS/MAPK12/CALML6/EP300/FOS/CALM3/IFNAR2/NFATC3/PIK3R1/AKT1/MAPK11/LOC100060505/IKBKE/PPP3R1/CXCL1/CREM/CLEC2B/GNB3/BECN1/EQMCE1/CDK4/LOC100057920/TP53/MAP2K2/CXCL8/IKBKG/KRAS/E2F2/LOC100071466/CCND1/JAK1/LOC100060539/PIK3R6/RAC1/CCR8/CDKN1A/HRAS/CCR3/SRC/CXCL2/GNG10/LOC100070422/GNB1/HIF1A/PPP3CB/BID/GNG5/CTNNB1/MYC	ecb:100054213/ecb:100053129/ecb:102147500/ecb:100058000/ecb:106782014/ecb:100052248/ecb:100069613/ecb:100059469/ecb:100056239/ecb:100064482/ecb:100055626/ecb:100051632/ecb:100062752/ecb:100052489/ecb:100053856/ecb:100050227/ecb:100061130/ecb:100056278/ecb:100060505/ecb:100055384/ecb:100061874/ecb:100034121/ecb:100066388/ecb:100629907/ecb:100052560/ecb:100052295/ecb:100050550/ecb:100051005/ecb:100…	56
ecb05417	Lipid and atherosclerosis	56/2320	189/6611	0.954395936417023	0.999999999999834	100050904/100063339/100053129/100058000/100055147/100059469/100034150/100056239/100054241/100064482/100051632/100071150/100053856/100050227/100061130/100056278/100055384/100072861/100061874/100057737/100034121/100033896/100009679/100062044/100034040/100037400/100072339/100065841/100033837/100630736/100058432/100064473/100529854/100060433/100066488/100072809/100052296/100061732/100070300/100050827…	LOC100050904/NOS3/LYN/NFKBIA/HSPD1/NRAS/HSP90AB1/MAPK12/ABCA1/CALML6/FOS/CALM3/NFATC3/PIK3R1/AKT1/MAPK11/IKBKE/CASP6/PPP3R1/VAV3/CXCL1/MMP1/HSPA8/TP53/LY96/CXCL8/ROCK2/MAP3K7/HSP90AA1/PDPK1/IKBKG/KRAS/TICAM2/TAB2/EIF2AK3/HSPA4/TRAF6/RAC1/TAB1/HSPA1A/APOA4/HRAS/ATF4/SRC/HSPA6/CXCL2/IRAK1/CAMK2B/MIB2/LOC100063252/SELE/HSPA2/LOC111769297/LOC100070422/PPP3CB/BID	ecb:100050904/ecb:100063339/ecb:100053129/ecb:100058000/ecb:100055147/ecb:100059469/ecb:100034150/ecb:100056239/ecb:100054241/ecb:100064482/ecb:100051632/ecb:100062752/ecb:100053856/ecb:100050227/ecb:100061130/ecb:100056278/ecb:100055384/ecb:100072861/ecb:100061874/ecb:100057737/ecb:100034121/ecb:100033896/ecb:100009679/ecb:100062044/ecb:100034040/ecb:100037400/ecb:100072339/ecb:100065841/ecb:100…	56
ecb05142	Chagas disease	28/2320	101/6611	0.95457122219585	0.999999999999834	111767719/100058000/100070133/100056239/100051737/100051632/100062224/100050227/100061130/100033931/100056278/100060505/791246/100050675/100058238/100037400/100054796/100065563/100058432/100060539/100052296/100051765/100059262/111772100/100034187/100059955/100051282/100064801	LOC111767719/NFKBIA/PPP2R2C/MAPK12/PPP2R2D/FOS/PPP2CB/PIK3R1/AKT1/SERPINE1/MAPK11/LOC100060505/NOS2/LOC100050675/GNAI3/CXCL8/BDKRB2/ADCY1/IKBKG/LOC100060539/TRAF6/TGFB3/IRAK1/LOC111772100/IL10/PPP2R2A/GNAO1/ACE	ecb:111767719/ecb:100058000/ecb:100070133/ecb:100056239/ecb:100051737/ecb:100051632/ecb:100062224/ecb:100050227/ecb:100061130/ecb:100033931/ecb:100056278/ecb:100060505/ecb:791246/ecb:100050675/ecb:100058238/ecb:100037400/ecb:100054796/ecb:100065563/ecb:100058432/ecb:100060539/ecb:100052296/ecb:100051765/ecb:100059262/ecb:111772100/ecb:100034187/ecb:100059955/ecb:100051282/ecb:100064801	28
ecb05322	Systemic lupus erythematosus	38/2320	133/6611	0.955689813721548	0.999999999999834	100050121/111767719/100054146/100054015/106782250/100053545/100054521/100059700/100059737/100060980/100060505/100063835/100053645/100053279/100054473/100054058/100053499/100054193/111771646/100053847/111774230/102149092/102150908/100060539/100052125/100063355/100062747/100053968/100146385/111772100/100034187/100059461/XLOC_027065/102150902/100053325/100053472/100054332/111774155	SNRPD3/LOC111767719/LOC100054146/LOC100054015/LOC106782250/LOC100053545/LOC100054521/LOC100059700/LOC100059737/LOC100060980/LOC100060505/LOC100063835/LOC100053645/LOC100053279/LOC100054473/LOC100054058/LOC100053499/LOC100054193/LOC111771646/LOC100053847/LOC111774230/LOC102149092/LOC102150908/LOC100060539/DQA/LOC100063355/LOC100062747/LOC100053968/LOC100146385/LOC111772100/IL10/C8A/XLOC_027065/LOC…	ecb:100050121/ecb:111767719/ecb:100054146/ecb:100053968/ecb:102148494/ecb:100053545/ecb:100063835/ecb:100059700/ecb:100059737/ecb:102150902/ecb:100060505/ecb:102148494/ecb:100053645/ecb:100053279/ecb:100054473/ecb:100054113/ecb:100053645/ecb:100053968/ecb:111771646/ecb:100054473/ecb:111774230/ecb:111771646/ecb:102150908/ecb:100060539/ecb:100052125/ecb:100063355/ecb:100062747/ecb:100053968/ecb:100…	38
ecb03018	RNA degradation	19/2320	72/6611	0.956162755148074	0.999999999999834	100055147/100063419/100063958/100054048/100064997/100070836/100053605/100058624/100069734/100052554/100065026/100057784/100055713/100070928/100063116/100051198/100056451/100055153/100064676	HSPD1/EXOSC4/EXOSC9/BTG3/EXOSC5/PABPC1L/EDC4/CNOT9/EXOSC2/CNOT1/CNOT4/LSM1/TOB2/LSM4/DDX6/SKIV2L/TOB1/EXOSC3/NUDT16	ecb:100055147/ecb:100063419/ecb:100063958/ecb:100054048/ecb:100064997/ecb:100070836/ecb:100053605/ecb:100058624/ecb:100069734/ecb:100052554/ecb:100065026/ecb:100057784/ecb:100055713/ecb:100070928/ecb:100063116/ecb:100051198/ecb:100056451/ecb:100055153/ecb:100064676	19
ecb00052	Galactose metabolism	5/2320	24/6611	0.958926048515853	0.999999999999834	100059493/100009677/100051836/100054079/100064486	GALK1/HK2/LOC100051836/GALM/MGAM	ecb:100059493/ecb:100009677/ecb:100051836/ecb:100054079/ecb:100064486	5
ecb04625	C-type lectin receptor signaling pathway	28/2320	102/6611	0.960704298285167	0.999999999999834	100054213/102147500/100058000/100059469/100071503/100056239/100034230/100064482/100071150/100053856/100050227/100061130/100056278/100070664/100055384/100061874/100061819/100058432/100064473/100062890/100055481/100069870/100063252/100070422/100034187/100072862/100060570/106782043	NFATC4/LOC102147500/NFKBIA/NRAS/ARHGEF12/MAPK12/IL23A/CALML6/CALM3/NFATC3/PIK3R1/AKT1/MAPK11/RELB/IKBKE/PPP3R1/CBLB/IKBKG/KRAS/EGR2/HRAS/SRC/LOC100063252/LOC100070422/IL10/PPP3CB/CLEC4E/LOC106782043	ecb:100054213/ecb:102147500/ecb:100058000/ecb:100059469/ecb:100071503/ecb:100056239/ecb:100034230/ecb:100064482/ecb:100062752/ecb:100053856/ecb:100050227/ecb:100061130/ecb:100056278/ecb:100070664/ecb:100055384/ecb:100061874/ecb:100061819/ecb:100058432/ecb:100051785/ecb:100062890/ecb:100055481/ecb:100069870/ecb:100063252/ecb:100070422/ecb:100034187/ecb:100072862/ecb:100060570/ecb:106782043	28
ecb05166	Human T-cell leukemia virus 1 infection	71/2320	237/6611	0.961753899218581	0.999999999999834	111767719/100146619/100054213/100058000/100052248/100069613/100066106/100033846/100059469/100146270/100063641/100049846/100051930/100054552/100055626/100072574/100051632/100053856/100070292/100053348/100050227/100061130/100070664/100061874/100054937/100054305/100059348/100067729/100050550/100059640/100072806/100051005/100057920/100063153/100059767/100062044/100063190/100065563/100058432/100064473…	LOC111767719/LOC100146619/NFATC4/NFKBIA/E2F3/CREBBP/ANAPC15/SMAD4/NRAS/LOC100146270/FDPS/TBP/FOSL1/CDC27/EP300/EGR1/FOS/NFATC3/IL2RA/CDC20/PIK3R1/AKT1/RELB/PPP3R1/CREM/ADCY4/ATF6B/TBPL1/EQMCE1/PTTG1/ANAPC16/CDK4/LOC100057920/CREB3L3/ANAPC2/TP53/MAP2K2/ADCY1/IKBKG/KRAS/KAT2A/IL1R1/E2F2/MSX1/TRRAP/KAT2B/CCND1/EGR2/JAK1/TGFB3/DQA/CCNA2/ADCY5/VDAC1/CDKN1A/HRAS/ATF4/IL1R2/CRTC1/CREB3L1/LOC111772100/AD…	ecb:111767719/ecb:100146619/ecb:100054213/ecb:100058000/ecb:100052248/ecb:100069613/ecb:100066106/ecb:100033846/ecb:100059469/ecb:100146270/ecb:100063641/ecb:100049846/ecb:100051930/ecb:100054552/ecb:100055626/ecb:100072574/ecb:100051632/ecb:100053856/ecb:100070292/ecb:100053348/ecb:100050227/ecb:100061130/ecb:100070664/ecb:100061874/ecb:100066388/ecb:100054305/ecb:100059348/ecb:100067729/ecb:100…	71
ecb04613	Neutrophil extracellular trap formation	53/2320	182/6611	0.964818397237526	0.999999999999834	100054146/100072578/100054015/100070920/791248/106782250/100056239/100053545/100054521/100059700/100059737/100062208/100060980/100050227/100061130/111768487/100056278/100060505/100063835/100053645/100053279/100054473/100054058/100061405/100053499/100054193/111771646/100053847/111774230/100063190/100070281/102149092/100065841/102150908/100062549/100060539/100061732/100054701/100063355/100062974/10…	LOC100054146/HDAC2/LOC100054015/MPO/TLR7/LOC106782250/MAPK12/LOC100053545/LOC100054521/LOC100059700/LOC100059737/HDAC6/LOC100060980/PIK3R1/AKT1/LOC111768487/MAPK11/LOC100060505/LOC100063835/LOC100053645/LOC100053279/LOC100054473/LOC100054058/HDAC3/LOC100053499/LOC100054193/LOC111771646/LOC100053847/LOC111774230/MAP2K2/HDAC1/LOC102149092/MAP3K7/LOC102150908/PRKCG/LOC100060539/RAC1/RAC2/LOC10006335…	ecb:100054146/ecb:100072578/ecb:100053968/ecb:100070920/ecb:791248/ecb:102148494/ecb:100056239/ecb:100053545/ecb:100063835/ecb:100059700/ecb:100059737/ecb:100062208/ecb:102150902/ecb:100050227/ecb:100061130/ecb:111768487/ecb:100056278/ecb:100060505/ecb:102148494/ecb:100053645/ecb:100053279/ecb:100054473/ecb:100054113/ecb:100061405/ecb:100053645/ecb:100053968/ecb:111771646/ecb:100054473/ecb:111774…	53
ecb05135	Yersinia infection	39/2320	138/6611	0.965013850607507	0.999999999999834	111767719/100058000/100072356/100071503/100056239/106783281/100064655/100068908/100051632/100053856/100050227/100061130/100056278/100057737/100057166/100059292/100063190/100037400/100072339/111770701/100065841/100058432/100062100/100060433/100034056/100052296/100061732/100070300/100054701/100069870/100059262/100055551/100063252/111772100/100051848/100053811/100034189/100058911/100034187	LOC111767719/NFKBIA/CRK/ARHGEF12/MAPK12/WIPF2/ITGA5/BCAR1/FOS/NFATC3/PIK3R1/AKT1/MAPK11/VAV3/RPS6KA1/ARPC1B/MAP2K2/CXCL8/ROCK2/LOC111770701/MAP3K7/IKBKG/LIMK1/TAB2/ROCK1/TRAF6/RAC1/TAB1/RAC2/SRC/IRAK1/ELMO1/LOC100063252/LOC111772100/ARPC5/PXN/FN1/RPS6KA3/IL10	ecb:111767719/ecb:100058000/ecb:100072356/ecb:100071503/ecb:100056239/ecb:106783281/ecb:100064655/ecb:100068908/ecb:100051632/ecb:100053856/ecb:100050227/ecb:100061130/ecb:100056278/ecb:100057737/ecb:100057166/ecb:100059292/ecb:100063190/ecb:100037400/ecb:100072339/ecb:111770701/ecb:100065841/ecb:100058432/ecb:100062100/ecb:100060433/ecb:100034056/ecb:100052296/ecb:100061732/ecb:100070300/ecb:100…	39
ecb04110	Cell cycle	44/2320	154/6611	0.965822365410563	0.999999999999834	100072578/100052248/100069613/100066106/100033846/100630277/100146270/100059731/100051228/100055046/100054552/100055626/100053348/100062224/100069108/100050436/100059640/100060473/100072806/100051005/100059767/100062044/100070281/100069690/100062649/100054340/100053547/100057866/102149114/100068673/100051765/100068871/100072219/100064022/100051122/100055581/100053690/100054996/100053101/100062249…	HDAC2/E2F3/CREBBP/ANAPC15/SMAD4/CDKN1C/LOC100146270/YWHAG/NDC80/STAG2/CDC27/EP300/CDC20/PPP2CB/MCM3/ZBTB17/PTTG1/ESCO1/ANAPC16/CDK4/ANAPC2/TP53/HDAC1/MAU2/FBXO5/MCM5/NIPBL/E2F2/CCND1/MCM7/TGFB3/PKMYT1/CCNA2/CDKN1A/MAD2L2/RBX1/MCM2/GADD45G/ANAPC13/PDS5B/RAD21/LOC111768045/MYC/CCNB1	ecb:100072578/ecb:100052248/ecb:100069613/ecb:100066106/ecb:100033846/ecb:100630277/ecb:100146270/ecb:100059731/ecb:100051228/ecb:100055046/ecb:100054552/ecb:100055626/ecb:100053348/ecb:100062224/ecb:100069108/ecb:100050436/ecb:100059640/ecb:100060473/ecb:100072806/ecb:100051005/ecb:100059767/ecb:100062044/ecb:100070281/ecb:100069690/ecb:100062649/ecb:100054340/ecb:100053547/ecb:100057866/ecb:102…	44
ecb04962	Vasopressin-regulated water reabsorption	10/2320	43/6611	0.967093500407542	0.999999999999834	100063690/100050675/100054937/100050464/100066842/100063153/100146456/100057002/100064001/100059758	NSF/LOC100050675/CREM/DCTN2/AVP/CREB3L3/ARHGDIG/CREB3L1/ARHGDIB/AQP2	ecb:100063690/ecb:100050675/ecb:100066388/ecb:100050464/ecb:100066842/ecb:100063153/ecb:100146456/ecb:100057002/ecb:100064001/ecb:100059758	10
ecb04620	Toll-like receptor signaling pathway	23/2320	87/6611	0.9676572642505	0.999999999999834	100058000/791248/100056239/100053029/100051632/100052489/100050227/100061130/100056278/100055384/100054991/100063190/100034040/100037400/100065841/100058432/100529854/100060433/100052296/100061732/100070300/100059262/100071786	NFKBIA/TLR7/MAPK12/SPP1/FOS/IFNAR2/PIK3R1/AKT1/MAPK11/IKBKE/CTSK/MAP2K2/LY96/CXCL8/MAP3K7/IKBKG/TICAM2/TAB2/TRAF6/RAC1/TAB1/IRAK1/IRF5	ecb:100058000/ecb:791248/ecb:100056239/ecb:100053029/ecb:100051632/ecb:100052489/ecb:100050227/ecb:100061130/ecb:100056278/ecb:100055384/ecb:100054991/ecb:100063190/ecb:100034040/ecb:100037400/ecb:100065841/ecb:100058432/ecb:100529854/ecb:100060433/ecb:100052296/ecb:100061732/ecb:100070300/ecb:100059262/ecb:100071786	23
ecb01212	Fatty acid metabolism	13/2320	54/6611	0.970737812283002	0.999999999999834	100053305/100051466/100069345/100072956/100072829/100060081/100051475/100069718/100061061/100065344/100061414/111768318/100147113	ELOVL1/ACOX1/ACAA2/HADH/ELOVL6/ELOVL3/OXSM/ACAT1/CPT2/ACSBG2/HSD17B8/LOC111768318/ACADS	ecb:100053305/ecb:100051466/ecb:100069345/ecb:100072956/ecb:100072829/ecb:100060081/ecb:100051475/ecb:100069718/ecb:100061061/ecb:100065344/ecb:100061414/ecb:111768318/ecb:100147113	13
ecb00513	Various types of N-glycan biosynthesis	9/2320	40/6611	0.970922717316169	0.999999999999834	100053042/100053432/100146652/100073289/100056795/100056854/100071776/100050006/100072333	DAD1/MAN2A2/ALG12/HEXB/HEXDC/B4GALNT3/DDOST/CHST8/STT3A	ecb:100053042/ecb:100053432/ecb:100146652/ecb:100073289/ecb:100056795/ecb:100056854/ecb:100071776/ecb:100050006/ecb:100072333	9
ecb04920	Adipocytokine signaling pathway	15/2320	61/6611	0.971550194282478	0.999999999999834	100058000/100034096/100055710/100066082/100061130/100069504/100058432/100034099/100050730/100071524/100033939/100067767/100065344/100034159/100146249	NFKBIA/PRKAG1/PCK1/AGRP/AKT1/LEPR/IKBKG/PRKAG3/SOCS3/POMC/SLC2A4/NFKBIE/ACSBG2/PRKAA2/IRS2	ecb:100058000/ecb:100034096/ecb:100055710/ecb:100066082/ecb:100061130/ecb:100069504/ecb:100058432/ecb:100034099/ecb:100050730/ecb:100071524/ecb:100033939/ecb:100067767/ecb:100065344/ecb:100034159/ecb:100146249	15
ecb04966	Collecting duct acid secretion	4/2320	22/6611	0.976147222792287	0.999999999999834	100057005/100069135/100009691/100147108	ATP6V1C2/ATP4B/SLC4A1/ATP4A	ecb:100057005/ecb:100069135/ecb:100009691/ecb:100147108	4
ecb00982	Drug metabolism - cytochrome P450	5/2320	26/6611	0.976520249604778	0.999999999999834	100050322/100053296/100065342/100056014/100058329	LOC100050322/LOC100053296/LOC100065342/GSTK1/LOC100058329	ecb:100050322/ecb:100053296/ecb:100065342/ecb:100056014/ecb:100058329	5
ecb04540	Gap junction	19/2320	76/6611	0.978267588830384	0.999999999999834	100146832/100059469/100055086/100050675/100054305/100058238/100063190/100065563/100064473/100062549/100065776/100052388/100070498/100055481/100069870/100065732/100057796/100071665/100062195	ADRB1/NRAS/PDGFA/LOC100050675/ADCY4/GNAI3/MAP2K2/ADCY1/KRAS/PRKCG/TUBB4A/LOC100052388/ADCY5/HRAS/SRC/LOC100065732/ADCY8/PDGFRB/DRD2	ecb:100146832/ecb:100059469/ecb:100055086/ecb:100050675/ecb:100054305/ecb:100058238/ecb:100063190/ecb:100065563/ecb:100051785/ecb:100062549/ecb:100065776/ecb:100052388/ecb:100070498/ecb:100055481/ecb:100069870/ecb:100052388/ecb:100057796/ecb:100071665/ecb:100062195	19
ecb04936	Alcoholic liver disease	31/2320	116/6611	0.979249082698554	0.999999999999834	100055479/100058000/100051466/100055111/100034096/100068009/100056239/100060577/100061130/100056278/100060505/100055384/100034121/100051087/100034040/100037400/100065841/100058432/100034099/100053275/100060433/102149114/100060539/100052296/100070300/100233237/100059262/100055511/100034159/100055241/100058271	ALDH16A1/NFKBIA/ACOX1/ALDH1B1/PRKAG1/TRA2A/MAPK12/ALDH9A1/AKT1/MAPK11/LOC100060505/IKBKE/CXCL1/TAB3/LY96/CXCL8/MAP3K7/IKBKG/PRKAG3/C3AR1/TAB2/CCND1/LOC100060539/TRAF6/TAB1/CXCL2/IRAK1/IL17RA/PRKAA2/CTNNB1/IL17RC	ecb:100055479/ecb:100058000/ecb:100051466/ecb:100055111/ecb:100034096/ecb:100068009/ecb:100056239/ecb:100060577/ecb:100061130/ecb:100056278/ecb:100060505/ecb:100055384/ecb:100034121/ecb:100051087/ecb:100034040/ecb:100037400/ecb:100065841/ecb:100058432/ecb:100034099/ecb:100053275/ecb:100060433/ecb:102149114/ecb:100060539/ecb:100052296/ecb:100070300/ecb:100233237/ecb:100059262/ecb:100055511/ecb:100…	31
ecb00533	Glycosaminoglycan biosynthesis - keratan sulfate	2/2320	14/6611	0.97991127508821	0.999999999999834	100068994/100147045	CHST6/CHST2	ecb:100068994/ecb:100147045	2
ecb04668	TNF signaling pathway	28/2320	107/6611	0.981767904339687	0.999999999999834	100058000/100056239/100051632/100050227/100061130/100056278/100034121/100054937/100051087/100629131/100059348/100063153/100065841/100058432/100060433/100034170/100071680/100070300/100050730/100070334/100233237/100064289/100057002/100033910/100054255/102150350/100073197/100050279	NFKBIA/MAPK12/FOS/PIK3R1/AKT1/MAPK11/CXCL1/CREM/TAB3/LIF/ATF6B/CREB3L3/MAP3K7/IKBKG/TAB2/MMP14/DAB2IP/TAB1/SOCS3/ATF4/CXCL2/JAG1/CREB3L1/SELE/RIPK3/CX3CL1/TNFAIP3/RPS6KA4	ecb:100058000/ecb:100056239/ecb:100051632/ecb:100050227/ecb:100061130/ecb:100056278/ecb:100034121/ecb:100066388/ecb:100051087/ecb:100629131/ecb:100059348/ecb:100063153/ecb:100065841/ecb:100058432/ecb:100060433/ecb:100034170/ecb:100071680/ecb:100070300/ecb:100050730/ecb:100070334/ecb:100233237/ecb:100064289/ecb:100057002/ecb:100033910/ecb:100054255/ecb:102150350/ecb:100073197/ecb:100050279	28
ecb00062	Fatty acid elongation	5/2320	27/6611	0.982394497238329	0.999999999999834	100053305/100069345/100072956/100072829/100060081	ELOVL1/ACAA2/HADH/ELOVL6/ELOVL3	ecb:100053305/ecb:100069345/ecb:100072956/ecb:100072829/ecb:100060081	5
ecb04211	Longevity regulating pathway	21/2320	84/6611	0.982685026130137	0.999999999999834	100034096/100059469/100064440/100050227/100061130/100054937/100054305/100059348/111776000/100063153/100062044/100065563/100064473/100034099/100070498/100055481/100070334/100057002/100057796/100034159/100146249	PRKAG1/NRAS/RHEB/PIK3R1/AKT1/CREM/ADCY4/ATF6B/INS/CREB3L3/TP53/ADCY1/KRAS/PRKAG3/ADCY5/HRAS/ATF4/CREB3L1/ADCY8/PRKAA2/IRS2	ecb:100034096/ecb:100059469/ecb:100064440/ecb:100050227/ecb:100061130/ecb:100066388/ecb:100054305/ecb:100059348/ecb:111776000/ecb:100063153/ecb:100062044/ecb:100065563/ecb:100051785/ecb:100034099/ecb:100070498/ecb:100055481/ecb:100070334/ecb:100057002/ecb:100057796/ecb:100034159/ecb:100146249	21
ecb04622	RIG-I-like receptor signaling pathway	12/2320	53/6611	0.982746794942116	0.999999999999834	100058000/100056239/100069139/100056278/100059639/100055384/100037400/100065841/100058432/100052296/100058480/100055392	NFKBIA/MAPK12/TBKBP1/MAPK11/TKFC/IKBKE/CXCL8/MAP3K7/IKBKG/TRAF6/DDX3X/PIN1	ecb:100058000/ecb:100056239/ecb:100069139/ecb:100056278/ecb:100059639/ecb:100055384/ecb:100037400/ecb:100065841/ecb:100058432/ecb:100052296/ecb:100058480/ecb:100055392	12
ecb04216	Ferroptosis	8/2320	39/6611	0.984723529390742	0.999999999999834	100069411/100062485/100050579/100065904/100069058/100062044/100063433/100073008	GSS/NCOA4/PCBP1/PRNP/HMOX1/TP53/SLC7A11/SAT2	ecb:100069411/ecb:100062485/ecb:100050579/ecb:100065904/ecb:100069058/ecb:100062044/ecb:100063433/ecb:100073008	8
ecb03060	Protein export	4/2320	24/6611	0.987165095573685	0.999999999999834	100629979/100629957/100056354/100630021	SEC61G/SRPRB/OXA1L/SEC61B	ecb:100629979/ecb:100629957/ecb:100056354/ecb:100630021	4
ecb04064	NF-kappa B signaling pathway	27/2320	106/6611	0.987545206416269	0.999999999999834	111767719/100053129/100058000/100058364/111770212/100070664/100065499/100034121/100051087/100072886/100034040/100037400/100065841/100058432/100529854/100009699/100060433/100630643/100052296/100070300/100069777/100233237/100059262/100054996/111772100/100073197/100056542	LOC111767719/LYN/NFKBIA/LTB/LOC111770212/RELB/EDA/CXCL1/TAB3/PLAU/LY96/CXCL8/MAP3K7/IKBKG/TICAM2/IL1R1/TAB2/CCL19/TRAF6/TAB1/CARD10/CXCL2/IRAK1/GADD45G/LOC111772100/TNFAIP3/CARD14	ecb:111767719/ecb:100053129/ecb:100058000/ecb:100058364/ecb:111770212/ecb:100070664/ecb:100065499/ecb:100034121/ecb:100051087/ecb:100072886/ecb:100034040/ecb:100037400/ecb:100065841/ecb:100058432/ecb:100529854/ecb:100009699/ecb:100060433/ecb:100630643/ecb:100052296/ecb:100070300/ecb:100069777/ecb:100233237/ecb:100059262/ecb:100054996/ecb:111772100/ecb:100073197/ecb:100056542	27
ecb04662	B cell receptor signaling pathway	21/2320	86/6611	0.987989516343035	0.999999999999834	100053129/100058000/100059469/102148803/100054684/100051632/100053856/100065099/100050227/100061130/100061874/100057737/100063190/100054595/100058432/100064473/100061732/100054701/100055481/100067767/100072862	LYN/NFKBIA/NRAS/LOC102148803/LOC100054684/FOS/NFATC3/BLK/PIK3R1/AKT1/PPP3R1/VAV3/MAP2K2/LOC100054595/IKBKG/KRAS/RAC1/RAC2/HRAS/NFKBIE/PPP3CB	ecb:100053129/ecb:100058000/ecb:100059469/ecb:102148803/ecb:100054684/ecb:100051632/ecb:100053856/ecb:100065099/ecb:100050227/ecb:100061130/ecb:100061874/ecb:100057737/ecb:100063190/ecb:100054595/ecb:100058432/ecb:100051785/ecb:100061732/ecb:100054701/ecb:100055481/ecb:100067767/ecb:100072862	21
ecb04062	Chemokine signaling pathway	47/2320	172/6611	0.988722169184874	0.999999999999834	100146209/100053129/100055159/100058000/100066885/106782014/100071540/100072356/100069151/100059469/100068908/100070446/111770212/100050227/100061130/100057737/100034121/100054305/100052560/102150259/100058238/100037400/100065563/100072339/100058432/100064473/100034056/100630643/100062779/100061732/100054701/100055409/100070498/100050974/100055481/100065437/100069870/100233237/100630493/100055551…	SHC2/LYN/CCR6/NFKBIA/CCL25/GNG8/CCL15/CRK/GRK1/NRAS/BCAR1/DOCK2/LOC111770212/PIK3R1/AKT1/VAV3/CXCL1/ADCY4/GNB3/CCL1/GNAI3/CXCL8/ADCY1/ROCK2/IKBKG/KRAS/ROCK1/CCL19/PIK3R6/RAC1/RAC2/CCR8/ADCY5/CXCR4/HRAS/CCR3/SRC/CXCL2/GNG10/ELMO1/ADCY8/RASGRP2/PXN/GNB1/CX3CL1/CCL16/GNG5	ecb:100146209/ecb:100053129/ecb:100055159/ecb:100058000/ecb:100066885/ecb:106782014/ecb:100071540/ecb:100072356/ecb:100069151/ecb:100059469/ecb:100068908/ecb:100070446/ecb:111770212/ecb:100050227/ecb:100061130/ecb:100057737/ecb:100034121/ecb:100054305/ecb:100052560/ecb:102150259/ecb:100058238/ecb:100037400/ecb:100065563/ecb:100072339/ecb:100058432/ecb:100051785/ecb:100034056/ecb:100630643/ecb:100…	47
ecb04623	Cytosolic DNA-sensing pathway	13/2320	59/6611	0.989935728623966	0.999999999999834	100058000/100629865/100057117/100055754/100055384/100058432/100063767/100067982/111776015/100054935/100063252/100054255/100055372	NFKBIA/POLR2L/POLR3D/ZBP1/IKBKE/IKBKG/TREX1/CGAS/POLR2L/POLR2F/LOC100063252/RIPK3/POLR1C	ecb:100058000/ecb:100629865/ecb:100057117/ecb:100055754/ecb:100055384/ecb:100058432/ecb:100063767/ecb:100067982/ecb:111776015/ecb:100054935/ecb:100063252/ecb:100054255/ecb:100055372	13
ecb04068	FoxO signaling pathway	32/2320	124/6611	0.990107185103321	0.999999999999834	100067841/100068333/100069613/100034096/100033846/100059469/100055710/100056239/102147730/100055626/111772881/100051951/100050227/100061130/100056278/100052097/111776000/100063190/100630736/100064473/100034099/102149114/100051765/100064022/100051425/100055481/100054996/100033939/100034187/100034159/100146249/100050093	FOXO6/HOMER2/CREBBP/PRKAG1/SMAD4/NRAS/PCK1/MAPK12/KLF2/EP300/CCNG2/FBXO25/PIK3R1/AKT1/MAPK11/PRMT1/INS/MAP2K2/PDPK1/KRAS/PRKAG3/CCND1/TGFB3/CDKN1A/CCNG2/HRAS/GADD45G/SLC2A4/IL10/PRKAA2/IRS2/CCNB1	ecb:100067841/ecb:100068333/ecb:100069613/ecb:100034096/ecb:100033846/ecb:100059469/ecb:100055710/ecb:100056239/ecb:102147730/ecb:100055626/ecb:111767499/ecb:100051951/ecb:100050227/ecb:100061130/ecb:100056278/ecb:100052097/ecb:111776000/ecb:100063190/ecb:100630736/ecb:100051785/ecb:100034099/ecb:102149114/ecb:100051765/ecb:100064022/ecb:111767499/ecb:100055481/ecb:100054996/ecb:100033939/ecb:100…	32
ecb04152	AMPK signaling pathway	27/2320	108/6611	0.991162685933332	0.999999999999834	100063910/100034096/100055710/100070133/100064440/100051737/100070251/100062224/100050227/100061130/100054937/111776000/100069504/100063153/100065841/100630736/100034099/100056007/102149114/100072219/100057002/100033939/100059955/100034159/100066413/100146249/100060819	FBP1/PRKAG1/PCK1/PPP2R2C/RHEB/PPP2R2D/PFKFB3/PPP2CB/PIK3R1/AKT1/CREM/INS/LEPR/CREB3L3/MAP3K7/PDPK1/PRKAG3/HNF4A/CCND1/CCNA2/CREB3L1/SLC2A4/PPP2R2A/PRKAA2/RAB2A/IRS2/ELAVL1	ecb:100063910/ecb:100034096/ecb:100055710/ecb:100070133/ecb:100064440/ecb:100051737/ecb:100070251/ecb:100062224/ecb:100050227/ecb:100061130/ecb:100066388/ecb:111776000/ecb:100069504/ecb:100063153/ecb:100065841/ecb:100630736/ecb:100034099/ecb:100056007/ecb:102149114/ecb:100072219/ecb:100057002/ecb:100033939/ecb:100059955/ecb:100034159/ecb:100066413/ecb:100146249/ecb:100060819	27
ecb00920	Sulfur metabolism	1/2320	11/6611	0.991424709961772	0.999999999999834	100034054	SELENBP1	ecb:100034054	1
ecb05235	PD-L1 expression and PD-1 checkpoint pathway in cancer	22/2320	92/6611	0.992607876381845	0.999999999999834	111767719/100058000/100059469/100056239/100051632/100053856/100050227/100061130/100056278/100061874/100063190/100058432/100064473/100053960/100529854/100054008/100052296/100055481/111772100/100067767/100061166/100072862	LOC111767719/NFKBIA/NRAS/MAPK12/FOS/NFATC3/PIK3R1/AKT1/MAPK11/PPP3R1/MAP2K2/IKBKG/KRAS/BATF3/TICAM2/JAK1/TRAF6/HRAS/LOC111772100/NFKBIE/HIF1A/PPP3CB	ecb:111767719/ecb:100058000/ecb:100059469/ecb:100056239/ecb:100051632/ecb:100053856/ecb:100050227/ecb:100061130/ecb:100056278/ecb:100061874/ecb:100063190/ecb:100058432/ecb:100051785/ecb:100053960/ecb:100529854/ecb:100054008/ecb:100052296/ecb:100055481/ecb:111772100/ecb:100067767/ecb:100061166/ecb:100072862	22
ecb04612	Antigen processing and presentation	21/2320	89/6611	0.993215438497647	0.999999999999834	100050904/111767719/100069652/100034150/100061532/100062618/100054937/100009679/100050550/100057920/100033837/100070878/100072809/100052125/100050827/100051595/100062540/111772100/100629616/111769297/100062688	LOC100050904/LOC111767719/RFXANK/HSP90AB1/CTSL/LOC100062618/CREM/HSPA8/EQMCE1/LOC100057920/HSP90AA1/IFI30/HSPA4/DQA/HSPA1A/HSPA6/KLRD1/LOC111772100/HSPA2/LOC111769297/LOC100062688	ecb:100050904/ecb:111767719/ecb:100069652/ecb:100034150/ecb:100061532/ecb:100062618/ecb:100066388/ecb:100009679/ecb:100050550/ecb:100057920/ecb:100033837/ecb:100070878/ecb:100072809/ecb:100052125/ecb:100050827/ecb:100051595/ecb:100062540/ecb:111772100/ecb:100629616/ecb:111769297/ecb:100062688	21
ecb01040	Biosynthesis of unsaturated fatty acids	4/2320	26/6611	0.993222287889292	0.999999999999834	100053305/100051466/100072829/100060081	ELOVL1/ACOX1/ELOVL6/ELOVL3	ecb:100053305/ecb:100051466/ecb:100072829/ecb:100060081	4
ecb01524	Platinum drug resistance	15/2320	68/6611	0.99330089338264	0.999999999999834	100060654/100050322/100064497/100146270/100054739/100050227/100061130/100062044/100058329/100630736/100072399/100064022/100065660/100054988/100067518	ABCC2/LOC100050322/XPA/LOC100146270/ERBB2/PIK3R1/AKT1/TP53/LOC100058329/PDPK1/REV3L/CDKN1A/ERCC1/BID/POLH	ecb:100060654/ecb:100050322/ecb:100064497/ecb:100146270/ecb:100054739/ecb:100050227/ecb:100061130/ecb:100062044/ecb:100058329/ecb:100630736/ecb:100072399/ecb:100064022/ecb:100065660/ecb:100054988/ecb:100067518	15
ecb04660	T cell receptor signaling pathway	25/2320	103/6611	0.993559511794754	0.999999999999834	111767719/100058000/100059469/100071463/100056239/100051632/100053856/100050227/100061130/100056278/100061874/100057737/100061819/100051005/100063190/100065841/100630736/100058432/100064473/100055481/111772100/100067931/100034187/100067767/100072862	LOC111767719/NFKBIA/NRAS/PAK6/MAPK12/FOS/NFATC3/PIK3R1/AKT1/MAPK11/PPP3R1/VAV3/CBLB/CDK4/MAP2K2/MAP3K7/PDPK1/IKBKG/KRAS/HRAS/LOC111772100/CTLA4/IL10/NFKBIE/PPP3CB	ecb:111767719/ecb:100058000/ecb:100059469/ecb:100071463/ecb:100056239/ecb:100051632/ecb:100053856/ecb:100050227/ecb:100061130/ecb:100056278/ecb:100061874/ecb:100057737/ecb:100061819/ecb:100051005/ecb:100063190/ecb:100065841/ecb:100630736/ecb:100058432/ecb:100051785/ecb:100055481/ecb:111772100/ecb:100067931/ecb:100034187/ecb:100067767/ecb:100072862	25
ecb04940	Type I diabetes mellitus	16/2320	72/6611	0.993902847389338	0.999999999999834	111767719/100053327/100055651/100055147/100052638/111768988/111767413/100050550/111776000/100057920/100056346/100052125/100033978/111772100/100067294/100064969	LOC111767719/LOC100053327/LOC100055651/HSPD1/LOC100052638/LOC111768988/LOC111767413/EQMCE1/INS/LOC100057920/PTPRN/DQA/GZMB/LOC111772100/PTPRN2/IL1A	ecb:111767719/ecb:100053327/ecb:100055651/ecb:100055147/ecb:100052638/ecb:111767413/ecb:111767413/ecb:100050550/ecb:111776000/ecb:100057920/ecb:100056346/ecb:100052125/ecb:100033978/ecb:111772100/ecb:100067294/ecb:100064969	16
ecb05221	Acute myeloid leukemia	14/2320	65/6611	0.994128914313596	0.999999999999834	100070920/100059469/100034167/100050227/100061130/100063190/100058432/100064473/102149114/100072219/100055481/100051565/100051950/100068097	MPO/NRAS/PER2/PIK3R1/AKT1/MAP2K2/IKBKG/KRAS/CCND1/CCNA2/HRAS/DUSP6/RUNX1/MYC	ecb:100070920/ecb:100059469/ecb:100034167/ecb:100050227/ecb:100061130/ecb:100063190/ecb:100058432/ecb:100051785/ecb:102149114/ecb:100072219/ecb:100055481/ecb:100051565/ecb:100051950/ecb:100068097	14
ecb03013	Nucleocytoplasmic transport	26/2320	107/6611	0.994223176203065	0.999999999999834	100070317/100067814/106782613/100054592/100057913/100050441/111767496/100052650/100056362/100060857/100053709/100059017/100055091/100066078/100059063/100052986/100146384/100071467/100069121/100034052/100063811/100630015/102149448/100053778/111774246/100061320	RANBP17/CASC3/ALYREF/AHCTF1/SEC13/RAE1/LOC111767496/KPNA4/XPO7/LOC100060857/NUPL2/THOC5/THOC2/NUP153/PYM1/NUP98/DDX39B/SRRM1/KPNB1/RBM8A/AAAS/SUMO3/NXT1/KPNA2/LOC111774246/POM121C	ecb:100070317/ecb:100067814/ecb:106782613/ecb:100054592/ecb:100057913/ecb:100050441/ecb:111767496/ecb:100052650/ecb:100056362/ecb:100060857/ecb:100053709/ecb:100059017/ecb:100055091/ecb:100066078/ecb:100059063/ecb:100052986/ecb:100146384/ecb:100071467/ecb:100069121/ecb:100034052/ecb:100063811/ecb:100049890/ecb:102149448/ecb:100053778/ecb:111774246/ecb:100061320	26
ecb04672	Intestinal immune network for IgA production	11/2320	55/6611	0.995391314583195	0.999999999999834	111767719/100066885/100061137/100055833/100057048/100052125/100050974/100147233/111772100/100034187/102149135	LOC111767719/CCL25/AICDA/TNFRSF17/ICOSLG/DQA/CXCR4/TNFSF13/LOC111772100/IL10/MADCAM1	ecb:111767719/ecb:100066885/ecb:100061137/ecb:100055833/ecb:100057048/ecb:100052125/ecb:100050974/ecb:100147233/ecb:111772100/ecb:100034187/ecb:102149135	11
ecb05320	Autoimmune thyroid disease	15/2320	70/6611	0.995702908164012	0.999999999999834	111767719/100053327/100055651/100052638/100034174/111768988/111767413/100050550/100057920/100052125/100033978/111772100/100067931/100034187/100072955	LOC111767719/LOC100053327/LOC100055651/LOC100052638/CGA/LOC111768988/LOC111767413/EQMCE1/LOC100057920/DQA/GZMB/LOC111772100/CTLA4/IL10/TPO	ecb:111767719/ecb:100053327/ecb:100055651/ecb:100052638/ecb:100034174/ecb:111767413/ecb:111767413/ecb:100050550/ecb:100057920/ecb:100052125/ecb:100033978/ecb:111772100/ecb:100067931/ecb:100034187/ecb:100072955	15
ecb04217	Necroptosis	37/2320	146/6611	0.995901983791877	0.999999999999834	100061820/100054146/100034150/100052260/100051010/100053545/100052489/100069227/100055754/100051233/100054058/100071038/111771646/100071062/100064139/102147996/111774230/102149092/100033837/100529854/100054008/100063355/100062974/100062747/100146385/100067987/100146368/100057184/100063252/100050276/100054255/100073197/100146128/100053325/100064969/100054988/100068283	PPID/LOC100054146/HSP90AB1/CHMP1A/VPS4B/LOC100053545/IFNAR2/CHMP4B/ZBP1/CHMP4A/LOC100054058/PLA2G4E/LOC111771646/PLA2G4B/GLUD1/LOC102147996/LOC111774230/LOC102149092/HSP90AA1/TICAM2/JAK1/LOC100063355/VDAC1/LOC100062747/LOC100146385/RBCK1/CAMK2B/CHMP4C/LOC100063252/CHMP6/RIPK3/TNFAIP3/SLC25A6/LOC100053325/IL1A/BID/CHMP5	ecb:100061820/ecb:100054146/ecb:100034150/ecb:100052260/ecb:100051010/ecb:100053545/ecb:100052489/ecb:100069227/ecb:100055754/ecb:100051233/ecb:100054113/ecb:100071038/ecb:111771646/ecb:100071062/ecb:100064139/ecb:102147996/ecb:111774230/ecb:111771646/ecb:100033837/ecb:100529854/ecb:100054008/ecb:100063355/ecb:100062974/ecb:100062747/ecb:100054146/ecb:100067987/ecb:100146368/ecb:100057184/ecb:100…	37
ecb00970	Aminoacyl-tRNA biosynthesis	8/2320	44/6611	0.995925221082298	0.999999999999834	100072383/100058110/100053641/100050336/100054983/100061748/100067546/100049915	HARS2/SARS/QARS/PSTK/AARS/HARS/SEPSECS/IARS2	ecb:100072383/ecb:100058110/ecb:100053641/ecb:100050336/ecb:100054983/ecb:100061748/ecb:100067546/ecb:100049915	8
ecb04137	Mitophagy - animal	14/2320	68/6611	0.997061088372728	0.999999999999834	100057832/100054317/100059469/100629527/100052295/100062044/100064473/100066488/100055481/100070334/100069870/100066433/100061166/100056274	PRKN/BNIP3L/NRAS/SP1/BECN1/TP53/KRAS/EIF2AK3/HRAS/ATF4/SRC/TFEB/HIF1A/TBC1D17	ecb:100057832/ecb:100054317/ecb:100059469/ecb:100629527/ecb:100052295/ecb:100062044/ecb:100051785/ecb:100066488/ecb:100055481/ecb:100070334/ecb:100069870/ecb:100066433/ecb:100061166/ecb:100056274	14
ecb05140	Leishmaniasis	17/2320	79/6611	0.997110027894303	0.999999999999834	100058000/100056239/100051632/100056278/100060505/791246/100065841/100060433/100054008/100060539/100052296/100051765/100070300/100052125/100059262/100034187/100064969	NFKBIA/MAPK12/FOS/MAPK11/LOC100060505/NOS2/MAP3K7/TAB2/JAK1/LOC100060539/TRAF6/TGFB3/TAB1/DQA/IRAK1/IL10/IL1A	ecb:100058000/ecb:100056239/ecb:100051632/ecb:100056278/ecb:100060505/ecb:791246/ecb:100065841/ecb:100060433/ecb:100054008/ecb:100060539/ecb:100052296/ecb:100051765/ecb:100070300/ecb:100052125/ecb:100059262/ecb:100034187/ecb:100064969	17
ecb04650	Natural killer cell mediated cytotoxicity	26/2320	113/6611	0.998151858489711	0.999999999999834	100146209/100053327/100055651/100059469/100052638/100052489/100064097/100050227/100061874/100062618/100057737/111768988/111767413/100063190/100064473/100062549/100061732/100054701/100055481/100033978/100062540/100062688/100072862/100054988/106782043/106782936	SHC2/LOC100053327/LOC100055651/NRAS/LOC100052638/IFNAR2/LOC100064097/PIK3R1/PPP3R1/LOC100062618/VAV3/LOC111768988/LOC111767413/MAP2K2/KRAS/PRKCG/RAC1/RAC2/HRAS/GZMB/KLRD1/LOC100062688/PPP3CB/BID/LOC106782043/LOC106782936	ecb:100146209/ecb:100053327/ecb:100055651/ecb:100059469/ecb:100052638/ecb:100052489/ecb:100064097/ecb:100050227/ecb:100061874/ecb:100062618/ecb:100057737/ecb:111767413/ecb:111767413/ecb:100063190/ecb:100051785/ecb:100062549/ecb:100061732/ecb:100054701/ecb:100055481/ecb:100033978/ecb:100062540/ecb:100062688/ecb:100072862/ecb:100054988/ecb:106782043/ecb:106782936	26
ecb05332	Graft-versus-host disease	15/2320	75/6611	0.998656979715485	0.999999999999834	111767719/100053327/100055651/100052638/100062618/111768988/111767413/100050550/100057920/100052125/100033978/100062540/111772100/100062688/100064969	LOC111767719/LOC100053327/LOC100055651/LOC100052638/LOC100062618/LOC111768988/LOC111767413/EQMCE1/LOC100057920/DQA/GZMB/KLRD1/LOC111772100/LOC100062688/IL1A	ecb:111767719/ecb:100053327/ecb:100055651/ecb:100052638/ecb:100062618/ecb:111767413/ecb:111767413/ecb:100050550/ecb:100057920/ecb:100052125/ecb:100033978/ecb:100062540/ecb:111772100/ecb:100062688/ecb:100064969	15
ecb05162	Measles	31/2320	132/6611	0.99865980565858	0.999999999999834	100050904/111767719/100058000/791248/100053816/100051632/100052489/100070292/100050227/100061130/100055384/100009679/100061819/100051005/100062044/100065841/100058432/100060433/100066488/102149114/100054008/100052296/100050827/100051595/100059262/111772100/100629616/111769297/100073197/100064969/100054988	LOC100050904/LOC111767719/NFKBIA/TLR7/SLAMF1/FOS/IFNAR2/IL2RA/PIK3R1/AKT1/IKBKE/HSPA8/CBLB/CDK4/TP53/MAP3K7/IKBKG/TAB2/EIF2AK3/CCND1/JAK1/TRAF6/HSPA1A/HSPA6/IRAK1/LOC111772100/HSPA2/LOC111769297/TNFAIP3/IL1A/BID	ecb:100050904/ecb:111767719/ecb:100058000/ecb:791248/ecb:100053816/ecb:100051632/ecb:100052489/ecb:100070292/ecb:100050227/ecb:100061130/ecb:100055384/ecb:100009679/ecb:100061819/ecb:100051005/ecb:100062044/ecb:100065841/ecb:100058432/ecb:100060433/ecb:100066488/ecb:102149114/ecb:100054008/ecb:100052296/ecb:100050827/ecb:100051595/ecb:100059262/ecb:111772100/ecb:100629616/ecb:111769297/ecb:100073…	31
ecb00510	N-Glycan biosynthesis	9/2320	52/6611	0.998667710869432	0.999999999999834	100053042/100053432/100146652/100070129/100065925/100055333/100071776/100058438/100072333	DAD1/MAN2A2/ALG12/DOLK/ALG5/MGAT3/DDOST/MGAT5B/STT3A	ecb:100053042/ecb:100053432/ecb:100146652/ecb:100070129/ecb:100065925/ecb:100055333/ecb:100071776/ecb:100058438/ecb:100072333	9
ecb04659	Th17 cell differentiation	25/2320	112/6611	0.998884315443999	0.999999999999834	111767719/100058000/100033846/100034150/100056239/100034230/100051632/100053856/100070292/100063061/100056278/100054611/100061874/100033837/100058432/100009699/100054008/100052125/102150342/100146965/111772100/100067767/100061166/100072862/100051950	LOC111767719/NFKBIA/SMAD4/HSP90AB1/MAPK12/IL23A/FOS/NFATC3/IL2RA/EBI3/MAPK11/LOC100054611/PPP3R1/HSP90AA1/IKBKG/IL1R1/JAK1/DQA/IL27RA/IL12RB1/LOC111772100/NFKBIE/HIF1A/PPP3CB/RUNX1	ecb:111767719/ecb:100058000/ecb:100033846/ecb:100034150/ecb:100056239/ecb:100034230/ecb:100051632/ecb:100053856/ecb:100070292/ecb:100063061/ecb:100056278/ecb:100054611/ecb:100061874/ecb:100033837/ecb:100058432/ecb:100009699/ecb:100054008/ecb:100052125/ecb:102150342/ecb:100146965/ecb:111772100/ecb:100067767/ecb:100061166/ecb:100072862/ecb:100051950	25
ecb04380	Osteoclast differentiation	31/2320	133/6611	0.99889161654171	0.999999999999834	100058000/100056239/102148803/100054684/111769673/100051930/100051632/100052489/100050227/100061130/100056278/100070664/100061874/100054991/100054937/100065841/100054595/100058432/100009699/100067519/100060433/100054008/100052296/100061732/100070300/100050730/100067561/100067384/100049947/100072862/100064969	NFKBIA/MAPK12/LOC102148803/LOC100054684/JUND/FOSL1/FOS/IFNAR2/PIK3R1/AKT1/MAPK11/RELB/PPP3R1/CTSK/CREM/MAP3K7/LOC100054595/IKBKG/IL1R1/LOC100067519/TAB2/JAK1/TRAF6/RAC1/TAB1/SOCS3/LOC100067561/LOC100067384/FHL2/PPP3CB/IL1A	ecb:100058000/ecb:100056239/ecb:102148803/ecb:100054684/ecb:111769673/ecb:100051930/ecb:100051632/ecb:100052489/ecb:100050227/ecb:100061130/ecb:100056278/ecb:100070664/ecb:100061874/ecb:100054991/ecb:100066388/ecb:100065841/ecb:100054595/ecb:100058432/ecb:100009699/ecb:111769970/ecb:100060433/ecb:100054008/ecb:100052296/ecb:100061732/ecb:100070300/ecb:100050730/ecb:100067561/ecb:100067384/ecb:100…	31
ecb04142	Lysosome	30/2320	131/6611	0.999166600936479	0.999999999999834	100069456/100053137/100054483/100061385/100049995/100053908/100069983/100061532/111767568/100061845/100066052/100054991/100055161/100056499/100067580/102150352/100061559/100073289/100037416/100071127/100061230/100055375/100057364/100059318/100060194/111770943/100060636/100059945/100073158/100146798	AP3S2/LOC100053137/AP1G1/SORT1/WDR7/PLA2G15/NAGPA/CTSL/LOC111767568/HYAL2/NAGLU/CTSK/CTSE/SGSH/GNPTG/PSAPL1/M6PR/HEXB/GUSB/CTSA/AP1S3/CLTA/CLTC/AP4B1/AP1S1/LOC111770943/AGA/LAPTM4B/AP3S1/AP3B2	ecb:100069456/ecb:100053137/ecb:100054483/ecb:100061385/ecb:100049995/ecb:100053908/ecb:100069983/ecb:100061532/ecb:111767568/ecb:100061845/ecb:100066052/ecb:100054991/ecb:100055161/ecb:100056499/ecb:100067580/ecb:102150352/ecb:100061559/ecb:100073289/ecb:100037416/ecb:100071127/ecb:100061230/ecb:100055375/ecb:100057364/ecb:100059318/ecb:100060194/ecb:111770943/ecb:100060636/ecb:100059945/ecb:100…	30
ecb05340	Primary immunodeficiency	5/2320	37/6611	0.999217062645731	0.999999999999834	100069652/100061137/100056971/100058432/100070773	RFXANK/AICDA/AIRE/IKBKG/ADA	ecb:100069652/ecb:100061137/ecb:100056971/ecb:100058432/ecb:100070773	5
ecb04140	Autophagy - animal	31/2320	135/6611	0.999246435681691	0.999999999999834	100057841/100059469/100072811/100064440/100061532/100062224/100050227/100061130/100146703/100052295/111776000/100053197/100063190/100065841/100630736/100060823/100064473/100063565/100066488/100052296/100062885/102148738/100055481/100065484/100061166/100051331/100034159/100056276/100146249/100146693/100054652	ATG4D/NRAS/DDIT4/RHEB/CTSL/PPP2CB/PIK3R1/AKT1/MLST8/BECN1/INS/VAMP8/MAP2K2/MAP3K7/PDPK1/WIPI2/KRAS/RRAGA/EIF2AK3/TRAF6/RAB39B/PRAP1/HRAS/WDR41/HIF1A/RAB1A/PRKAA2/IGBP1/IRS2/ATG16L2/ATG2B	ecb:100057841/ecb:100059469/ecb:100072811/ecb:100064440/ecb:100061532/ecb:100062224/ecb:100050227/ecb:100061130/ecb:100146703/ecb:100052295/ecb:111776000/ecb:100053197/ecb:100063190/ecb:100065841/ecb:100630736/ecb:100060823/ecb:100051785/ecb:100063565/ecb:100066488/ecb:100052296/ecb:100062885/ecb:102148738/ecb:100055481/ecb:100065484/ecb:100061166/ecb:100051331/ecb:100034159/ecb:100056276/ecb:100…	31
ecb00562	Inositol phosphate metabolism	13/2320	71/6611	0.99945192174046	0.999999999999834	100056580/100066727/100070387/100057017/100049953/100065899/100054233/100147269/111770195/100070364/100058547/100064142/100058669	MIOX/FIG4/PIP5KL1/PI4KA/PLCH1/CDIPT/PLCD1/ITPKA/PLCH2/LOC100070364/INPP5J/PLCD3/IMPA2	ecb:100056580/ecb:100066727/ecb:100070364/ecb:100057017/ecb:100049953/ecb:100065899/ecb:100054233/ecb:100147269/ecb:111770195/ecb:100070364/ecb:100058547/ecb:100064142/ecb:100058669	13
ecb05323	Rheumatoid arthritis	18/2320	90/6611	0.999461679345098	0.999999999999834	111767719/100057005/100034230/100058364/100051632/100061532/100034121/100033896/100054991/100037400/100056037/100051765/100052125/100233237/100147233/111772100/100067931/100064969	LOC111767719/ATP6V1C2/IL23A/LTB/FOS/CTSL/CXCL1/MMP1/CTSK/CXCL8/IL11/TGFB3/DQA/CXCL2/TNFSF13/LOC111772100/CTLA4/IL1A	ecb:111767719/ecb:100057005/ecb:100034230/ecb:100058364/ecb:100051632/ecb:100061532/ecb:100034121/ecb:100033896/ecb:100054991/ecb:100037400/ecb:100056037/ecb:100051765/ecb:100052125/ecb:100233237/ecb:100147233/ecb:111772100/ecb:100067931/ecb:100064969	18
ecb05169	Epstein-Barr virus infection	51/2320	206/6611	0.999542649398823	0.999999999999834	111767719/100053129/100072578/100058000/100052248/102150324/100056239/100059578/100052489/100050227/100061130/100056278/100067363/100070664/100055384/100050550/100051005/100057920/100062044/100070281/100065841/100071400/100057015/100058432/100054735/100057866/100053987/100060433/100216429/102149114/100054008/100052296/100061732/100070300/100052125/100072219/100070913/100064022/100062573/100059262…	LOC111767719/LYN/HDAC2/NFKBIA/E2F3/SEM1/MAPK12/SNW1/IFNAR2/PIK3R1/AKT1/MAPK11/PSMD7/RELB/IKBKE/EQMCE1/CDK4/LOC100057920/TP53/HDAC1/MAP3K7/RUNX3/PSMD1/IKBKG/NEDD4/E2F2/PSMC5/TAB2/PSMD4/CCND1/JAK1/TRAF6/RAC1/TAB1/DQA/CCNA2/RBPJL/CDKN1A/PSMC1/IRAK1/NCOR2/GADD45G/LOC111772100/NFKBIE/TNFAIP3/RBPJ/PSMC2/PSMD3/BID/PSMD13/MYC	ecb:111767719/ecb:100053129/ecb:100072578/ecb:100058000/ecb:100052248/ecb:102150324/ecb:100056239/ecb:100059578/ecb:100052489/ecb:100050227/ecb:100061130/ecb:100056278/ecb:100067363/ecb:100070664/ecb:100055384/ecb:100050550/ecb:100051005/ecb:100057920/ecb:100062044/ecb:100070281/ecb:100065841/ecb:100071400/ecb:100057015/ecb:100058432/ecb:100054735/ecb:100057866/ecb:100053987/ecb:100060433/ecb:100…	51
ecb04666	Fc gamma R-mediated phagocytosis	17/2320	87/6611	0.999548204163264	0.999999999999834	100054475/100072863/100053129/100072356/100050227/100061130/100057737/100058875/100071038/100071062/100059292/100057774/100062100/100062549/100061732/100054701/100051848	MYO10/PLD2/LYN/CRK/PIK3R1/AKT1/VAV3/SPHK1/PLA2G4E/PLA2G4B/ARPC1B/PLD1/LIMK1/PRKCG/RAC1/RAC2/ARPC5	ecb:100054475/ecb:100072863/ecb:100053129/ecb:100072356/ecb:100050227/ecb:100061130/ecb:100057737/ecb:100058875/ecb:100071038/ecb:100071062/ecb:100059292/ecb:100057774/ecb:100062100/ecb:100062549/ecb:100061732/ecb:100054701/ecb:100051848	17
ecb05170	Human immunodeficiency virus 1 infection	53/2320	213/6611	0.999564794991596	0.999999999999834	111767719/100054213/100058000/106782014/100072356/100059469/100071463/100054483/100056239/100064482/100051632/100071150/100053856/100050227/100061130/100056278/100061874/100052560/100050550/106781563/100058238/100057920/100147481/100063190/100033930/100065841/100060902/100058432/100064473/100062100/100060433/100062549/100052296/100061732/100070300/100054701/100050974/100055481/100055581/100630493…	LOC111767719/NFATC4/NFKBIA/GNG8/CRK/NRAS/PAK6/AP1G1/MAPK12/CALML6/FOS/CALM3/NFATC3/PIK3R1/AKT1/MAPK11/PPP3R1/GNB3/EQMCE1/ELOB/GNAI3/LOC100057920/A3F2/MAP2K2/CUL4A/MAP3K7/ELOC/IKBKG/KRAS/LIMK1/TAB2/PRKCG/TRAF6/RAC1/TAB1/RAC2/CXCR4/HRAS/RBX1/GNG10/IRAK1/CGAS/LOC111772100/AP1S3/LOC100070422/PXN/GNB1/GNAO1/AP1S1/PPP3CB/BID/GNG5/CCNB1	ecb:111767719/ecb:100054213/ecb:100058000/ecb:106782014/ecb:100072356/ecb:100059469/ecb:100071463/ecb:100054483/ecb:100056239/ecb:100064482/ecb:100051632/ecb:100062752/ecb:100053856/ecb:100050227/ecb:100061130/ecb:100056278/ecb:100061874/ecb:100052560/ecb:100050550/ecb:106781563/ecb:100058238/ecb:100057920/ecb:100147481/ecb:100063190/ecb:100033930/ecb:100065841/ecb:100060902/ecb:100058432/ecb:100…	53
ecb05330	Allograft rejection	12/2320	69/6611	0.999669981094403	0.999999999999834	111767719/100053327/100055651/100052638/111768988/111767413/100050550/100057920/100052125/100033978/111772100/100034187	LOC111767719/LOC100053327/LOC100055651/LOC100052638/LOC111768988/LOC111767413/EQMCE1/LOC100057920/DQA/GZMB/LOC111772100/IL10	ecb:111767719/ecb:100053327/ecb:100055651/ecb:100052638/ecb:111767413/ecb:111767413/ecb:100050550/ecb:100057920/ecb:100052125/ecb:100033978/ecb:111772100/ecb:100034187	12
ecb05416	Viral myocarditis	14/2320	78/6611	0.999757034161463	0.999999999999834	111767719/100051515/100067795/100050550/100057920/100053033/791234/102149114/100061732/100052125/100054701/111772100/111767446/100054988	LOC111767719/DMD/CXADR/EQMCE1/LOC100057920/ABL2/MYH7/CCND1/RAC1/DQA/RAC2/LOC111772100/MYH6/BID	ecb:111767719/ecb:100051515/ecb:100067795/ecb:100050550/ecb:100057920/ecb:100053033/ecb:791234/ecb:102149114/ecb:100061732/ecb:100052125/ecb:100054701/ecb:111772100/ecb:111767446/ecb:100054988	14
ecb04210	Apoptosis	33/2320	148/6611	0.999770626530446	0.999999999999834	100053327/100058000/100055651/100064594/100059469/100065669/100052638/100051632/100056575/100057663/100061532/100050227/100061130/100072861/111768988/100054991/111767413/100062044/100063190/100630736/100058432/100064473/100066488/100071680/100052388/100055481/100070334/100058709/100065732/100033978/100054996/100053688/100054988	LOC100053327/NFKBIA/LOC100055651/NTRK1/NRAS/NGF/LOC100052638/FOS/SPTA1/LMNA/CTSL/PIK3R1/AKT1/CASP6/LOC111768988/CTSK/LOC111767413/TP53/MAP2K2/PDPK1/IKBKG/KRAS/EIF2AK3/DAB2IP/LOC100052388/HRAS/ATF4/DIABLO/LOC100065732/GZMB/GADD45G/HTRA2/BID	ecb:100053327/ecb:100058000/ecb:100055651/ecb:100064594/ecb:100059469/ecb:100065669/ecb:100052638/ecb:100051632/ecb:100056575/ecb:100057663/ecb:100061532/ecb:100050227/ecb:100061130/ecb:100072861/ecb:111767413/ecb:100054991/ecb:111767413/ecb:100062044/ecb:100063190/ecb:100630736/ecb:100058432/ecb:100051785/ecb:100066488/ecb:100071680/ecb:100052388/ecb:100055481/ecb:100070334/ecb:100058709/ecb:100…	33
ecb05321	Inflammatory bowel disease	11/2320	70/6611	0.999919473703992	0.999999999999834	111767719/100146831/100034230/100053757/100034113/100051765/100052125/100146965/111772100/100034187/100064969	LOC111767719/MAF/IL23A/IL12RB2/IL13/TGFB3/DQA/IL12RB1/LOC111772100/IL10/IL1A	ecb:111767719/ecb:100146831/ecb:100034230/ecb:100053757/ecb:100034113/ecb:100051765/ecb:100052125/ecb:100146965/ecb:111772100/ecb:100034187/ecb:100064969	11
ecb05164	Influenza A	31/2320	146/6611	0.999921114377346	0.999999999999834	100058000/100061214/100069613/100059810/791248/100063641/100050441/100055626/100060857/100052489/100050227/100061130/100065086/102149994/100055384/100051005/100063190/100037400/100052986/100058432/100051357/100054008/100052125/100050730/100062974/100063252/102149448/100053778/100146128/100064969/100054988	NFKBIA/CPSF4L/CREBBP/DNAJC3/TLR7/FDPS/RAE1/EP300/LOC100060857/IFNAR2/PIK3R1/AKT1/DNAJB1/PABPN1/IKBKE/CDK4/MAP2K2/CXCL8/NUP98/IKBKG/PABPN1L/JAK1/DQA/SOCS3/VDAC1/LOC100063252/NXT1/KPNA2/SLC25A6/IL1A/BID	ecb:100058000/ecb:100061214/ecb:100069613/ecb:100059810/ecb:791248/ecb:100063641/ecb:100050441/ecb:100055626/ecb:100060857/ecb:100052489/ecb:100050227/ecb:100061130/ecb:100065086/ecb:102149994/ecb:100055384/ecb:100051005/ecb:100063190/ecb:100037400/ecb:100052986/ecb:100058432/ecb:100051357/ecb:100054008/ecb:100052125/ecb:100050730/ecb:100062974/ecb:100063252/ecb:102149448/ecb:100053778/ecb:100146…	31
ecb04640	Hematopoietic cell lineage	19/2320	107/6611	0.999979674852397	0.999999999999834	102150508/100056353/100064655/100070292/100057022/100066110/100033849/100059159/100009699/100056037/102148743/100034038/100052125/100050397/100060212/100033831/100056437/100055394/100064969	GYPA/CD1C/ITGA5/IL2RA/EPOR/LOC100066110/EPO/THPO/IL1R1/IL11/LOC102148743/CD1B1/DQA/ANPEP/IL5RA/IL1R2/CD1E2/CD1A6/IL1A	ecb:102150508/ecb:100056353/ecb:100064655/ecb:100070292/ecb:100057022/ecb:100066110/ecb:100033849/ecb:100059159/ecb:100009699/ecb:100056037/ecb:102148743/ecb:100034038/ecb:100052125/ecb:100050397/ecb:100060212/ecb:100033831/ecb:100056437/ecb:100055394/ecb:100064969	19
ecb05152	Tuberculosis	35/2320	167/6611	0.999980941372197	0.999999999999834	100069652/100069613/100055147/100071503/100056239/100034230/100064482/100055626/100071150/100061130/111768487/100056278/100060505/791246/100061874/100060317/100058875/100054937/100058093/100054008/100060539/100052296/100051765/100064170/100052125/100069870/100059262/100146368/100070422/100034187/100072862/100060570/100064969/100054988/106782043	RFXANK/CREBBP/HSPD1/ARHGEF12/MAPK12/IL23A/CALML6/EP300/CALM3/AKT1/LOC111768487/MAPK11/LOC100060505/NOS2/PPP3R1/PLA2R1/SPHK1/CREM/IRAK2/JAK1/LOC100060539/TRAF6/TGFB3/CORO1A/DQA/SRC/IRAK1/CAMK2B/LOC100070422/IL10/PPP3CB/CLEC4E/IL1A/BID/LOC106782043	ecb:100069652/ecb:100069613/ecb:100055147/ecb:100071503/ecb:100056239/ecb:100034230/ecb:100064482/ecb:100055626/ecb:100062752/ecb:100061130/ecb:111768487/ecb:100056278/ecb:100060505/ecb:791246/ecb:100061874/ecb:100060317/ecb:100058875/ecb:100066388/ecb:100058093/ecb:100054008/ecb:100060539/ecb:100052296/ecb:100051765/ecb:100064170/ecb:100052125/ecb:100069870/ecb:100059262/ecb:100146368/ecb:100070…	35
ecb04070	Phosphatidylinositol signaling system	14/2320	90/6611	0.999991030618587	0.999999999999834	100067985/100064482/100071150/100050227/100057017/100065899/100053066/100062549/100054233/100147269/100070422/100051662/100064142/100058669	DGKG/CALML6/CALM3/PIK3R1/PI4KA/CDIPT/IP6K3/PRKCG/PLCD1/ITPKA/LOC100070422/DGKA/PLCD3/IMPA2	ecb:100067985/ecb:100064482/ecb:100062752/ecb:100050227/ecb:100057017/ecb:100065899/ecb:100053066/ecb:100062549/ecb:100054233/ecb:100147269/ecb:100070422/ecb:100051662/ecb:100064142/ecb:100058669	14
ecb05132	Salmonella infection	55/2320	247/6611	0.999996998369952	0.999999999999834	100060444/100058000/100034150/100058750/100056239/100052650/100051632/100061130/100056278/100063222/100051087/100146176/100050464/100059292/100060911/100063190/100034040/100037400/100146754/100072339/111770701/100065841/100051591/100033837/100056328/100054085/100058432/100049898/100054189/100060433/100061559/100052296/100065776/100061732/100052388/100070300/100049809/100051370/100071760/100055481…	MYL10/NFKBIA/HSP90AB1/VPS33A/MAPK12/KPNA4/FOS/AKT1/MAPK11/STX10/TAB3/AHNAK2/DCTN2/ARPC1B/ARF1/MAP2K2/LY96/CXCL8/PFN3/ROCK2/LOC111770701/MAP3K7/MYL5/HSP90AA1/RHOB/PLEKHM2/IKBKG/EXOC2/ARHGEF26/TAB2/M6PR/TRAF6/TUBB4A/RAC1/LOC100052388/TAB1/ARF2/LOC100051370/FLNC/HRAS/IRAK1/LOC100065732/ELMO1/VPS41/LOC100063252/MYL2/ARPC5/RIPK3/CYTH2/CYFIP2/KIF5A/MYL7/CTNNB1/NOD1/MYC	ecb:100060444/ecb:100058000/ecb:100034150/ecb:100058750/ecb:100056239/ecb:100052650/ecb:100051632/ecb:100061130/ecb:100056278/ecb:100063222/ecb:100051087/ecb:100146176/ecb:100050464/ecb:100059292/ecb:100060911/ecb:100063190/ecb:100034040/ecb:100037400/ecb:100146754/ecb:100072339/ecb:111770701/ecb:100065841/ecb:100051591/ecb:100033837/ecb:100056328/ecb:100054085/ecb:100058432/ecb:100049898/ecb:100…	55
ecb04621	NOD-like receptor signaling pathway	29/2320	153/6611	0.999997052323708	0.999999999999834	100058000/100034150/100056239/111773538/100052489/111768487/100056278/100055384/100034121/100051087/106783181/100051770/100037400/100065841/100033837/100058432/100060433/100054008/100052296/100070300/100062974/100051549/100233237/100067987/100063252/100057128/100054255/100073197/100069844	NFKBIA/HSP90AB1/MAPK12/TXNIP/IFNAR2/LOC111768487/MAPK11/IKBKE/CXCL1/TAB3/MNDA/ANTXR2/CXCL8/MAP3K7/HSP90AA1/IKBKG/TAB2/JAK1/TRAF6/TAB1/VDAC1/SUGT1/CXCL2/RBCK1/LOC100063252/ERBIN/RIPK3/TNFAIP3/NOD1	ecb:100058000/ecb:100034150/ecb:100056239/ecb:111773538/ecb:100052489/ecb:111768487/ecb:100056278/ecb:100055384/ecb:100034121/ecb:100051087/ecb:106783181/ecb:100051770/ecb:100037400/ecb:100065841/ecb:100033837/ecb:100058432/ecb:100060433/ecb:100054008/ecb:100052296/ecb:100070300/ecb:100062974/ecb:100051549/ecb:100233237/ecb:100067987/ecb:100063252/ecb:100057128/ecb:100054255/ecb:100073197/ecb:100…	29
ecb05168	Herpes simplex virus 1 infection	106/2320	445/6611	0.999999958721924	0.999999999999834	100056421/100058080/111767450/100071067/100058000/111774434/100058922/100055863/100051604/102149803/111767459/106782613/100063411/102150592/100051226/100629827/100064440/100064572/100630712/100064655/100065202/106780928/100060857/100052489/106780903/100050227/100059899/100061130/100060505/100055384/100629793/102147342/XLOC_014856/111775289/100067086/100065020/100065081/111774132/100050550/1000694…	ZFP37/HCFC1/LOC111767450/PPP1CB/NFKBIA/LOC111774434/EIF2B5/LOC100055863/ZNF8/LOC102149803/LOC111767459/ALYREF/NECTIN1/LOC102150592/ZNF74/ZNF229/RHEB/ZNF584/LOC100630712/ITGA5/LOC100065202/ZNF233/LOC100060857/IFNAR2/LOC106780903/PIK3R1/LOC100059899/AKT1/LOC100060505/IKBKE/LOC100629793/ZNF416/XLOC_014856/LOC111775289/LOC100067086/ZNF615/ZNF614/LOC111774132/EQMCE1/ZSCAN32/LOC100066230/ZNF582/ZNF7/LO…	ecb:100056421/ecb:100058080/ecb:111767450/ecb:100071067/ecb:100058000/ecb:111774434/ecb:100058922/ecb:106783425/ecb:100051604/ecb:102149803/ecb:111767459/ecb:106782613/ecb:100063411/ecb:102150592/ecb:100051226/ecb:100629827/ecb:100064440/ecb:100064572/ecb:100630712/ecb:100064655/ecb:100065202/ecb:106780928/ecb:100060857/ecb:100052489/ecb:106780903/ecb:100050227/ecb:100059899/ecb:100061130/ecb:100…	106
ecb04145	Phagosome	26/2320	161/6611	0.999999981991523	0.999999999999834	100057005/100068706/100070920/100629979/100064655/100061532/100060505/100060317/100056769/100033911/100050550/100057920/100052243/100056340/100061559/100060539/100066341/100065776/100061732/100052388/100064170/100052125/100057478/100065732/100630021/100063449	ATP6V1C2/ITGAV/MPO/SEC61G/ITGA5/CTSL/LOC100060505/PLA2R1/STX12/COMP/EQMCE1/LOC100057920/MARCO/STX18/M6PR/LOC100060539/SFTPD/TUBB4A/RAC1/LOC100052388/CORO1A/DQA/THBS1/LOC100065732/SEC61B/THBS3	ecb:100057005/ecb:100068706/ecb:100070920/ecb:100629979/ecb:100064655/ecb:100061532/ecb:100060505/ecb:100060317/ecb:100056769/ecb:100033911/ecb:100050550/ecb:100057920/ecb:100052243/ecb:100056340/ecb:100061559/ecb:100060539/ecb:100066341/ecb:100065776/ecb:100061732/ecb:100052388/ecb:100064170/ecb:100052125/ecb:100057478/ecb:100052388/ecb:100630021/ecb:100063449	26
ecb03010	Ribosome	16/2320	140/6611	0.9999999999756	0.999999999999834	100054878/100063850/100054974/100055455/100068030/100059037/100058163/100059868/100060108/100066606/100053582/100055406/100058249/100058935/100071885/100064399	MRPS15/MRPS16/MRPL2/MRPS18A/RPL3L/RPL26L1/MRPL24/MRPS7/MRPL23/MRPL28/MRPL21/MRPL10/MRPL4/MRPS21/MRPL36/MRPS12	ecb:100054878/ecb:100063850/ecb:100054974/ecb:100055455/ecb:100068030/ecb:100059037/ecb:100058163/ecb:100059868/ecb:100060108/ecb:100066606/ecb:100053582/ecb:100055406/ecb:100058249/ecb:100058935/ecb:100071885/ecb:100064399	16
ecb05171	Coronavirus disease - COVID-19	28/2320	209/6611	0.999999999999834	0.999999999999834	100058000/791248/100056239/100051632/100068030/100052489/100059037/100050227/100056278/100060505/100051124/100055384/100033896/100037400/100065841/100058432/100053275/100060433/100062549/100054008/100060539/100052296/100057521/100059262/100067982/100068261/100059461/100064801	NFKBIA/TLR7/MAPK12/FOS/RPL3L/IFNAR2/RPL26L1/PIK3R1/MAPK11/LOC100060505/CFB/IKBKE/MMP1/CXCL8/MAP3K7/IKBKG/C3AR1/TAB2/PRKCG/JAK1/LOC100060539/TRAF6/F2/IRAK1/CGAS/MASP1/C8A/ACE	ecb:100058000/ecb:791248/ecb:100056239/ecb:100051632/ecb:100068030/ecb:100052489/ecb:100059037/ecb:100050227/ecb:100056278/ecb:100060505/ecb:100051124/ecb:100055384/ecb:100033896/ecb:100037400/ecb:100065841/ecb:100058432/ecb:100053275/ecb:100060433/ecb:100062549/ecb:100054008/ecb:100060539/ecb:100052296/ecb:100057521/ecb:100059262/ecb:100067982/ecb:100068261/ecb:100059461/ecb:100064801	28

## Sheet: cirRNA KEGG
KEGGID	Description	GeneRatio	BgRatio	pvalue	padj	geneID	geneName	keggID	Count
ecb04360	Axon guidance	45803	48/1623	0.000755079466012635	0.0770387314019829	100058188/100053856/100058245/100052657/100049884	CDC42/NFATC3/PTK2/NFATC2/NCK2	ecb:100058188/ecb:100053856/ecb:100058245/ecb:100052657/ecb:100049884	5
ecb05135	Yersinia infection	45803	54/1623	0.0013057412102031	0.0770387314019829	100058188/100067886/100053856/100058245/100052657	CDC42/ITGA4/NFATC3/PTK2/NFATC2	ecb:100058188/ecb:100067886/ecb:100053856/ecb:100058245/ecb:100052657	5
ecb05170	Human immunodeficiency virus 1 infection	45803	65/1623	0.00302217584377319	0.082430327903923	100053856/100067982/100058245/100064557/100052657	NFATC3/CGAS/PTK2/ITPR2/NFATC2	ecb:100053856/ecb:100067982/ecb:100058245/ecb:100064557/ecb:100052657	5
ecb04660	T cell receptor signaling pathway	45773	40/1623	0.00319952560690048	0.082430327903923	100058188/100053856/100052657/100049884	CDC42/NFATC3/NFATC2/NCK2	ecb:100058188/ecb:100053856/ecb:100052657/ecb:100049884	4
ecb04370	VEGF signaling pathway	45742	21/1623	0.00401153221577555	0.082430327903923	100058188/100058245/100052657	CDC42/PTK2/NFATC2	ecb:100058188/ecb:100058245/ecb:100052657	3
ecb05163	Human cytomegalovirus infection	45803	70/1623	0.00419137260528422	0.082430327903923	100053856/100067982/100058245/100064557/100052657	NFATC3/CGAS/PTK2/ITPR2/NFATC2	ecb:100053856/ecb:100067982/ecb:100058245/ecb:100064557/ecb:100052657	5
ecb05211	Renal cell carcinoma	45742	30/1623	0.0111270520805507	0.185469848926969	100058188/100054982/100064559	CDC42/CUL2/ETS1	ecb:100058188/ecb:100054982/ecb:100064559	3
ecb04218	Cellular senescence	45773	60/1623	0.0137178101759132	0.185469848926969	100053856/100064557/100064559/100052657	NFATC3/ITPR2/ETS1/NFATC2	ecb:100053856/ecb:100064557/ecb:100064559/ecb:100052657	4
ecb05205	Proteoglycans in cancer	45773	62/1623	0.0153535238405591	0.185469848926969	100058188/100054238/100058245/100064557	CDC42/DROSHA/PTK2/ITPR2	ecb:100058188/ecb:100054238/ecb:100058245/ecb:100064557	4
ecb04625	C-type lectin receptor signaling pathway	45742	34/1623	0.0157177838073703	0.185469848926969	100053856/100064557/100052657	NFATC3/ITPR2/NFATC2	ecb:100053856/ecb:100064557/ecb:100052657	3
ecb05417	Lipid and atherosclerosis	45773	67/1623	0.0199738580207036	0.214265022403911	100058188/100053856/100058245/100052657	CDC42/NFATC3/PTK2/NFATC2	ecb:100058188/ecb:100053856/ecb:100058245/ecb:100052657	4
ecb04670	Leukocyte transendothelial migration	45742	40/1623	0.0243511906484608	0.219115858736526	100058188/100067886/100058245	CDC42/ITGA4/PTK2	ecb:100058188/ecb:100067886/ecb:100058245	3
ecb04814	Motor proteins	45742	41/1623	0.0259967967992488	0.219115858736526	100052350/100059088/100050892	MYO9A/KIFAP3/DNAH12	ecb:100052350/ecb:100059088/ecb:100050892	3
ecb04921	Oxytocin signaling pathway	45742	41/1623	0.0259967967992488	0.219115858736526	100053856/100064557/100052657	NFATC3/ITPR2/NFATC2	ecb:100053856/ecb:100064557/ecb:100052657	3
ecb04022	cGMP-PKG signaling pathway	45742	47/1623	0.0371116297277123	0.29194482052467	100053856/100064557/100052657	NFATC3/ITPR2/NFATC2	ecb:100053856/ecb:100064557/ecb:100052657	3
ecb04723	Retrograde endocannabinoid signaling	45714	25/1623	0.0590852090670009	0.412541980334325	100057698/100064557	NDUFA10/ITPR2	ecb:100057698/ecb:100064557	2
ecb05167	Kaposi sarcoma-associated herpesvirus infection	45742	58/1623	0.0628853610270175	0.412541980334325	100053856/100064557/100052657	NFATC3/ITPR2/NFATC2	ecb:100053856/ecb:100064557/ecb:100052657	3
ecb04014	Ras signaling pathway	45742	59/1623	0.0655607892408412	0.412541980334325	100058188/100067593/100064559	CDC42/RAPGEF5/ETS1	ecb:100058188/ecb:100067593/ecb:100064559	3
ecb04912	GnRH signaling pathway	45714	27/1623	0.067798404697627	0.412541980334325	100058188/100064557	CDC42/ITPR2	ecb:100058188/ecb:100064557	2
ecb04510	Focal adhesion	45742	62/1623	0.0739035639156276	0.412541980334325	100058188/100067886/100058245	CDC42/ITGA4/PTK2	ecb:100058188/ecb:100067886/ecb:100058245	3
ecb04120	Ubiquitin mediated proteolysis	45742	63/1623	0.0767879316810169	0.412541980334325	100068879/100054982/100067089	PIAS2/CUL2/HERC1	ecb:100068879/ecb:100054982/ecb:100067089	3
ecb04658	Th1 and Th2 cell differentiation	45714	29/1623	0.0769146065030098	0.412541980334325	100053856/100052657	NFATC3/NFATC2	ecb:100053856/ecb:100052657	2
ecb04012	ErbB signaling pathway	45714	32/1623	0.0912745524038652	0.436730653810548	100058245/100049884	PTK2/NCK2	ecb:100058245/ecb:100049884	2
ecb05100	Bacterial invasion of epithelial cells	45714	32/1623	0.0912745524038652	0.436730653810548	100058188/100058245	CDC42/PTK2	ecb:100058188/ecb:100058245	2
ecb05166	Human T-cell leukemia virus 1 infection	45742	69/1623	0.0951338539323622	0.436730653810548	100053856/100064559/100052657	NFATC3/ETS1/NFATC2	ecb:100053856/ecb:100064559/ecb:100052657	3
ecb04662	B cell receptor signaling pathway	45714	33/1623	0.0962287881277479	0.436730653810548	100053856/100052657	NFATC3/NFATC2	ecb:100053856/ecb:100052657	2
ecb04932	Non-alcoholic fatty liver disease	45714	35/1623	0.106366841975025	0.453867459589264	100058188/100057698	CDC42/NDUFA10	ecb:100058188/ecb:100057698	2
ecb04935	Growth hormone synthesis, secretion and action	45714	36/1623	0.111543697695667	0.453867459589264	100058245/100064557	PTK2/ITPR2	ecb:100058245/ecb:100064557	2
ecb05235	PD-L1 expression and PD-1 checkpoint pathway in cancer	45714	36/1623	0.111543697695667	0.453867459589264	100053856/100052657	NFATC3/NFATC2	ecb:100053856/ecb:100052657	2
ecb04659	Th17 cell differentiation	45714	37/1623	0.116787937819693	0.459365888757459	100053856/100052657	NFATC3/NFATC2	ecb:100053856/ecb:100052657	2
ecb05165	Human papillomavirus infection	45742	78/1623	0.125732694452032	0.478595417591604	100058188/100067886/100058245	CDC42/ITGA4/PTK2	ecb:100058188/ecb:100067886/ecb:100058245	3
ecb04810	Regulation of actin cytoskeleton	45742	80/1623	0.132986146506387	0.480240798141192	100058188/100067886/100058245	CDC42/ITGA4/PTK2	ecb:100058188/ecb:100067886/ecb:100058245	3
ecb04070	Phosphatidylinositol signaling system	45714	41/1623	0.138374467261021	0.480240798141192	100065601/100064557	SACM1L/ITPR2	ecb:100065601/ecb:100064557	2
ecb05208	Chemical carcinogenesis - reactive oxygen species	45714	41/1623	0.138374467261021	0.480240798141192	100057698/100058245	NDUFA10/PTK2	ecb:100057698/ecb:100058245	2
ecb05012	Parkinson disease	45714	42/1623	0.1439081085562	0.482243246070799	100057698/100064557	NDUFA10/ITPR2	ecb:100057698/ecb:100064557	2
ecb05020	Prion disease	45714	44/1623	0.155119323596019	0.482243246070799	100057698/100064557	NDUFA10/ITPR2	ecb:100057698/ecb:100064557	2
ecb05200	Pathways in cancer	45773	134/1623	0.161407796231335	0.482243246070799	100058188/100054982/100058245/100064559	CDC42/CUL2/PTK2/ETS1	ecb:100058188/ecb:100054982/ecb:100058245/ecb:100064559	4
ecb04623	Cytosolic DNA-sensing pathway	45683	11/1623	0.163223053117551	0.482243246070799	100067982	CGAS	ecb:100067982	1
ecb04310	Wnt signaling pathway	45714	46/1623	0.166504035106941	0.482243246070799	100053856/100052657	NFATC3/NFATC2	ecb:100053856/ecb:100052657	2
ecb05412	Arrhythmogenic right ventricular cardiomyopathy	45683	12/1623	0.176719455486623	0.482243246070799	100067886	ITGA4	ecb:100067886	1
ecb04062	Chemokine signaling pathway	45714	50/1623	0.189710527856538	0.482243246070799	100058188/100058245	CDC42/PTK2	ecb:100058188/ecb:100058245	2
ecb00520	Amino sugar and nucleotide sugar metabolism	45683	13/1623	0.190006416478148	0.482243246070799	100051658	NPL	ecb:100051658	1
ecb04512	ECM-receptor interaction	45683	13/1623	0.190006416478148	0.482243246070799	100067886	ITGA4	ecb:100067886	1
ecb04927	Cortisol synthesis and secretion	45683	13/1623	0.190006416478148	0.482243246070799	100064557	ITPR2	ecb:100064557	1
ecb05410	Hypertrophic cardiomyopathy	45683	14/1623	0.203087058199619	0.482243246070799	100067886	ITGA4	ecb:100067886	1
ecb05414	Dilated cardiomyopathy	45683	14/1623	0.203087058199619	0.482243246070799	100067886	ITGA4	ecb:100067886	1
ecb05161	Hepatitis B	45714	53/1623	0.207421409239213	0.482243246070799	100053856/100052657	NFATC3/NFATC2	ecb:100053856/ecb:100052657	2
ecb05022	Pathways of neurodegeneration - multiple diseases	45742	100/1623	0.21272888598186	0.482243246070799	100057698/100050892/100064557	NDUFA10/DNAH12/ITPR2	ecb:100057698/ecb:100050892/ecb:100064557	3
ecb04924	Renin secretion	45683	15/1623	0.215964458129271	0.482243246070799	100064557	ITPR2	ecb:100064557	1
ecb00190	Oxidative phosphorylation	45683	16/1623	0.228641649726683	0.482243246070799	100057698	NDUFA10	ecb:100057698	1
ecb00600	Sphingolipid metabolism	45683	16/1623	0.228641649726683	0.482243246070799	100053604	CERK	ecb:100053604	1
ecb04640	Hematopoietic cell lineage	45683	16/1623	0.228641649726683	0.482243246070799	100067886	ITGA4	ecb:100067886	1
ecb04929	GnRH secretion	45683	16/1623	0.228641649726683	0.482243246070799	100064557	ITPR2	ecb:100064557	1
ecb04015	Rap1 signaling pathway	45714	57/1623	0.231329706328393	0.482243246070799	100058188/100067593	CDC42/RAPGEF5	ecb:100058188/ecb:100067593	2
ecb03022	Basal transcription factors	45683	17/1623	0.241121623035399	0.482243246070799	100051488	MNAT1	ecb:100051488	1
ecb03420	Nucleotide excision repair	45683	17/1623	0.241121623035399	0.482243246070799	100051488	MNAT1	ecb:100051488	1
ecb04730	Long-term depression	45683	17/1623	0.241121623035399	0.482243246070799	100064557	ITPR2	ecb:100064557	1
ecb04918	Thyroid hormone synthesis	45683	17/1623	0.241121623035399	0.482243246070799	100064557	ITPR2	ecb:100064557	1
ecb04970	Salivary secretion	45683	17/1623	0.241121623035399	0.482243246070799	100064557	ITPR2	ecb:100064557	1
ecb04971	Gastric acid secretion	45683	18/1623	0.253407325277666	0.494160604899444	100064557	ITPR2	ecb:100064557	1
ecb05016	Huntington disease	45714	61/1623	0.255455905922594	0.494160604899444	100057698/100050892	NDUFA10/DNAH12	ecb:100057698/ecb:100050892	2
ecb05140	Leishmaniasis	45683	19/1623	0.265501661441392	0.505309613711036	100067886	ITGA4	ecb:100067886	1
ecb04540	Gap junction	45683	20/1623	0.277407494859424	0.519588641165271	100064557	ITPR2	ecb:100064557	1
ecb05168	Herpes simplex virus 1 infection	45714	66/1623	0.285744920873316	0.521742035714363	100062309/100067982	EIF2AK1/CGAS	ecb:100062309/ecb:100067982	2
ecb03008	Ribosome biogenesis in eukaryotes	45683	22/1623	0.30066490193709	0.521742035714363	100054238	DROSHA	ecb:100054238	1
ecb04514	Cell adhesion molecules	45683	22/1623	0.30066490193709	0.521742035714363	100067886	ITGA4	ecb:100067886	1
ecb04972	Pancreatic secretion	45683	22/1623	0.30066490193709	0.521742035714363	100064557	ITPR2	ecb:100064557	1
ecb05146	Amoebiasis	45683	22/1623	0.30066490193709	0.521742035714363	100058245	PTK2	ecb:100058245	1
ecb04720	Long-term potentiation	45683	24/1623	0.323201641609597	0.530290929368318	100064557	ITPR2	ecb:100064557	1
ecb04141	Protein processing in endoplasmic reticulum	45714	73/1623	0.32804617635463	0.530290929368318	100062309/100050440	EIF2AK1/SEC23B	ecb:100062309/ecb:100050440	2
ecb05010	Alzheimer disease	45714	74/1623	0.334055658497623	0.530290929368318	100057698/100064557	NDUFA10/ITPR2	ecb:100057698/ecb:100064557	2
ecb04726	Serotonergic synapse	45683	25/1623	0.334206492965539	0.530290929368318	100064557	ITPR2	ecb:100064557	1
ecb04925	Aldosterone synthesis and secretion	45683	25/1623	0.334206492965539	0.530290929368318	100064557	ITPR2	ecb:100064557	1
ecb04928	Parathyroid hormone synthesis, secretion and action	45683	25/1623	0.334206492965539	0.530290929368318	100064557	ITPR2	ecb:100064557	1
ecb04724	Glutamatergic synapse	45683	26/1623	0.345039178311531	0.530290929368318	100064557	ITPR2	ecb:100064557	1
ecb04010	MAPK signaling pathway	45714	76/1623	0.346037301367462	0.530290929368318	100058188/100053856	CDC42/NFATC3	ecb:100058188/ecb:100053856	2
ecb04151	PI3K-Akt signaling pathway	45714	76/1623	0.346037301367462	0.530290929368318	100067886/100058245	ITGA4/PTK2	ecb:100067886/ecb:100058245	2
ecb01522	Endocrine resistance	45683	27/1623	0.355702284988989	0.538113713188471	100058245	PTK2	ecb:100058245	1
ecb04725	Cholinergic synapse	45683	28/1623	0.366198363053078	0.54014258550329	100064557	ITPR2	ecb:100064557	1
ecb05222	Small cell lung cancer	45683	28/1623	0.366198363053078	0.54014258550329	100058245	PTK2	ecb:100058245	1
ecb04270	Vascular smooth muscle contraction	45683	29/1623	0.376529925787009	0.540355801724328	100064557	ITPR2	ecb:100064557	1
ecb04750	Inflammatory mediator regulation of TRP channels	45683	29/1623	0.376529925787009	0.540355801724328	100064557	ITPR2	ecb:100064557	1
ecb04915	Estrogen signaling pathway	45683	30/1623	0.386699450209555	0.540355801724328	100064557	ITPR2	ecb:100064557	1
ecb04922	Glucagon signaling pathway	45683	31/1623	0.396709377575877	0.540355801724328	100064557	ITPR2	ecb:100064557	1
ecb04934	Cushing syndrome	45683	32/1623	0.406562113871749	0.540355801724328	100064557	ITPR2	ecb:100064557	1
ecb05171	Coronavirus disease - COVID-19	45683	32/1623	0.406562113871749	0.540355801724328	100067982	CGAS	ecb:100067982	1
ecb05418	Fluid shear stress and atherosclerosis	45683	32/1623	0.406562113871749	0.540355801724328	100058245	PTK2	ecb:100058245	1
ecb00562	Inositol phosphate metabolism	45683	33/1623	0.416260030301249	0.540355801724328	100065601	SACM1L	ecb:100065601	1
ecb04933	AGE-RAGE signaling pathway in diabetic complications	45683	33/1623	0.416260030301249	0.540355801724328	100058188	CDC42	ecb:100058188	1
ecb04210	Apoptosis	45683	34/1623	0.42580546376802	0.540355801724328	100064557	ITPR2	ecb:100064557	1
ecb05212	Pancreatic cancer	45683	34/1623	0.42580546376802	0.540355801724328	100058188	CDC42	ecb:100058188	1
ecb04066	HIF-1 signaling pathway	45683	35/1623	0.435200717350167	0.540355801724328	100054982	CUL2	ecb:100054982	1
ecb04371	Apelin signaling pathway	45683	35/1623	0.435200717350167	0.540355801724328	100064557	ITPR2	ecb:100064557	1
ecb04630	JAK-STAT signaling pathway	45683	35/1623	0.435200717350167	0.540355801724328	100068879	PIAS2	ecb:100068879	1
ecb04520	Adherens junction	45683	36/1623	0.444448060768868	0.540355801724328	100058188	CDC42	ecb:100058188	1
ecb04650	Natural killer cell mediated cytotoxicity	45683	36/1623	0.444448060768868	0.540355801724328	100052657	NFATC2	ecb:100052657	1
ecb05014	Amyotrophic lateral sclerosis	45714	95/1623	0.455974505618721	0.540355801724328	100057698/100050892	NDUFA10/DNAH12	ecb:100057698/ecb:100050892	2
ecb04020	Calcium signaling pathway	45683	38/1623	0.462507931984383	0.540355801724328	100064557	ITPR2	ecb:100064557	1
ecb04530	Tight junction	45683	38/1623	0.462507931984383	0.540355801724328	100058188	CDC42	ecb:100058188	1
ecb04728	Dopaminergic synapse	45683	38/1623	0.462507931984383	0.540355801724328	100064557	ITPR2	ecb:100064557	1
ecb05162	Measles	45683	38/1623	0.462507931984383	0.540355801724328	100062309	EIF2AK1	ecb:100062309	1
ecb04114	Oocyte meiosis	45683	41/1623	0.488543288419905	0.559690369257755	100064557	ITPR2	ecb:100064557	1
ecb04666	Fc gamma R-mediated phagocytosis	45683	41/1623	0.488543288419905	0.559690369257755	100058188	CDC42	ecb:100058188	1
ecb04714	Thermogenesis	45683	43/1623	0.505221842580322	0.560785994449887	100057698	NDUFA10	ecb:100057698	1
ecb05415	Diabetic cardiomyopathy	45683	43/1623	0.505221842580322	0.560785994449887	100057698	NDUFA10	ecb:100057698	1
ecb05160	Hepatitis C	45683	45/1623	0.521376771251366	0.560785994449887	100062309	EIF2AK1	ecb:100062309	1
ecb04621	NOD-like receptor signaling pathway	45683	46/1623	0.529262832054575	0.560785994449887	100064557	ITPR2	ecb:100064557	1
ecb04722	Neurotrophin signaling pathway	45683	46/1623	0.529262832054575	0.560785994449887	100058188	CDC42	ecb:100058188	1
ecb05017	Spinocerebellar ataxia	45683	46/1623	0.529262832054575	0.560785994449887	100064557	ITPR2	ecb:100064557	1
ecb03013	Nucleocytoplasmic transport	45683	47/1623	0.537023876040993	0.560785994449887	100050828	IPO11	ecb:100050828	1
ecb04380	Osteoclast differentiation	45683	47/1623	0.537023876040993	0.560785994449887	100052657	NFATC2	ecb:100052657	1
ecb04611	Platelet activation	45683	47/1623	0.537023876040993	0.560785994449887	100064557	ITPR2	ecb:100064557	1
ecb05202	Transcriptional misregulation in cancer	45683	47/1623	0.537023876040993	0.560785994449887	100058245	PTK2	ecb:100058245	1
ecb05203	Viral carcinogenesis	45683	58/1623	0.614669352604101	0.636236698309508	100058188	CDC42	ecb:100058188	1
ecb04110	Cell cycle	45683	70/1623	0.685070074665007	0.702941467917138	100067880	ORC2	ecb:100067880	1
ecb05132	Salmonella infection	45683	76/1623	0.715457053368004	0.727792519805383	100058188	CDC42	ecb:100058188	1
ecb01100	Metabolic pathways	45773	321/1623	0.787411047316426	0.794141056267849	100057698/100065601/100053604/100051658	NDUFA10/SACM1L/CERK/NPL	ecb:100057698/ecb:100065601/ecb:100053604/ecb:100051658	4
ecb04144	Endocytosis	45683	101/1623	0.814362735817937	0.814362735817937	100058188	CDC42	ecb:100058188	1
