# Supplementary material for: Comparative analysis of blood whole transcriptome profiles in Yili horses pre- and post-5000-meter racing
Source: Front Genet. 2025 Aug 29;16:1651628. doi: 10.3389/fgene.2025.1651628 (PMC12425706; doi:10.3389/fgene.2025.1651628)
Supplement: Supplementary file 4 [file Table1.xlsx]

## Sheet: Sheet1
Ct
	CACYBP	DNAJB1	HSP90AA1	LOC100054696	LOC100072672	PTGES3	SLC5A3	GAPDH
5Q	24.387	28.129	24.105	25.465	25.434	26.262	25.418	22.277
5Q	24.66	28.027	24.043	25.223	25.418	26.293	25.402	22.152
5Q	24.559	28.191	23.895	25.309	25.512	26.207	25.395	22.121
6Q	24.332	29.645	24.941	25.23	24.387	28.262	24.465	21.434
6Q	24.254	29.535	24.824	25.324	24.41	28.215	24.449	21.324
6Q	24.379	29.52	24.918	25.191	24.488	28.074	24.457	21.629
7Q	22.855	27.199	22.574	24.473	23.488	24.332	23.77	20.629
7Q	23.012	27.262	22.434	24.145	23.566	24.293	23.699	20.465
7Q	23.051	27.238	22.418	24.129	23.48	24.246	23.785	20.496
1H	22.957	24.879	21.184	23.254	24.105	24.473	24.176	20.949
1H	22.973	25.02	21.059	23.332	24.129	24.48	23.957	20.816
1H	23.02	25.004	21.176	23.246	24.348	24.395	24.02	21.215
2H	21.895	23.527	20.168	22.418	23.441	23.926	23.73	20.504
2H	22.09	23.551	19.957	22.215	23.48	23.848	24.035	20.355
2H	21.949	23.527	19.941	22.262	23.527	23.824	23.746	20.52
3H	22.637	23.215	19.816	22.785	23.605	23.871	23.449	20.512
3H	22.621	23.293	19.918	22.902	23.566	23.777	23.441	20.527
3H	22.809	23.199	19.934	22.973	23.715	23.855	23.457	20.793
Ct mean
	CACYBP	DNAJB1	HSP90AA1	LOC100054696	LOC100072672	PTGES3	SLC5A3	GAPDH
5Q	24.5353	28.1157	24.0143	25.3323	25.4547	26.254	25.405	22.1833
6Q	24.3217	29.5667	24.8943	25.2483	24.4283	28.1837	24.457	21.4623
7Q	22.9727	27.233	22.4753	24.249	23.5113	24.2903	23.7513	20.53
1H	22.9833	24.9677	21.1397	23.2773	24.194	24.4493	24.051	20.9933
2H	21.978	23.535	20.022	22.2983	23.4827	23.866	23.837	20.4597
3H	22.689	23.2357	19.8893	22.8867	23.6287	23.8343	23.449	20.6107
ΔCt
	CACYBP	DNAJB1	HSP90AA1	LOC100054696	LOC100072672	PTGES3	SLC5A3
5Q	2.352	5.93233	1.831	3.149	3.27133	4.07067	3.22167
6Q	2.85933	8.10433	3.432	3.786	2.966	6.72133	2.99467
7Q	2.44267	6.703	1.94533	3.719	2.98133	3.76033	3.22133
1H	1.99	3.97433	0.146333	2.284	3.20067	3.456	3.05767
2H	1.51833	3.07533	-0.437667	1.83867	3.023	3.40633	3.37733
3H	2.07833	2.625	-0.721333	2.276	3.018	3.22367	2.83833
2-ΔCt
	CACYBP	DNAJB1	HSP90AA1	LOC100054696	LOC100072672	PTGES3	SLC5A3
5Q	0.195874	0.0163753	0.28107	0.112734	0.103569	0.0595124	0.107197
6Q	0.137802	0.00363373	0.0926542	0.0724937	0.127981	0.00947713	0.125463
7Q	0.183943	0.00959834	0.259655	0.0759398	0.126628	0.073795	0.107222
1H	0.251739	0.0636219	0.903544	0.205328	0.108769	0.0911256	0.120102
2H	0.349089	0.11864	1.35441	0.27958	0.123023	0.0943173	0.0962324
3H	0.236788	0.162105	1.64871	0.206469	0.12345	0.107048	0.139822
2-ΔCt
	CACYBP	DNAJB1	HSP90AA1	LOC100054696	LOC100072672	PTGES3	SLC5A3
Q mean	0.17254	0.00986913	0.211126	0.087056	0.119393	0.0475948	0.113294
2-^△△Ct(RQ)
	CACYBP	DNAJB1	HSP90AA1	LOC100054696	LOC100072672	PTGES3	SLC5A3
5Q	1.13524	1.65925	1.33129	1.29496	0.867467	1.2504	0.946184
6Q	0.798667	0.368192	0.438857	0.832725	1.07193	0.199121	1.10741
7Q	1.06609	0.972562	1.22986	0.87231	1.0606	1.55048	0.946403
1H	1.45902	6.44656	4.27964	2.35857	0.911016	1.91461	1.06009
2H	2.02324	12.0214	6.41518	3.2115	1.03041	1.98167	0.849406
3H	1.37237	16.4255	7.8091	2.37169	1.03398	2.24916	1.23416
Q	1	1	1	1	1	1	1
H	1.61821	11.6311	6.16797	2.64725	0.991802	2.04848	1.04789
